# Supplementary material for: Soil Charcoal to Assess the Impacts of Past Human Disturbances on Tropical Forests
Source: PLoS One. 2014 Nov 12;9(11):e108121. doi: 10.1371/journal.pone.0108121 (PMC4229094; doi:10.1371/journal.pone.0108121)
Supplement: Appendix S2 — Datasets used to calibrate the charcoal abundance index. (XLSX) [file pone.0108121.s004.xlsx]

## Sheet: DATASET A
							number of row values = 36
							Location	plot nr 2 of site 1
								3°28'57.1'' N
								13°34'15.5'' E
							charcoals collected by sieving
							r-Pearson [charcoal mass] - [CAI]
							0.906245
							CAI	Charcoal Abundance Index
pit	depth (cm)	charcoal mass (g)	log (charcoal mass)	CAI
1	0 to 10	0	0	0
1	10 to 20	0	0	0
1	20 to 30	0	0	0
1	30 to 40	0	0	0
1	40 to 50	0.109	2.04139	1
1	50 to 60	0.0013	0.361728	1
2	0 to 10	0	0	0
2	10 to 20	0	0	0
2	20 to 30	0.0051	0.78533	1
2	30 to 40	0.0154	1.21484	1
2	40 to 50	0.0126	1.13354	1
2	50 to 60	0.0186	1.29226	1
3	0 to 10	0	0	0
3	10 to 20	0.0495	1.70329	1
3	20 to 30	0	0	0
3	30 to 40	0	0	0
3	40 to 50	0	0	0
3	50 to 60	0.0023	0.518514	1
4	0 to 10	0.0025	0.544068	1
4	10 to 20	0	0	0
4	20 to 30	0	0	0
4	30 to 40	0	0	0
4	40 to 50	0.0031	0.612784	1
4	50 to 60	0.0437	1.65031	1
5	0 to 10	0	0	0
5	10 to 20	0	0	0
5	20 to 30	0	0	0
5	30 to 40	0.1751	2.24576	2
5	40 to 50	0.0195	1.31175	1
5	50 to 60	0.0211	1.34439	1
6	0 to 10	0.0066	0.880814	1
6	10 to 20	0.0031	0.612784	1
6	20 to 30	0.0379	1.58995	1
6	30 to 40	0.0094	1.01703	1
6	40 to 50	0.1296	2.11594	2
6	50 to 60	0.1951	2.29248	2

## Sheet: DATASET B
							number of row values = 1510
							Location	SFID logging concession (Area 2)
								see Appendix S4 for plot coordinates
							charcoals collected by hand
							r-Pearson [charcoal mass] - [CAI]
							0.918131
Site	plot	pit	number of charcoals	log(number of charcoals)	CAI
F1	P01	T1	0	0	0
F1	P01	T1	0	0	0
F1	P01	T1	0	0	0
F1	P01	T1	0	0	0
F1	P01	T1	0	0	0
F1	P01	T2	0	0	0
F1	P01	T2	0	0	0
F1	P01	T2	1	0.693147	1
F1	P01	T2	0	0	0
F1	P01	T2	0	0	0
F1	P01	T2	1	0.693147	1		CAI	Charcoal Abundance Index
F1	P01	T3	1	0.693147	1
F1	P01	T3	1	0.693147	1
F1	P01	T4	1	0.693147	1
F1	P01	T4	1	0.693147	1
F1	P02	T1	0	0	0
F1	P02	T1	0	0	0
F1	P02	T1	1	0.693147	1
F1	P02	T1	0	0	0
F1	P02	T1	0	0	0
F1	P02	T1	0	0	0
F1	P02	T1	0	0	0
F1	P02	T1	0	0	0
F1	P02	T1	0	0	0
F1	P02	T1	0	0	0
F1	P02	T2	0	0	0
F1	P02	T2	8	2.19722	2
F1	P02	T2	0	0	0
F1	P02	T2	2	1.09861	1
F1	P02	T2	0	0	0
F1	P02	T2	4	1.60944	1
F1	P02	T2	0	0	0
F1	P02	T2	0	0	0
F1	P02	T2	0	0	0
F1	P02	T2	0	0	0
F1	P02	T3	0	0	0
F1	P02	T3	0	0	0
F1	P02	T3	13	2.63906	2
F1	P02	T3	1	0.693147	1
F1	P02	T3	1	0.693147	1
F1	P02	T3	0	0	0
F1	P02	T3	0	0	0
F1	P02	T3	2	1.09861	1
F1	P02	T3	1	0.693147	1
F1	P02	T3	1	0.693147	1
F1	P02	T4	0	0	0
F1	P02	T4	0	0	0
F1	P02	T4	0	0	0
F1	P02	T4	0	0	0
F1	P02	T4	1	0.693147	1
F1	P02	T4	1	0.693147	1
F1	P03	T1	2	1.09861	1
F1	P03	T1	21	3.09104	2
F1	P03	T1	13	2.63906	2
F1	P03	T1	2	1.09861	1
F1	P03	T2	1	0.693147	1
F1	P03	T2	2	1.09861	1
F1	P03	T2	7	2.07944	2
F1	P03	T2	1	0.693147	1
F1	P03	T3	0	0	0
F1	P03	T3	1	0.693147	1
F1	P03	T3	0	0	0
F1	P03	T3	0	0	0
F1	P03	T3	1	0.693147	1
F1	P03	T3	2	1.09861	1
F1	P03	T3	2	1.09861	1
F1	P03	T4	0	0	0
F1	P03	T4	0	0	0
F1	P03	T4	0	0	0
F1	P03	T4	0	0	0
F1	P03	T4	0	0	0
F1	P04	T1	0	0	0
F1	P04	T1	0	0	0
F1	P04	T1	2	1.09861	1
F1	P04	T1	0	0	0
F1	P04	T1	0	0	0
F1	P04	T1	1	0.693147	1
F1	P04	T1	0	0	0
F1	P04	T1	0	0	0
F1	P04	T1	0	0	0
F1	P04	T1	1	0.693147	1
F1	P04	T2	0	0	0
F1	P04	T2	0	0	0
F1	P04	T2	0	0	0
F1	P04	T2	1	0.693147	1
F1	P04	T2	1	0.693147	1
F1	P04	T2	1	0.693147	1
F1	P04	T2	3	1.38629	1
F1	P04	T2	1	0.693147	1
F1	P04	T2	0	0	0
F1	P04	T2	0	0	0
F1	P04	T3	0	0	0
F1	P04	T3	0	0	0
F1	P04	T3	1	0.693147	1
F1	P04	T3	4	1.60944	1
F1	P04	T3	6	1.94591	2
F1	P04	T3	40	3.71357	2
F1	P04	T3	3	1.38629	1
F1	P04	T3	1	0.693147	1
F1	P04	T3	2	1.09861	1
F1	P04	T3	0	0	0
F1	P04	T4	0	0	0
F1	P04	T4	0	0	0
F1	P04	T4	0	0	0
F1	P04	T4	1	0.693147	1
F1	P04	T4	1	0.693147	1
F1	P04	T4	0	0	0
F1	P04	T4	0	0	0
F1	P04	T4	0	0	0
F1	P04	T4	0	0	0
F1	P04	T4	0	0	0
F1	P05	T1	4	1.60944	1
F1	P05	T1	0	0	0
F1	P05	T1	0	0	0
F1	P05	T1	0	0	0
F1	P05	T1	0	0	0
F1	P05	T1	0	0	0
F1	P05	T1	0	0	0
F1	P05	T1	0	0	0
F1	P05	T1	0	0	0
F1	P05	T1	0	0	0
F1	P05	T2	0	0	0
F1	P05	T2	0	0	0
F1	P05	T2	1	0.693147	1
F1	P05	T2	0	0	0
F1	P05	T2	2	1.09861	1
F1	P05	T2	7	2.07944	1
F1	P05	T2	0	0	0
F1	P05	T2	3	1.38629	1
F1	P05	T2	1	0.693147	1
F1	P05	T2	2	1.09861	1
F1	P05	T3	3	1.38629	1
F1	P05	T3	1	0.693147	1
F1	P05	T3	0	0	0
F1	P05	T3	0	0	0
F1	P05	T3	0	0	0
F1	P05	T3	0	0	0
F1	P05	T3	0	0	0
F1	P05	T3	1	0.693147	1
F1	P05	T3	3	1.38629	1
F1	P05	T3	0	0	0
F1	P05	T4	0	0	0
F1	P05	T4	0	0	0
F1	P05	T4	1	0.693147	1
F1	P05	T4	7	2.07944	1
F1	P05	T4	1	0.693147	1
F1	P05	T4	0	0	0
F1	P05	T4	0	0	0
F1	P05	T4	3	1.38629	1
F1	P05	T4	0	0	0
F1	P05	T4	0	0	0
F1	P06	T1	0	0	0
F1	P06	T1	0	0	0
F1	P06	T2	0	0	0
F1	P06	T2	0	0	0
F1	P06	T2	0	0	0
F1	P06	T2	0	0	0
F1	P06	T2	0	0	0
F1	P06	T2	0	0	0
F1	P06	T2	0	0	0
F1	P06	T2	0	0	0
F1	P06	T2	0	0	0
F1	P06	T2	0	0	0
F1	P06	T3	0	0	0
F1	P06	T3	0	0	0
F1	P06	T3	0	0	0
F1	P06	T3	1	0.693147	1
F1	P06	T3	0	0	0
F1	P06	T3	0	0	0
F1	P06	T3	0	0	0
F1	P06	T3	0	0	0
F1	P06	T3	0	0	0
F1	P06	T3	0	0	0
F1	P06	T4	0	0	0
F1	P06	T4	0	0	0
F1	P06	T4	0	0	0
F1	P06	T4	0	0	0
F1	P07	T1	0	0	0
F1	P07	T1	0	0	0
F1	P07	T1	1	0.693147	1
F1	P07	T1	0	0	0
F1	P07	T1	0	0	0
F1	P07	T1	0	0	0
F1	P07	T1	0	0	0
F1	P07	T2	1	0.693147	1
F1	P07	T2	11	2.48491	2
F1	P07	T3	0	0	0
F1	P07	T3	0	0	0
F1	P07	T4	0	0	0
F1	P07	T4	0	0	0
F1	P07	T4	0	0	0
F1	P07	T4	0	0	0
F1	P07	T4	0	0	0
F1	P07	T4	0	0	0
F1	P07	T4	0	0	0
F1	P07	T4	2	1.09861	1
F1	P07	T4	0	0	0
F1	P07	T4	0	0	0
F1	P08	T1	0	0	0
F1	P08	T1	0	0	0
F1	P08	T1	6	1.94591	1
F1	P08	T1	21	3.09104	2
F1	P08	T1	0	0	0
F1	P08	T1	1	0.693147	1
F1	P08	T1	0	0	0
F1	P08	T1	1	0.693147	1
F1	P08	T1	2	1.09861	1
F1	P08	T1	0	0	0
F1	P08	T2	0	0	0
F1	P08	T2	0	0	0
F1	P08	T2	0	0	0
F1	P08	T2	0	0	0
F1	P08	T2	0	0	0
F1	P08	T2	0	0	0
F1	P08	T2	0	0	0
F1	P08	T2	0	0	0
F1	P08	T2	0	0	0
F1	P08	T2	0	0	0
F1	P09	T1	20	3.04452	2
F1	P09	T1	20	3.04452	2
F1	P09	T1	1	0.693147	1
F1	P09	T1	12	2.56495	2
F1	P09	T1	4	1.60944	1
F1	P09	T1	3	1.38629	1
F1	P09	T1	3	1.38629	1
F1	P09	T1	1	0.693147	1
F1	P09	T2	0	0	0
F1	P09	T2	0	0	0
F1	P09	T2	0	0	0
F1	P09	T2	0	0	0
F1	P09	T3	0	0	0
F1	P09	T3	0	0	0
F1	P09	T3	0	0	0
F1	P09	T4	0	0	0
F1	P09	T4	0	0	0
F1	P10	T1	0	0	0
F1	P10	T1	0	0	0
F1	P10	T1	0	0	0
F1	P10	T1	0	0	0
F1	P10	T1	0	0	0
F1	P10	T1	0	0	0
F1	P10	T1	0	0	0
F1	P10	T1	0	0	0
F1	P10	T2	12	2.56495	2
F1	P10	T2	5	1.79176	2
F1	P10	T2	13	2.63906	2
F1	P10	T3	0	0	0
F1	P10	T4	0	0	0
F1	P10	T4	0	0	0
F1	P11	T1	0	0	1
F1	P11	T1	0	0	1
F1	P11	T1	0	0	1
F1	P11	T1	0	0	0
F1	P11	T2	3	1.38629	2
F1	P11	T2	2	1.09861	1
F1	P11	T2	3	1.38629	1
F1	P11	T2	2	1.09861	2
F1	P11	T3	0	0	0
F1	P11	T3	0	0	0
F1	P11	T3	0	0	0
F1	P11	T3	0	0	0
F1	P11	T3	0	0	0
F1	P11	T3	2	1.09861	1
F1	P11	T4	0	0	0
F1	P11	T4	4	1.60944	1
F1	P11	T4	0	0	0
F1	P11	T4	0	0	0
F1	P11	T4	0	0	0
F1	P12	T1	0	0	0
F1	P12	T1	0	0	0
F1	P12	T1	0	0	0
F1	P12	T1	0	0	0
F1	P12	T1	0	0	0
F1	P12	T1	0	0	0
F1	P12	T1	0	0	0
F1	P12	T1	0	0	0
F1	P12	T2	0	0	0
F1	P12	T2	0	0	0
F1	P12	T2	3	1.38629	1
F1	P12	T2	0	0	0
F1	P12	T2	0	0	0
F1	P12	T2	0	0	0
F1	P12	T2	0	0	0
F1	P12	T3	0	0	0
F1	P12	T3	1	0.693147	1
F1	P12	T3	0	0	0
F1	P12	T4	1	0.693147	1
F1	P12	T4	0	0	0
F1	P12	T4	0	0	0
F1	P12	T4	0	0	0
F1	P13	T1	0	0	0
F1	P13	T1	0	0	0
F1	P13	T1	0	0	0
F1	P13	T1	0	0	0
F1	P13	T1	0	0	0
F1	P13	T1	0	0	0
F1	P13	T1	0	0	0
F1	P13	T1	0	0	0
F1	P13	T1	0	0	0
F1	P13	T1	0	0	0
F1	P13	T2	0	0	0
F1	P13	T2	0	0	0
F1	P13	T2	0	0	0
F1	P13	T2	0	0	0
F1	P13	T3	0	0	0
F1	P13	T3	1	0.693147	1
F1	P13	T3	0	0	0
F1	P13	T3	0	0	0
F1	P13	T3	0	0	0
F1	P13	T3	0	0	0
F1	P13	T3	0	0	0
F1	P13	T3	1	0.693147	1
F1	P13	T3	3	1.38629	2
F1	P13	T4	0	0	0
F1	P13	T4	1	0.693147	1
F1	P13	T4	0	0	0
F1	P13	T4	0	0	0
F1	P13	T4	0	0	0
F1	P13	T4	0	0	0
F1	P13	T4	0	0	0
F1	P14	T1	1	0.693147	1
F1	P14	T1	0	0	0
F1	P14	T1	4	1.60944	1
F1	P14	T1	1	0.693147	1
F1	P14	T1	1	0.693147	1
F1	P14	T1	1	0.693147	1
F1	P14	T1	0	0	0
F1	P14	T1	0	0	0
F1	P14	T1	0	0	0
F1	P14	T1	0	0	0
F1	P14	T2	0	0	0
F1	P14	T2	1	0.693147	1
F1	P14	T2	1	0.693147	1
F1	P14	T2	0	0	0
F1	P14	T2	0	0	0
F1	P14	T2	0	0	0
F1	P14	T2	0	0	0
F1	P14	T2	0	0	0
F1	P14	T2	0	0	0
F1	P14	T2	5	1.79176	1
F1	P14	T3	0	0	0
F1	P14	T3	1	0.693147	1
F1	P14	T3	0	0	0
F1	P14	T3	0	0	0
F1	P14	T3	0	0	0
F1	P14	T3	0	0	0
F1	P14	T3	0	0	0
F1	P14	T3	0	0	0
F1	P14	T3	0	0	0
F1	P14	T3	0	0	0
F1	P14	T4	1	0.693147	1
F1	P14	T4	3	1.38629	2
F1	P14	T4	0	0	0
F1	P14	T4	0	0	0
F1	P14	T4	0	0	0
F1	P14	T4	0	0	0
F1	P14	T4	0	0	0
F1	P14	T4	0	0	0
F1	P14	T4	0	0	0
F1	P14	T4	0	0	0
F1	P15	T1	0	0	0
F1	P15	T1	0	0	0
F1	P15	T1	0	0	0
F1	P15	T2	0	0	0
F1	P15	T2	0	0	0
F1	P15	T2	0	0	0
F1	P15	T2	0	0	0
F1	P15	T2	0	0	0
F1	P15	T2	0	0	0
F1	P15	T2	0	0	0
F1	P15	T2	0	0	0
F1	P15	T2	0	0	0
F1	P15	T2	0	0	0
F1	P15	T3	0	0	0
F1	P15	T3	0	0	0
F1	P15	T3	0	0	0
F1	P15	T3	0	0	0
F1	P15	T3	0	0	0
F1	P15	T3	0	0	0
F1	P15	T3	0	0	0
F1	P15	T3	0	0	0
F1	P15	T3	0	0	0
F1	P15	T3	0	0	0
F1	P15	T4	0	0	0
F1	P15	T4	0	0	0
F1	P15	T4	0	0	0
F1	P15	T4	0	0	0
F1	P15	T4	0	0	0
F1	P15	T4	0	0	0
F1	P15	T4	0	0	0
F1	P15	T4	0	0	0
F1	P17	T1	0	0	0
F1	P17	T1	0	0	0
F1	P17	T1	1	0.693147	1
F1	P17	T1	1	0.693147	1
F1	P17	T1	0	0	0
F1	P17	T2	0	0	0
F1	P17	T2	3	1.38629	1
F1	P17	T3	0	0	0
F1	P17	T3	0	0	0
F1	P17	T3	0	0	0
F1	P17	T3	0	0	0
F1	P17	T3	0	0	0
F1	P17	T3	0	0	0
F1	P17	T3	0	0	0
F1	P17	T3	0	0	0
F1	P17	T3	0	0	0
F1	P17	T4	0	0	0
F1	P17	T4	0	0	0
F1	P17	T4	0	0	0
F1	P17	T4	0	0	0
F1	P17	T4	0	0	0
F1	P17	T4	2	1.09861	1
F1	P17	T4	0	0	0
F1	P17	T4	0	0	0
F1	P17	T4	0	0	0
F1	P17	T4	0	0	0
F1	P18	T1	2	1.09861	1
F1	P18	T1	2	1.09861	2
F1	P18	T1	1	0.693147	1
F1	P18	T2	0	0	0
F1	P18	T2	0	0	0
F1	P18	T2	0	0	0
F1	P18	T2	0	0	0
F1	P18	T3	0	0	0
F1	P18	T3	0	0	0
F1	P18	T3	0	0	0
F1	P18	T3	0	0	0
F1	P18	T3	0	0	0
F1	P18	T3	0	0	0
F1	P18	T3	0	0	0
F1	P18	T3	0	0	0
F1	P18	T4	0	0	0
F1	P19	T1	0	0	0
F1	P19	T1	0	0	0
F1	P19	T1	0	0	0
F1	P19	T1	0	0	0
F1	P19	T1	0	0	0
F1	P19	T1	0	0	0
F1	P19	T1	0	0	0
F1	P19	T1	0	0	0
F1	P19	T1	0	0	0
F1	P19	T1	0	0	0
F1	P19	T2	0	0	0
F1	P19	T2	0	0	0
F1	P19	T2	0	0	0
F1	P19	T2	0	0	0
F1	P19	T2	0	0	0
F1	P19	T2	0	0	0
F1	P19	T2	0	0	0
F1	P19	T2	0	0	0
F1	P19	T2	0	0	0
F1	P19	T2	0	0	0
F1	P19	T3	0	0	0
F1	P19	T3	1	0.693147	1
F1	P19	T3	0	0	0
F1	P19	T3	0	0	0
F1	P19	T3	0	0	0
F1	P19	T3	0	0	0
F1	P19	T3	0	0	0
F1	P19	T3	0	0	0
F1	P19	T3	0	0	0
F1	P19	T3	0	0	0
F1	P19	T4	0	0	0
F1	P19	T4	0	0	0
F1	P19	T4	0	0	0
F1	P19	T4	0	0	0
F1	P19	T4	0	0	0
F1	P19	T4	0	0	0
F1	P19	T4	0	0	0
F1	P19	T4	0	0	0
F1	P19	T4	0	0	0
F1	P19	T4	0	0	0
F1	P20	T1	0	0	0
F1	P20	T1	0	0	0
F1	P20	T2	10	2.3979	2
F1	P20	T2	0	0	0
F1	P20	T2	0	0	0
F1	P20	T2	0	0	0
F1	P20	T2	0	0	0
F1	P20	T2	0	0	0
F1	P20	T2	10	2.3979	0
F1	P20	T3	0	0	0
F1	P20	T4	0	0	0
F1	P20	T4	0	0	0
F2	P01	T1	0	0	0
F2	P01	T1	0	0	0
F2	P01	T1	0	0	0
F2	P01	T1	0	0	0
F2	P01	T1	0	0	0
F2	P01	T1	0	0	0
F2	P01	T1	0	0	0
F2	P01	T1	0	0	0
F2	P01	T1	0	0	0
F2	P01	T2	0	0	0
F2	P01	T2	0	0	0
F2	P01	T3	0	0	0
F2	P01	T3	0	0	0
F2	P01	T3	0	0	0
F2	P01	T3	2	1.09861	1
F2	P01	T3	1	0.693147	1
F2	P01	T3	0	0	0
F2	P01	T4	0	0	0
F2	P01	T4	2	1.09861	1
F2	P01	T4	1	0.693147	1
F2	P01	T4	2	1.09861	1
F2	P01	T4	0	0	0
F2	P01	T4	0	0	0
F2	P01	T4	0	0	0
F2	P01	T4	0	0	0
F2	P02	T1	0	0	0
F2	P02	T1	0	0	0
F2	P02	T1	0	0	0
F2	P02	T1	0	0	0
F2	P02	T1	0	0	0
F2	P02	T1	0	0	0
F2	P02	T1	0	0	0
F2	P02	T1	0	0	0
F2	P02	T1	0	0	0
F2	P02	T1	0	0	0
F2	P02	T4	0	0	0
F2	P02	T4	1	0.693147	1
F2	P02	T4	0	0	0
F2	P02	T4	0	0	0
F2	P02	T4	0	0	0
F2	P02	T4	0	0	0
F2	P02	T4	0	0	0
F2	P02	T4	0	0	0
F2	P02	T4	0	0	0
F2	P02	T4	0	0	0
F2	P03	T1	0	0	0
F2	P03	T1	0	0	0
F2	P03	T1	0	0	0
F2	P03	T1	0	0	0
F2	P03	T1	0	0	0
F2	P03	T1	0	0	0
F2	P03	T1	0	0	0
F2	P03	T1	0	0	0
F2	P03	T1	0	0	0
F2	P03	T1	0	0	0
F2	P03	T2	0	0	0
F2	P03	T2	0	0	0
F2	P03	T3	0	0	0
F2	P03	T3	1	0.693147	1
F2	P03	T3	0	0	0
F2	P03	T3	0	0	0
F2	P03	T4	0	0	0
F2	P03	T4	0	0	0
F2	P03	T4	19	2.99573	2
F2	P03	T4	14	2.70805	2
F2	P03	T4	5	1.79176	2
F2	P03	T4	0	0	0
F2	P03	T4	0	0	0
F2	P03	T4	0	0	0
F2	P03	T4	1	0.693147	1
F2	P03	T4	0	0	0
F2	P04	T1	0	0	0
F2	P04	T1	1	0.693147	1
F2	P04	T1	0	0	0
F2	P04	T1	1	0.693147	1
F2	P04	T2	0	0	0
F2	P04	T2	0	0	0
F2	P04	T2	0	0	0
F2	P04	T2	0	0	0
F2	P04	T2	1	0.693147	1
F2	P04	T2	0	0	0
F2	P04	T2	0	0	0
F2	P04	T2	0	0	0
F2	P04	T2	0	0	0
F2	P04	T2	0	0	0
F2	P04	T3	0	0	0
F2	P04	T3	0	0	0
F2	P04	T3	1	0.693147	1
F2	P04	T3	2	1.09861	1
F2	P04	T3	3	1.38629	1
F2	P04	T3	0	0	0
F2	P04	T3	0	0	0
F2	P04	T3	0	0	0
F2	P04	T3	2	1.09861	1
F2	P04	T3	0	0	0
F2	P04	T4	1	0.693147	1
F2	P04	T4	1	0.693147	1
F2	P04	T4	1	0.693147	1
F2	P04	T4	1	0.693147	1
F2	P04	T4	0	0	0
F2	P04	T4	0	0	0
F2	P04	T4	0	0	0
F2	P04	T4	0	0	0
F2	P05	T1	1	0.693147	1
F2	P05	T1	0	0	0
F2	P05	T1	0	0	0
F2	P05	T1	0	0	0
F2	P05	T1	0	0	0
F2	P05	T1	0	0	0
F2	P05	T1	2	1.09861	1
F2	P05	T1	0	0	0
F2	P05	T1	0	0	0
F2	P05	T1	0	0	0
F2	P05	T2	0	0	0
F2	P05	T2	0	0	0
F2	P05	T2	0	0	0
F2	P05	T2	0	0	0
F2	P05	T2	0	0	0
F2	P05	T2	0	0	0
F2	P05	T2	0	0	0
F2	P05	T2	3	1.38629	1
F2	P05	T2	0	0	0
F2	P05	T2	0	0	0
F2	P05	T3	3	1.38629	1
F2	P05	T3	16	2.83321	2
F2	P05	T3	13	2.63906	2
F2	P05	T3	4	1.60944	2
F2	P05	T3	1	0.693147	1
F2	P05	T3	1	0.693147	1
F2	P05	T3	3	1.38629	1
F2	P05	T3	3	1.38629	1
F2	P05	T3	0	0	0
F2	P05	T3	0	0	0
F2	P05	T4	0	0	0
F2	P05	T4	0	0	0
F2	P05	T4	0	0	0
F2	P05	T4	0	0	0
F2	P05	T4	2	1.09861	1
F2	P05	T4	0	0	0
F2	P05	T4	6	1.94591	1
F2	P05	T4	1	0.693147	1
F2	P05	T4	1	0.693147	1
F2	P05	T4	0	0	0
F2	P06	T1	5	1.79176	1
F2	P06	T1	0	0	0
F2	P06	T1	0	0	0
F2	P06	T1	1	0.693147	1
F2	P06	T1	0	0	0
F2	P06	T1	0	0	0
F2	P06	T1	0	0	0
F2	P06	T1	0	0	0
F2	P06	T1	0	0	0
F2	P06	T1	0	0	0
F2	P06	T2	0	0	0
F2	P06	T2	7	2.07944	2
F2	P06	T2	3	1.38629	1
F2	P06	T2	2	1.09861	1
F2	P06	T2	3	1.38629	1
F2	P06	T2	0	0	0
F2	P06	T2	0	0	0
F2	P06	T2	0	0	0
F2	P06	T2	0	0	0
F2	P06	T2	0	0	0
F2	P06	T3	0	0	0
F2	P06	T3	2	1.09861	1
F2	P06	T3	5	1.79176	2
F2	P06	T3	0	0	0
F2	P06	T3	3	1.38629	1
F2	P06	T3	0	0	0
F2	P06	T3	6	1.94591	2
F2	P06	T3	0	0	0
F2	P06	T3	0	0	0
F2	P06	T3	0	0	0
F2	P06	T4	0	0	0
F2	P06	T4	0	0	0
F2	P06	T4	0	0	0
F2	P06	T4	0	0	0
F2	P06	T4	0	0	0
F2	P06	T4	0	0	0
F2	P06	T4	0	0	0
F2	P06	T4	0	0	0
F2	P06	T4	0	0	0
F2	P06	T4	0	0	0
F2	P07	T1	0	0	0
F2	P07	T1	0	0	0
F2	P07	T1	0	0	0
F2	P07	T1	0	0	0
F2	P07	T1	0	0	0
F2	P07	T1	3	1.38629	1
F2	P07	T1	0	0	0
F2	P07	T1	0	0	0
F2	P07	T1	0	0	0
F2	P07	T1	0	0	0
F2	P07	T2	0	0	0
F2	P07	T2	1	0.693147	1
F2	P07	T2	0	0	0
F2	P07	T2	0	0	0
F2	P07	T2	0	0	0
F2	P07	T2	1	0.693147	1
F2	P07	T2	0	0	0
F2	P07	T2	1	0.693147	1
F2	P07	T2	0	0	0
F2	P07	T2	0	0	0
F2	P07	T3	2	1.09861	1
F2	P07	T3	0	0	0
F2	P07	T3	1	0.693147	1
F2	P07	T3	4	1.60944	1
F2	P07	T3	0	0	0
F2	P07	T3	0	0	0
F2	P07	T3	0	0	0
F2	P07	T3	0	0	0
F2	P07	T3	0	0	0
F2	P07	T3	0	0	0
F2	P07	T4	0	0	0
F2	P07	T4	0	0	0
F2	P07	T4	0	0	0
F2	P07	T4	0	0	0
F2	P07	T4	0	0	0
F2	P07	T4	0	0	0
F2	P07	T4	0	0	0
F2	P07	T4	0	0	0
F2	P07	T4	0	0	0
F2	P07	T4	0	0	0
F2	P08	T1	0	0	0
F2	P08	T1	0	0	2
F2	P08	T1	5	1.79176	1
F2	P08	T1	2	1.09861	0
F2	P08	T1	0	0	0
F2	P08	T1	0	0	0
F2	P08	T1	0	0	0
F2	P08	T1	2	1.09861	1
F2	P08	T1	0	0	0
F2	P08	T1	0	0	0
F2	P08	T2	0	0	0
F2	P08	T2	4	1.60944	1
F2	P08	T2	11	2.48491	2
F2	P08	T2	2	1.09861	1
F2	P08	T2	2	1.09861	1
F2	P08	T2	2	1.09861	1
F2	P08	T2	0	0	0
F2	P08	T2	2	1.09861	1
F2	P08	T2	2	1.09861	1
F2	P08	T2	0	0	0
F2	P08	T3	0	0	0
F2	P08	T3	0	0	0
F2	P08	T3	0	0	0
F2	P08	T3	0	0	1
F2	P08	T3	3	1.38629	1
F2	P08	T3	2	1.09861	0
F2	P08	T3	1	0.693147	1
F2	P08	T3	0	0	0
F2	P08	T3	0	0	0
F2	P08	T3	0	0	0
F2	P08	T4	0	0	0
F2	P08	T4	0	0	0
F2	P08	T4	0	0	0
F2	P08	T4	1	0.693147	1
F2	P08	T4	1	0.693147	1
F2	P08	T4	1	0.693147	1
F2	P08	T4	0	0	0
F2	P08	T4	0	0	0
F2	P08	T4	0	0	0
F2	P08	T4	0	0	0
F2	P09	T1	40	3.71357	2
F2	P09	T1	2	1.09861	1
F2	P09	T1	0	0	0
F2	P09	T1	0	0	0
F2	P09	T1	0	0	0
F2	P09	T1	1	0.693147	1
F2	P09	T1	0	0	0
F2	P09	T1	0	0	0
F2	P09	T1	2	1.09861	1
F2	P09	T1	0	0	0
F2	P09	T2	0	0	0
F2	P09	T2	0	0	0
F2	P09	T2	1	0.693147	1
F2	P09	T2	0	0	0
F2	P09	T2	0	0	0
F2	P09	T2	1	0.693147	1
F2	P09	T2	1	0.693147	1
F2	P09	T2	0	0	0
F2	P09	T2	0	0	0
F2	P09	T2	0	0	0
F2	P09	T3	0	0	0
F2	P09	T3	0	0	0
F2	P09	T3	0	0	0
F2	P09	T3	0	0	0
F2	P09	T3	0	0	0
F2	P09	T3	0	0	0
F2	P09	T3	0	0	0
F2	P09	T3	0	0	0
F2	P09	T3	0	0	0
F2	P09	T3	0	0	0
F2	P09	T4	1	0.693147	1
F2	P09	T4	0	0	0
F2	P09	T4	0	0	0
F2	P09	T4	0	0	0
F2	P09	T4	0	0	0
F2	P09	T4	0	0	0
F2	P09	T4	0	0	0
F2	P09	T4	0	0	0
F2	P09	T4	0	0	0
F2	P09	T4	0	0	0
F2	P10	T1	3	1.38629	1
F2	P10	T1	0	0	0
F2	P10	T1	0	0	0
F2	P10	T1	0	0	0
F2	P10	T1	0	0	0
F2	P10	T1	1	0.693147	1
F2	P10	T1	0	0	0
F2	P10	T1	0	0	0
F2	P10	T1	0	0	0
F2	P10	T1	0	0	0
F2	P10	T2	0	0	0
F2	P10	T2	0	0	0
F2	P10	T2	0	0	0
F2	P10	T2	0	0	0
F2	P10	T2	0	0	0
F2	P10	T2	0	0	0
F2	P10	T2	0	0	0
F2	P10	T2	0	0	0
F2	P10	T2	0	0	0
F2	P10	T2	0	0	0
F2	P10	T3	0	0	0
F2	P10	T3	1	0.693147	1
F2	P10	T3	2	1.09861	1
F2	P10	T3	1	0.693147	1
F2	P10	T3	0	0	0
F2	P10	T3	2	1.09861	1
F2	P10	T3	0	0	0
F2	P10	T3	0	0	0
F2	P10	T3	0	0	0
F2	P10	T3	0	0	0
F2	P10	T4	0	0	0
F2	P10	T4	0	0	0
F2	P10	T4	0	0	0
F2	P10	T4	0	0	0
F2	P10	T4	0	0	0
F2	P10	T4	0	0	0
F2	P10	T4	0	0	0
F2	P10	T4	0	0	0
F2	P10	T4	0	0	0
F2	P10	T4	0	0	0
F2	P11	T1	0	0	0
F2	P11	T1	0	0	0
F2	P11	T1	0	0	0
F2	P11	T1	0	0	0
F2	P11	T1	0	0	0
F2	P11	T1	0	0	0
F2	P11	T1	0	0	0
F2	P11	T1	0	0	0
F2	P11	T1	0	0	0
F2	P11	T1	0	0	0
F2	P11	T2	0	0	0
F2	P11	T2	0	0	0
F2	P11	T2	0	0	0
F2	P11	T2	0	0	0
F2	P11	T2	0	0	0
F2	P11	T2	0	0	0
F2	P11	T2	0	0	0
F2	P11	T2	0	0	0
F2	P11	T2	0	0	0
F2	P11	T2	0	0	0
F2	P11	T3	0	0	0
F2	P11	T3	0	0	0
F2	P11	T3	0	0	0
F2	P11	T3	1	0.693147	1
F2	P11	T3	0	0	0
F2	P11	T3	1	0.693147	1
F2	P11	T3	1	0.693147	1
F2	P11	T3	0	0	0
F2	P11	T3	0	0	0
F2	P11	T3	0	0	0
F2	P11	T4	0	0	0
F2	P11	T4	0	0	0
F2	P11	T4	0	0	0
F2	P11	T4	1	0.693147	1
F2	P11	T4	1	0.693147	1
F2	P11	T4	1	0.693147	1
F2	P11	T4	0	0	0
F2	P11	T4	0	0	0
F2	P11	T4	0	0	0
F2	P11	T4	0	0	0
F2	P13	T1	0	0	0
F2	P13	T1	0	0	0
F2	P13	T1	1	0.693147	1
F2	P13	T1	2	1.09861	1
F2	P13	T1	2	1.09861	1
F2	P13	T1	2	1.09861	1
F2	P13	T1	2	1.09861	1
F2	P13	T1	0	0	0
F2	P13	T1	0	0	0
F2	P13	T2	0	0	0
F2	P13	T2	0	0	0
F2	P13	T2	0	0	0
F2	P13	T2	0	0	0
F2	P13	T2	0	0	0
F2	P13	T2	0	0	0
F2	P14	T1	5	1.79176	2
F2	P14	T1	7	2.07944	2
F2	P14	T1	2	1.09861	1
F2	P14	T1	6	1.94591	2
F2	P14	T1	0	0	0
F2	P14	T1	0	0	0
F2	P14	T1	0	0	0
F2	P14	T1	0	0	0
F2	P14	T1	0	0	0
F2	P14	T1	0	0	0
F2	P14	T4	0	0	0
F2	P14	T4	5	1.79176	2
F2	P14	T4	11	2.48491	2
F2	P14	T4	0	0	0
F2	P14	T4	5	1.79176	2
F2	P14	T4	0	0	0
F2	P14	T4	0	0	0
F2	P14	T4	0	0	0
F2	P14	T4	1	0.693147	1
F2	P15	T1	3	1.38629	1
F2	P15	T1	1	0.693147	1
F2	P15	T1	0	0	0
F2	P15	T1	0	0	0
F2	P15	T1	0	0	0
F2	P15	T1	0	0	0
F2	P15	T1	0	0	0
F2	P15	T1	0	0	0
F2	P15	T1	1	0.693147	1
F2	P15	T1	0	0	0
F2	P15	T2	0	0	0
F2	P15	T2	0	0	0
F2	P15	T2	0	0	0
F2	P15	T2	0	0	0
F2	P15	T2	0	0	0
F2	P15	T2	0	0	0
F2	P15	T2	1	0.693147	1
F2	P15	T2	0	0	0
F2	P15	T2	0	0	0
F2	P15	T2	0	0	0
F2	P15	T3	1	0.693147	1
F2	P15	T3	0	0	0
F2	P15	T3	0	0	0
F2	P15	T3	0	0	0
F2	P15	T3	2	1.09861	1
F2	P15	T3	13	2.63906	2
F2	P15	T3	4	1.60944	1
F2	P15	T3	1	0.693147	1
F2	P15	T3	1	0.693147	1
F2	P15	T3	1	0.693147	1
F2	P15	T4	0	0	0
F2	P15	T4	0	0	0
F2	P15	T4	0	0	0
F2	P15	T4	0	0	0
F2	P15	T4	0	0	0
F2	P15	T4	0	0	0
F2	P15	T4	1	0.693147	1
F2	P15	T4	0	0	0
F2	P15	T4	0	0	0
F2	P15	T4	0	0	0
F2	P16	T1	8	2.19722	2
F2	P16	T1	0	0	0
F2	P16	T1	1	0.693147	1
F2	P16	T1	1	0.693147	1
F2	P16	T1	0	0	0
F2	P16	T1	0	0	0
F2	P16	T1	0	0	0
F2	P16	T1	0	0	0
F2	P16	T1	0	0	0
F2	P16	T1	0	0	0
F2	P16	T2	0	0	0
F2	P16	T2	0	0	0
F2	P16	T2	0	0	0
F2	P16	T2	1	0.693147	1
F2	P16	T2	0	0	0
F2	P16	T2	2	1.09861	1
F2	P16	T2	0	0	0
F2	P16	T2	0	0	0
F2	P16	T2	0	0	0
F2	P16	T2	0	0	0
F2	P16	T3	0	0	0
F2	P16	T3	0	0	0
F2	P16	T3	0	0	0
F2	P16	T3	0	0	0
F2	P16	T3	2	1.09861	1
F2	P16	T3	0	0	0
F2	P16	T3	4	1.60944	1
F2	P16	T3	0	0	0
F2	P16	T3	1	0.693147	1
F2	P16	T3	0	0	0
F2	P16	T4	0	0	0
F2	P16	T4	0	0	0
F2	P16	T4	0	0	0
F2	P16	T4	0	0	0
F2	P16	T4	0	0	0
F2	P16	T4	0	0	0
F2	P16	T4	0	0	0
F2	P16	T4	0	0	0
F2	P16	T4	0	0	0
F2	P16	T4	0	0	0
F2	P17	T1	0	0	0
F2	P17	T1	0	0	0
F2	P17	T1	0	0	0
F2	P17	T1	3	1.38629	2
F2	P17	T1	0	0	0
F2	P17	T1	0	0	0
F2	P17	T1	0	0	0
F2	P17	T1	1	0.693147	1
F2	P17	T1	0	0	0
F2	P17	T1	1	0.693147	1
F2	P17	T2	0	0	0
F2	P17	T2	0	0	0
F2	P17	T2	0	0	0
F2	P17	T2	0	0	0
F2	P17	T2	0	0	0
F2	P17	T2	0	0	0
F2	P17	T2	0	0	0
F2	P17	T2	0	0	0
F2	P17	T2	0	0	0
F2	P17	T2	0	0	0
F2	P17	T3	0	0	0
F2	P17	T3	0	0	0
F2	P17	T3	0	0	0
F2	P17	T3	0	0	0
F2	P17	T3	2	1.09861	1
F2	P17	T3	1	0.693147	1
F2	P17	T3	0	0	0
F2	P17	T3	1	0.693147	1
F2	P17	T3	0	0	0
F2	P17	T3	0	0	0
F2	P19	T1	0	0	0
F2	P19	T1	0	0	0
F2	P19	T1	1	0.693147	1
F2	P19	T1	0	0	0
F2	P19	T1	0	0	0
F2	P19	T1	0	0	0
F2	P19	T1	0	0	0
F2	P19	T1	0	0	0
F2	P19	T1	0	0	0
F2	P19	T1	0	0	0
F2	P19	T2	0	0	0
F2	P19	T2	1	0.693147	1
F2	P19	T2	3	1.38629	1
F2	P19	T2	7	2.07944	2
F2	P19	T2	1	0.693147	1
F2	P19	T2	0	0	0
F2	P19	T2	0	0	0
F2	P19	T2	0	0	0
F2	P19	T2	0	0	0
F2	P19	T2	0	0	0
F2	P19	T3	0	0	0
F2	P19	T3	0	0	0
F2	P19	T3	0	0	0
F2	P19	T3	0	0	0
F2	P19	T3	0	0	0
F2	P19	T3	0	0	0
F2	P19	T3	0	0	0
F2	P19	T3	0	0	0
F2	P19	T3	0	0	0
F2	P19	T3	0	0	0
F2	P19	T4	0	0	0
F2	P19	T4	0	0	0
F2	P19	T4	0	0	0
F2	P19	T4	0	0	0
F2	P19	T4	0	0	0
F2	P19	T4	0	0	0
F2	P19	T4	0	0	0
F2	P19	T4	0	0	0
F2	P19	T4	0	0	0
F2	P19	T4	0	0	0
F2	P20	T1	0	0	0
F2	P20	T1	0	0	0
F2	P20	T1	0	0	0
F2	P20	T1	0	0	0
F2	P20	T1	0	0	0
F2	P20	T1	0	0	0
F2	P20	T2	1	0.693147	1
F2	P20	T2	0	0	0
F2	P20	T2	0	0	0
F2	P20	T3	0	0	0
F2	P20	T4	0	0	0
F2	P20	T4	0	0	0
F3	P01	T1	0	0	0
F3	P01	T1	1	0.693147	1
F3	P01	T2	1	0.693147	1
F3	P01	T2	0	0	0
F3	P01	T2	2	1.09861	1
F3	P01	T3	0	0	0
F3	P01	T3	0	0	0
F3	P01	T4	5	1.79176	1
F3	P01	T4	3	1.38629	1
F3	P01	T4	0	0	0
F3	P01	T2	3	1.38629	1
F3	P01	T4	0	0	0
F3	P02	T2	0	0	0
F3	P02	T2	0	0	0
F3	P02	T2	0	0	0
F3	P02	T2	0	0	0
F3	P02	T2	1	0.693147	1
F3	P02	T2	5	1.79176	1
F3	P02	T2	0	0	0
F3	P02	T2	0	0	0
F3	P02	T2	0	0	0
F3	P02	T2	0	0	0
F3	P02	T3	0	0	0
F3	P02	T3	0	0	0
F3	P02	T3	0	0	0
F3	P02	T3	0	0	0
F3	P02	T3	0	0	0
F3	P02	T3	0	0	0
F3	P02	T3	1	0.693147	1
F3	P02	T3	0	0	0
F3	P02	T3	0	0	0
F3	P02	T3	0	0	0
F3	P02	T4	0	0	0
F3	P02	T4	0	0	0
F3	P02	T4	0	0	0
F3	P02	T4	0	0	0
F3	P02	T4	1	0.693147	1
F3	P02	T4	1	0.693147	1
F3	P02	T4	0	0	0
F3	P03	T1	0	0	0
F3	P03	T1	0	0	0
F3	P03	T1	0	0	0
F3	P03	T1	0	0	0
F3	P03	T1	0	0	0
F3	P03	T2	4	1.60944	1
F3	P03	T2	1	0.693147	1
F3	P03	T2	0	0	0
F3	P03	T2	0	0	0
F3	P03	T3	2	1.09861	1
F3	P03	T3	0	0	0
F3	P03	T3	0	0	0
F3	P03	T4	0	0	0
F3	P03	T4	0	0	0
F3	P03	T4	0	0	0
F3	P03	T4	0	0	0
F3	P04	T1	1	0.693147	1
F3	P04	T1	0	0	0
F3	P04	T1	0	0	0
F3	P04	T2	1	0.693147	1
F3	P04	T2	2	1.09861	1
F3	P04	T3	0	0	0
F3	P04	T3	0	0	0
F3	P04	T4	2	1.09861	1
F3	P05	T1	0	0	0
F3	P05	T1	3	1.38629	1
F3	P05	T1	0	0	0
F3	P05	T1	0	0	0
F3	P05	T1	0	0	0
F3	P05	T1	0	0	0
F3	P05	T2	0	0	0
F3	P05	T2	0	0	0
F3	P05	T2	0	0	0
F3	P05	T2	0	0	0
F3	P05	T2	0	0	0
F3	P05	T2	0	0	0
F3	P05	T2	0	0	0
F3	P05	T2	0	0	0
F3	P05	T2	0	0	0
F3	P05	T2	0	0	0
F3	P05	T3	0	0	0
F3	P05	T3	0	0	0
F3	P05	T3	0	0	0
F3	P05	T3	0	0	0
F3	P05	T3	0	0	0
F3	P05	T3	0	0	0
F3	P05	T3	0	0	0
F3	P05	T3	0	0	0
F3	P05	T3	0	0	0
F3	P05	T3	0	0	0
F3	P05	T4	0	0	0
F3	P05	T4	1	0.693147	1
F3	P05	T4	0	0	0
F3	P05	T4	0	0	0
F3	P05	T4	0	0	0
F3	P05	T4	0	0	0
F3	P05	T4	0	0	0
F3	P05	T4	0	0	0
F3	P06	T1	1	0.693147	1
F3	P06	T1	0	0	0
F3	P06	T1	0	0	0
F3	P06	T1	1	0.693147	1
F3	P06	T1	0	0	0
F3	P06	T1	0	0	0
F3	P06	T1	0	0	0
F3	P06	T1	0	0	0
F3	P06	T1	0	0	0
F3	P06	T1	0	0	0
F3	P06	T2	1	0.693147	1
F3	P06	T2	0	0	0
F3	P06	T2	4	1.60944	1
F3	P06	T2	0	0	0
F3	P06	T2	0	0	0
F3	P06	T2	2	1.09861	1
F3	P06	T2	0	0	0
F3	P06	T2	0	0	0
F3	P06	T2	0	0	0
F3	P06	T2	0	0	0
F3	P06	T3	1	0.693147	1
F3	P06	T3	0	0	0
F3	P06	T3	0	0	0
F3	P06	T3	1	0.693147	1
F3	P06	T3	0	0	0
F3	P06	T3	0	0	0
F3	P06	T4	4	1.60944	1
F3	P06	T4	0	0	0
F3	P06	T4	0	0	0
F3	P06	T4	0	0	0
F3	P07	T1	0	0	0
F3	P07	T1	3	1.38629	1
F3	P07	T1	0	0	0
F3	P07	T1	0	0	0
F3	P07	T1	0	0	0
F3	P07	T1	0	0	0
F3	P07	T1	0	0	0
F3	P07	T1	0	0	0
F3	P07	T1	0	0	0
F3	P07	T1	0	0	0
F3	P07	T2	0	0	0
F3	P07	T2	0	0	0
F3	P07	T2	0	0	0
F3	P07	T2	0	0	0
F3	P07	T2	0	0	0
F3	P07	T2	3	1.38629	1
F3	P07	T2	0	0	0
F3	P07	T2	0	0	0
F3	P07	T2	0	0	0
F3	P07	T2	0	0	0
F3	P07	T3	1	0.693147	1
F3	P07	T3	0	0	0
F3	P07	T3	0	0	0
F3	P07	T3	1	0.693147	1
F3	P07	T3	0	0	0
F3	P07	T3	0	0	0
F3	P07	T4	4	1.60944	2
F3	P07	T4	4	1.60944	2
F3	P07	T4	2	1.09861	1
F3	P07	T4	0	0	0
F3	P07	T4	0	0	0
F3	P08	T1	0	0	0
F3	P08	T1	0	0	0
F3	P08	T1	0	0	0
F3	P08	T1	0	0	0
F3	P08	T1	0	0	0
F3	P08	T1	0	0	0
F3	P08	T1	5	1.79176	2
F3	P08	T1	5	1.79176	2
F3	P08	T1	0	0	0
F3	P08	T1	0	0	0
F3	P08	T2	0	0	0
F3	P08	T2	1	0.693147	1
F3	P08	T2	1	0.693147	1
F3	P08	T2	0	0	0
F3	P08	T3	0	0	0
F3	P08	T3	0	0	0
F3	P08	T3	0	0	0
F3	P08	T3	0	0	0
F3	P08	T3	0	0	0
F3	P08	T3	0	0	0
F3	P08	T3	0	0	0
F3	P08	T3	0	0	0
F3	P08	T3	0	0	0
F3	P08	T3	0	0	0
F3	P08	T4	0	0	0
F3	P08	T4	0	0	0
F3	P08	T4	0	0	0
F3	P08	T4	1	0.693147	1
F3	P08	T4	0	0	0
F3	P08	T4	0	0	0
F3	P08	T4	0	0	0
F3	P08	T4	0	0	0
F3	P08	T4	0	0	0
F3	P08	T4	0	0	0
F3	P09	T1	0	0	0
F3	P09	T1	2	1.09861	1
F3	P09	T1	0	0	0
F3	P09	T1	0	0	0
F3	P09	T1	0	0	0
F3	P09	T1	1	0.693147	1
F3	P09	T1	0	0	0
F3	P09	T1	0	0	0
F3	P09	T1	0	0	0
F3	P09	T1	0	0	0
F3	P09	T2	1	0.693147	1
F3	P09	T2	2	1.09861	1
F3	P09	T2	0	0	0
F3	P09	T2	1	0.693147	1
F3	P09	T2	0	0	0
F3	P09	T2	3	1.38629	1
F3	P09	T2	14	2.70805	2
F3	P09	T2	14	2.70805	2
F3	P09	T2	6	1.94591	2
F3	P09	T2	5	1.79176	2
F3	P09	T3	1	0.693147	1
F3	P09	T3	0	0	0
F3	P09	T3	0	0	0
F3	P09	T3	1	0.693147	1
F3	P09	T3	0	0	0
F3	P09	T3	1	0.693147	1
F3	P09	T3	2	1.09861	1
F3	P09	T3	0	0	0
F3	P09	T3	0	0	0
F3	P09	T3	10	2.3979	2
F3	P09	T4	0	0	0
F3	P09	T4	0	0	0
F3	P09	T4	0	0	0
F3	P09	T4	0	0	0
F3	P09	T4	0	0	0
F3	P09	T4	1	0.693147	1
F3	P10	T1	3	1.38629	1
F3	P10	T1	2	1.09861	1
F3	P10	T1	0	0	0
F3	P10	T1	1	0.693147	1
F3	P10	T1	1	0.693147	1
F3	P10	T1	0	0	0
F3	P10	T1	1	0.693147	1
F3	P10	T1	2	1.09861	1
F3	P10	T1	0	0	0
F3	P10	T1	0	0	0
F3	P10	T2	2	1.09861	1
F3	P10	T2	16	2.83321	2
F3	P10	T2	7	2.07944	2
F3	P10	T2	3	1.38629	1
F3	P10	T2	30	3.43399	2
F3	P10	T2	11	2.48491	2
F3	P10	T2	3	1.38629	1
F3	P10	T2	2	1.09861	1
F3	P10	T2	1	0.693147	1
F3	P10	T2	1	0.693147	1
F3	P10	T3	0	0	0
F3	P10	T3	0	0	0
F3	P10	T4	1	0.693147	1
F3	P10	T4	5	1.79176	2
F3	P10	T4	0	0	0
F3	P10	T4	0	0	0
F3	P10	T4	0	0	0
F3	P10	T4	1	0.693147	1
F3	P10	T4	0	0	0
F3	P10	T4	0	0	0
F3	P10	T4	0	0	0
F3	P10	T4	0	0	0
F3	P12	T1	0	0	0
F3	P12	T1	1	0.693147	1
F3	P12	T1	0	0	0
F3	P12	T1	1	0.693147	1
F3	P12	T1	0	0	0
F3	P12	T2	3	1.38629	1
F3	P12	T2	10	2.3979	2
F3	P12	T3	0	0	0
F3	P12	T3	0	0	0
F3	P12	T3	1	0.693147	1
F3	P12	T3	1	0.693147	1
F3	P12	T3	1	0.693147	1
F3	P12	T3	0	0	0
F3	P12	T3	0	0	0
F3	P12	T3	0	0	0
F3	P12	T4	0	0	0
F3	P12	T4	0	0	0
F3	P12	T4	0	0	0
F3	P12	T4	3	1.38629	1
F3	P12	T4	0	0	0
F3	P12	T4	0	0	0
F3	P12	T4	0	0	0
F3	P12	T4	0	0	0
F3	P13	T1	2	1.09861	1
F3	P13	T1	5	1.79176	1
F3	P13	T1	4	1.60944	1
F3	P13	T1	1	0.693147	1
F3	P13	T1	0	0	0
F3	P13	T1	0	0	0
F3	P13	T1	0	0	0
F3	P13	T1	1	0.693147	1
F3	P13	T1	0	0	0
F3	P13	T1	0	0	0
F3	P13	T2	0	0	0
F3	P13	T2	0	0	0
F3	P13	T2	0	0	0
F3	P13	T2	2	1.09861	1
F3	P13	T2	0	0	0
F3	P13	T2	0	0	0
F3	P13	T2	0	0	0
F3	P13	T2	0	0	0
F3	P13	T2	1	0.693147	1
F3	P13	T2	3	1.38629	1
F3	P13	T3	0	0	0
F3	P13	T3	1	0.693147	1
F3	P13	T3	1	0.693147	1
F3	P13	T3	0	0	0
F3	P13	T3	0	0	0
F3	P13	T3	0	0	0
F3	P13	T3	0	0	0
F3	P13	T3	1	0.693147	1
F3	P13	T3	4	1.60944	1
F3	P13	T3	7	2.07944	2
F3	P13	T4	1	0.693147	1
F3	P13	T4	4	1.60944	1
F3	P13	T4	0	0	0
F3	P13	T4	1	0.693147	1
F3	P13	T4	5	1.79176	1
F3	P13	T4	0	0	0
F3	P13	T4	0	0	0
F3	P13	T4	0	0	0
F3	P13	T4	1	0.693147	1
F3	P13	T4	1	0.693147	1
F3	P14	T1	1	0.693147	1
F3	P14	T1	0	0	0
F3	P14	T1	0	0	0
F3	P14	T1	0	0	0
F3	P14	T1	0	0	0
F3	P14	T1	0	0	0
F3	P14	T1	0	0	0
F3	P14	T1	0	0	0
F3	P14	T1	0	0	0
F3	P14	T1	0	0	0
F3	P14	T2	0	0	0
F3	P14	T2	14	2.70805	2
F3	P14	T2	15	2.77259	2
F3	P14	T2	2	1.09861	1
F3	P14	T2	0	0	0
F3	P14	T2	0	0	0
F3	P14	T2	0	0	0
F3	P14	T2	0	0	0
F3	P14	T2	3	1.38629	1
F3	P14	T2	0	0	0
F3	P14	T3	0	0	0
F3	P14	T3	0	0	0
F3	P14	T3	0	0	0
F3	P14	T3	0	0	0
F3	P14	T3	0	0	0
F3	P14	T3	0	0	0
F3	P14	T3	0	0	0
F3	P14	T3	0	0	0
F3	P14	T3	0	0	0
F3	P14	T3	0	0	0
F3	P14	T4	0	0	0
F3	P14	T4	2	1.09861	1
F3	P14	T4	0	0	0
F3	P14	T4	2	1.09861	1
F3	P14	T4	0	0	0
F3	P14	T4	0	0	0
F3	P14	T4	4	1.60944	1
F3	P14	T4	0	0	0
F3	P14	T4	0	0	0
F3	P14	T4	1	0.693147	1
F3	P15	T1	0	0	0
F3	P15	T1	0	0	0
F3	P15	T1	0	0	0
F3	P15	T1	0	0	0
F3	P15	T2	0	0	0
F3	P15	T2	0	0	0
F3	P15	T2	0	0	0
F3	P15	T2	0	0	0
F3	P15	T2	0	0	0
F3	P15	T2	0	0	0
F3	P15	T2	0	0	0
F3	P15	T2	0	0	0
F3	P15	T2	2	1.09861	1
F3	P15	T2	0	0	0
F3	P15	T3	0	0	0
F3	P15	T3	0	0	0
F3	P15	T3	1	0.693147	1
F3	P15	T3	3	1.38629	1
F3	P15	T3	2	1.09861	1
F3	P15	T3	3	1.38629	1
F3	P15	T3	0	0	0
F3	P15	T3	0	0	0
F3	P15	T3	0	0	0
F3	P15	T3	1	0.693147	1
F3	P15	T4	1	0.693147	1
F3	P15	T4	0	0	0
F3	P15	T4	0	0	0
F3	P15	T4	1	0.693147	1
F3	P15	T4	2	1.09861	1
F3	P15	T4	1	0.693147	0
F3	P15	T4	1	0.693147	0
F3	P15	T4	1	0.693147	0
F3	P15	T4	1	0.693147	0
F3	P15	T4	1	0.693147	0
F3	P16	T1	3	1.38629	1
F3	P16	T1	36	3.61092	2
F3	P16	T1	2	1.09861	1
F3	P16	T1	6	1.94591	1
F3	P16	T1	7	2.07944	1
F3	P16	T1	2	1.09861	1
F3	P16	T1	1	0.693147	1
F3	P16	T1	5	1.79176	1
F3	P16	T1	2	1.09861	1
F3	P16	T1	1	0.693147	1
F3	P16	T2	3	1.38629	1
F3	P16	T2	4	1.60944	1
F3	P16	T2	6	1.94591	1
F3	P16	T2	2	1.09861	1
F3	P16	T2	2	1.09861	1
F3	P16	T2	2	1.09861	1
F3	P16	T2	4	1.60944	1
F3	P16	T2	0	0	0
F3	P16	T2	2	1.09861	1
F3	P16	T2	2	1.09861	1
F3	P16	T3	0	0	0
F3	P16	T3	2	1.09861	1
F3	P16	T3	1	0.693147	1
F3	P16	T3	0	0	0
F3	P16	T3	2	1.09861	1
F3	P16	T3	0	0	0
F3	P16	T3	0	0	0
F3	P16	T3	0	0	0
F3	P16	T3	7	2.07944	1
F3	P16	T3	0	0	0
F3	P16	T4	2	1.09861	1
F3	P16	T4	1	0.693147	1
F3	P16	T4	6	1.94591	2
F3	P16	T4	2	1.09861	1
F3	P16	T4	6	1.94591	2
F3	P16	T4	3	1.38629	1
F3	P16	T4	3	1.38629	1
F3	P16	T4	0	0	0
F3	P16	T4	0	0	0
F3	P16	T4	1	0.693147	1
F3	P17	T1	0	0	0
F3	P17	T1	0	0	0
F3	P17	T2	0	0	0
F3	P17	T2	0	0	0
F3	P17	T3	0	0	0
F3	P17	T3	1	0.693147	1
F3	P17	T4	0	0	0
F3	P17	T4	0	0	0
F3	P17	T4	1	0.693147	1

## Sheet: DATASET C
								number of row values = 900
								Zone for UTM coordinates = 33N
								Location	75 Dispersed locations in Area 1
								Charcoals collected by sieving
								r-Pearson [charcoal mass] - [CAI]
								0.933738
								CAI	Charcoal Abundance Index
tree	X	Y	pit	depth (cm)	number of charcoals	log(number of charcoals)	CAI
tree1	330866	393074	T1	0 to 10	2	1.09861	1
tree1	330866	393074	T1	10 to 20	6	1.94591	2
tree1	330866	393074	T1	20 to 40	2	1.09861	1
tree1	330866	393074	T2	0 to 10	1	0.693147	1
tree1	330866	393074	T2	10 to 20	2	1.09861	1
tree1	330866	393074	T2	20 to 40	2	1.09861	1
tree1	330866	393074	T3	0 to 10	5	1.79176	2
tree1	330866	393074	T3	10 to 20	18	2.94444	2
tree1	330866	393074	T3	20 to 40	1	0.693147	1
tree1	330866	393074	T4	0 to 10	5	1.79176	2
tree1	330866	393074	T4	10 to 20	19	2.99573	2
tree1	330866	393074	T4	20 to 40	2	1.09861	1
tree2	338067	387805	T1	0 to 10	1	0.693147	1
tree2	338067	387805	T1	10 to 20	0	0	0
tree2	338067	387805	T1	20 to 40	15	2.77259	2
tree2	338067	387805	T2	0 to 10	14	2.70805	2
tree2	338067	387805	T2	10 to 20	1	0.693147	1
tree2	338067	387805	T2	20 to 40	3	1.38629	1
tree2	338067	387805	T3	0 to 10	1	0.693147	1
tree2	338067	387805	T3	10 to 20	3	1.38629	1
tree2	338067	387805	T3	20 to 40	3	1.38629	1
tree2	338067	387805	T4	0 to 10	4	1.60944	2
tree2	338067	387805	T4	10 to 20	0	0	0
tree2	338067	387805	T4	20 to 40	4	1.60944	2
tree3	341258	385107	T1	0 to 10	3	1.38629	1
tree3	341258	385107	T1	10 to 20	0	0	0
tree3	341258	385107	T1	20 to 40	2	1.09861	1
tree3	341258	385107	T2	0 to 10	13	2.63906	2
tree3	341258	385107	T2	10 to 20	0	0	0
tree3	341258	385107	T2	20 to 40	2	1.09861	1
tree3	341258	385107	T3	0 to 10	4	1.60944	2
tree3	341258	385107	T3	10 to 20	0	0	0
tree3	341258	385107	T3	20 to 40	2	1.09861	1
tree3	341258	385107	T4	0 to 10	3	1.38629	2
tree3	341258	385107	T4	10 to 20	1	0.693147	1
tree3	341258	385107	T4	20 to 40	0	0	0
tree4	341465	385027	T1	0 to 10	4	1.60944	2
tree4	341465	385027	T1	10 to 20	0	0	0
tree4	341465	385027	T1	20 to 40	1	0.693147	1
tree4	341465	385027	T2	0 to 10	1	0.693147	1
tree4	341465	385027	T2	10 to 20	2	1.09861	1
tree4	341465	385027	T2	20 to 40	0	0	0
tree4	341465	385027	T3	0 to 10	0	0	0
tree4	341465	385027	T3	10 to 20	0	0	0
tree4	341465	385027	T3	20 to 40	2	1.09861	1
tree4	341465	385027	T4	0 to 10	3	1.38629	2
tree4	341465	385027	T4	10 to 20	1	0.693147	1
tree4	341465	385027	T4	20 to 40	0	0	0
tree5	341552	385033	T1	0 to 10	0	0	0
tree5	341552	385033	T1	10 to 20	1	0.693147	1
tree5	341552	385033	T1	20 to 40	5	1.79176	2
tree5	341552	385033	T2	0 to 10	0	0	0
tree5	341552	385033	T2	10 to 20	2	1.09861	1
tree5	341552	385033	T2	20 to 40	0	0	0
tree5	341552	385033	T3	0 to 10	1	0.693147	1
tree5	341552	385033	T3	10 to 20	1	0.693147	1
tree5	341552	385033	T3	20 to 40	1	0.693147	1
tree5	341552	385033	T4	0 to 10	0	0	0
tree5	341552	385033	T4	10 to 20	0	0	0
tree5	341552	385033	T4	20 to 40	2	1.09861	1
tree6	342223	384822	T1	0 to 10	2	1.09861	1
tree6	342223	384822	T1	10 to 20	0	0	0
tree6	342223	384822	T1	20 to 40	3	1.38629	1
tree6	342223	384822	T2	0 to 10	0	0	0
tree6	342223	384822	T2	10 to 20	0	0	0
tree6	342223	384822	T2	20 to 40	3	1.38629	1
tree6	342223	384822	T3	0 to 10	1	0.693147	1
tree6	342223	384822	T3	10 to 20	0	0	0
tree6	342223	384822	T3	20 to 40	0	0	0
tree6	342223	384822	T4	0 to 10	0	0	0
tree6	342223	384822	T4	10 to 20	0	0	0
tree6	342223	384822	T4	20 to 40	3	1.38629	1
tree7	343143	384592	T1	0 to 10	0	0	0
tree7	343143	384592	T1	10 to 20	0	0	0
tree7	343143	384592	T1	20 to 40	0	0	0
tree7	343143	384592	T2	0 to 10	0	0	0
tree7	343143	384592	T2	10 to 20	0	0	0
tree7	343143	384592	T2	20 to 40	0	0	0
tree7	343143	384592	T3	0 to 10	0	0	0
tree7	343143	384592	T3	10 to 20	0	0	0
tree7	343143	384592	T3	20 to 40	0	0	0
tree7	343143	384592	T4	0 to 10	0	0	0
tree7	343143	384592	T4	10 to 20	0	0	0
tree7	343143	384592	T4	20 to 40	0	0	0
tree8	343257	384586	T1	0 to 10	0	0	0
tree8	343257	384586	T1	10 to 20	0	0	0
tree8	343257	384586	T1	20 to 40	0	0	0
tree8	343257	384586	T2	0 to 10	0	0	0
tree8	343257	384586	T2	10 to 20	0	0	0
tree8	343257	384586	T2	20 to 40	0	0	0
tree8	343257	384586	T3	0 to 10	0	0	0
tree8	343257	384586	T3	10 to 20	0	0	0
tree8	343257	384586	T3	20 to 40	0	0	0
tree8	343257	384586	T4	0 to 10	0	0	0
tree8	343257	384586	T4	10 to 20	0	0	0
tree8	343257	384586	T4	20 to 40	0	0	0
tree9	343536	384495	T1	0 to 10	0	0	0
tree9	343536	384495	T1	10 to 20	0	0	0
tree9	343536	384495	T1	20 to 40	0	0	0
tree9	343536	384495	T2	0 to 10	0	0	0
tree9	343536	384495	T2	10 to 20	0	0	0
tree9	343536	384495	T2	20 to 40	0	0	0
tree9	343536	384495	T3	0 to 10	0	0	0
tree9	343536	384495	T3	10 to 20	0	0	0
tree9	343536	384495	T3	20 to 40	0	0	0
tree9	343536	384495	T4	0 to 10	0	0	0
tree9	343536	384495	T4	10 to 20	0	0	0
tree9	343536	384495	T4	20 to 40	0	0	0
tree10	342102	385547	T1	0 to 10	5	1.79176	2
tree10	342102	385547	T1	10 to 20	1	0.693147	1
tree10	342102	385547	T1	20 to 40	1	0.693147	1
tree10	342102	385547	T2	0 to 10	0	0	0
tree10	342102	385547	T2	10 to 20	0	0	0
tree10	342102	385547	T2	20 to 40	0	0	0
tree10	342102	385547	T3	0 to 10	2	1.09861	1
tree10	342102	385547	T3	10 to 20	1	0.693147	1
tree10	342102	385547	T3	20 to 40	0	0	0
tree10	342102	385547	T4	0 to 10	3	1.38629	2
tree10	342102	385547	T4	10 to 20	0	0	0
tree10	342102	385547	T4	20 to 40	1	0.693147	1
tree11	343595	384485	T1	0 to 10	2	1.09861	1
tree11	343595	384485	T1	10 to 20	0	0	0
tree11	343595	384485	T1	20 to 40	2	1.09861	1
tree11	343595	384485	T2	0 to 10	2	1.09861	1
tree11	343595	384485	T2	10 to 20	0	0	0
tree11	343595	384485	T2	20 to 40	2	1.09861	1
tree11	343595	384485	T3	0 to 10	1	0.693147	1
tree11	343595	384485	T3	10 to 20	0	0	0
tree11	343595	384485	T3	20 to 40	0	0	0
tree11	343595	384485	T4	0 to 10	0	0	0
tree11	343595	384485	T4	10 to 20	0	0	0
tree11	343595	384485	T4	20 to 40	2	1.09861	1
tree12	344208	384324	T1	0 to 10	1	0.693147	1
tree12	344208	384324	T1	10 to 20	0	0	0
tree12	344208	384324	T1	20 to 40	0	0	0
tree12	344208	384324	T2	0 to 10	0	0	0
tree12	344208	384324	T2	10 to 20	0	0	0
tree12	344208	384324	T2	20 to 40	0	0	0
tree12	344208	384324	T3	0 to 10	1	0.693147	1
tree12	344208	384324	T3	10 to 20	0	0	0
tree12	344208	384324	T3	20 to 40	6	1.94591	2
tree12	344208	384324	T4	0 to 10	2	1.09861	1
tree12	344208	384324	T4	10 to 20	0	0	0
tree12	344208	384324	T4	20 to 40	0	0	0
tree13	344972	384133	T1	0 to 10	3	1.38629	1
tree13	344972	384133	T1	10 to 20	0	0	0
tree13	344972	384133	T1	20 to 40	0	0	0
tree13	344972	384133	T2	0 to 10	4	1.60944	1
tree13	344972	384133	T2	10 to 20	4	1.60944	1
tree13	344972	384133	T2	20 to 40	4	1.60944	1
tree13	344972	384133	T3	0 to 10	2	1.09861	1
tree13	344972	384133	T3	10 to 20	1	0.693147	1
tree13	344972	384133	T3	20 to 40	2	1.09861	1
tree13	344972	384133	T4	0 to 10	2	1.09861	1
tree13	344972	384133	T4	10 to 20	0	0	0
tree13	344972	384133	T4	20 to 40	3	1.38629	1
tree14	345178	384109	T1	0 to 10	1	0.693147	1
tree14	345178	384109	T1	10 to 20	1	0.693147	1
tree14	345178	384109	T1	20 to 40	0	0	0
tree14	345178	384109	T2	0 to 10	4	1.60944	2
tree14	345178	384109	T2	10 to 20	0	0	0
tree14	345178	384109	T2	20 to 40	1	0.693147	1
tree14	345178	384109	T3	0 to 10	1	0.693147	1
tree14	345178	384109	T3	10 to 20	0	0	0
tree14	345178	384109	T3	20 to 40	2	1.09861	1
tree14	345178	384109	T4	0 to 10	3	1.38629	1
tree14	345178	384109	T4	10 to 20	0	0	0
tree14	345178	384109	T4	20 to 40	0	0	0
tree15	345412	384047	T1	0 to 10	0	0	0
tree15	345412	384047	T1	10 to 20	0	0	0
tree15	345412	384047	T1	20 to 40	1	0.693147	1
tree15	345412	384047	T2	0 to 10	0	0	0
tree15	345412	384047	T2	10 to 20	0	0	0
tree15	345412	384047	T2	20 to 40	0	0	0
tree15	345412	384047	T3	0 to 10	1	0.693147	1
tree15	345412	384047	T3	10 to 20	0	0	0
tree15	345412	384047	T3	20 to 40	1	0.693147	1
tree15	345412	384047	T4	0 to 10	0	0	0
tree15	345412	384047	T4	10 to 20	0	0	0
tree15	345412	384047	T4	20 to 40	0	0	0
tree16	345768	383940	T1	0 to 10	0	0	0
tree16	345768	383940	T1	10 to 20	0	0	0
tree16	345768	383940	T1	20 to 40	0	0	0
tree16	345768	383940	T2	0 to 10	0	0	0
tree16	345768	383940	T2	10 to 20	0	0	0
tree16	345768	383940	T2	20 to 40	1	0.693147	1
tree16	345768	383940	T3	0 to 10	0	0	0
tree16	345768	383940	T3	10 to 20	1	0.693147	1
tree16	345768	383940	T3	20 to 40	0	0	0
tree16	345768	383940	T4	0 to 10	1	0.693147	1
tree16	345768	383940	T4	10 to 20	0	0	0
tree16	345768	383940	T4	20 to 40	0	0	0
tree17	351546	381744	T1	0 to 10	0	0	0
tree17	351546	381744	T1	10 to 20	0	0	0
tree17	351546	381744	T1	20 to 40	4	1.60944	1
tree17	351546	381744	T2	0 to 10	1	0.693147	1
tree17	351546	381744	T2	10 to 20	0	0	0
tree17	351546	381744	T2	20 to 40	1	0.693147	1
tree17	351546	381744	T3	0 to 10	0	0	0
tree17	351546	381744	T3	10 to 20	1	0.693147	1
tree17	351546	381744	T3	20 to 40	0	0	0
tree17	351546	381744	T4	0 to 10	0	0	0
tree17	351546	381744	T4	10 to 20	0	0	0
tree17	351546	381744	T4	20 to 40	0	0	0
tree18	334370	394651	T1	0 to 10	0	0	0
tree18	334370	394651	T1	10 to 20	0	0	0
tree18	334370	394651	T1	20 to 40	0	0	0
tree18	334370	394651	T2	0 to 10	7	2.07944	2
tree18	334370	394651	T2	10 to 20	0	0	0
tree18	334370	394651	T2	20 to 40	4	1.60944	1
tree18	334370	394651	T3	0 to 10	1	0.693147	1
tree18	334370	394651	T3	10 to 20	0	0	0
tree18	334370	394651	T3	20 to 40	0	0	0
tree18	334370	394651	T4	0 to 10	0	0	0
tree18	334370	394651	T4	10 to 20	0	0	0
tree18	334370	394651	T4	20 to 40	0	0	0
tree19	334279	396224	T1	0 to 10	3	1.38629	1
tree19	334279	396224	T1	10 to 20	0	0	0
tree19	334279	396224	T1	20 to 40	0	0	0
tree19	334279	396224	T2	0 to 10	3	1.38629	1
tree19	334279	396224	T2	10 to 20	0	0	0
tree19	334279	396224	T2	20 to 40	0	0	0
tree19	334279	396224	T3	0 to 10	17	2.89037	2
tree19	334279	396224	T3	10 to 20	2	1.09861	1
tree19	334279	396224	T3	20 to 40	0	0	0
tree19	334279	396224	T4	0 to 10	1	0.693147	1
tree19	334279	396224	T4	10 to 20	0	0	0
tree19	334279	396224	T4	20 to 40	0	0	0
tree20	334475	396510	T1	0 to 10	0	0	0
tree20	334475	396510	T1	10 to 20	2	1.09861	1
tree20	334475	396510	T1	20 to 40	4	1.60944	1
tree20	334475	396510	T2	0 to 10	0	0	0
tree20	334475	396510	T2	10 to 20	0	0	0
tree20	334475	396510	T2	20 to 40	4	1.60944	2
tree20	334475	396510	T3	0 to 10	2	1.09861	1
tree20	334475	396510	T3	10 to 20	111	4.7185	2
tree20	334475	396510	T3	20 to 40	0	0	0
tree20	334475	396510	T4	0 to 10	1	0.693147	1
tree20	334475	396510	T4	10 to 20	0	0	0
tree20	334475	396510	T4	20 to 40	0	0	0
tree21	334775	396881	T1	0 to 10	0	0	0
tree21	334775	396881	T1	10 to 20	0	0	0
tree21	334775	396881	T1	20 to 40	2	1.09861	1
tree21	334775	396881	T2	0 to 10	0	0	0
tree21	334775	396881	T2	10 to 20	0	0	0
tree21	334775	396881	T2	20 to 40	0	0	0
tree21	334775	396881	T3	0 to 10	0	0	0
tree21	334775	396881	T3	10 to 20	0	0	0
tree21	334775	396881	T3	20 to 40	2	1.09861	1
tree21	334775	396881	T4	0 to 10	0	0	0
tree21	334775	396881	T4	10 to 20	1	0.693147	1
tree21	334775	396881	T4	20 to 40	3	1.38629	2
tree22	334335	397220	T1	0 to 10	1	0.693147	1
tree22	334335	397220	T1	10 to 20	0	0	0
tree22	334335	397220	T1	20 to 40	0	0	0
tree22	334335	397220	T2	0 to 10	2	1.09861	1
tree22	334335	397220	T2	10 to 20	1	0.693147	1
tree22	334335	397220	T2	20 to 40	13	2.63906	2
tree22	334335	397220	T3	0 to 10	5	1.79176	2
tree22	334335	397220	T3	10 to 20	0	0	0
tree22	334335	397220	T3	20 to 40	0	0	0
tree22	334335	397220	T4	0 to 10	2	1.09861	1
tree22	334335	397220	T4	10 to 20	10	2.3979	2
tree22	334335	397220	T4	20 to 40	12	2.56495	2
tree23	334100	397663	T1	0 to 10	0	0	0
tree23	334100	397663	T1	10 to 20	2	1.09861	1
tree23	334100	397663	T1	20 to 40	0	0	0
tree23	334100	397663	T2	0 to 10	4	1.60944	2
tree23	334100	397663	T2	10 to 20	4	1.60944	2
tree23	334100	397663	T2	20 to 40	9	2.30259	2
tree23	334100	397663	T3	0 to 10	0	0	0
tree23	334100	397663	T3	10 to 20	2	1.09861	1
tree23	334100	397663	T3	20 to 40	5	1.79176	2
tree23	334100	397663	T4	0 to 10	1	0.693147	1
tree23	334100	397663	T4	10 to 20	0	0	0
tree23	334100	397663	T4	20 to 40	1	0.693147	1
tree24	403837	369867	T1	0 to 10	2	1.09861	1
tree24	403837	369867	T1	10 to 20	0	0	0
tree24	403837	369867	T1	20 to 40	7	2.07944	2
tree24	403837	369867	T2	0 to 10	1	0.693147	1
tree24	403837	369867	T2	10 to 20	0	0	0
tree24	403837	369867	T2	20 to 40	0	0	0
tree24	403837	369867	T3	0 to 10	1	0.693147	1
tree24	403837	369867	T3	10 to 20	0	0	0
tree24	403837	369867	T3	20 to 40	3	1.38629	1
tree24	403837	369867	T4	0 to 10	1	0.693147	1
tree24	403837	369867	T4	10 to 20	1	0.693147	1
tree24	403837	369867	T4	20 to 40	8	2.19722	2
tree25	404055	369815	T1	0 to 10	1	0.693147	1
tree25	404055	369815	T1	10 to 20	0	0	0
tree25	404055	369815	T1	20 to 40	1	0.693147	1
tree25	404055	369815	T2	0 to 10	0	0	0
tree25	404055	369815	T2	10 to 20	0	0	0
tree25	404055	369815	T2	20 to 40	0	0	0
tree25	404055	369815	T3	0 to 10	1	0.693147	1
tree25	404055	369815	T3	10 to 20	1	0.693147	1
tree25	404055	369815	T3	20 to 40	0	0	0
tree25	404055	369815	T4	0 to 10	0	0	0
tree25	404055	369815	T4	10 to 20	0	0	0
tree25	404055	369815	T4	20 to 40	1	0.693147	1
tree26	404320	369752	T1	0 to 10	0	0	0
tree26	404320	369752	T1	10 to 20	0	0	0
tree26	404320	369752	T1	20 to 40	0	0	0
tree26	404320	369752	T2	0 to 10	0	0	0
tree26	404320	369752	T2	10 to 20	0	0	0
tree26	404320	369752	T2	20 to 40	0	0	0
tree26	404320	369752	T3	0 to 10	1	0.693147	1
tree26	404320	369752	T3	10 to 20	0	0	0
tree26	404320	369752	T3	20 to 40	1	0.693147	1
tree26	404320	369752	T4	0 to 10	0	0	0
tree26	404320	369752	T4	10 to 20	3	1.38629	1
tree26	404320	369752	T4	20 to 40	2	1.09861	1
tree27	404460	369721	T1	0 to 10	1	0.693147	1
tree27	404460	369721	T1	10 to 20	0	0	0
tree27	404460	369721	T1	20 to 40	1	0.693147	1
tree27	404460	369721	T2	0 to 10	1	0.693147	1
tree27	404460	369721	T2	10 to 20	1	0.693147	1
tree27	404460	369721	T2	20 to 40	2	1.09861	1
tree27	404460	369721	T3	0 to 10	1	0.693147	1
tree27	404460	369721	T3	10 to 20	1	0.693147	1
tree27	404460	369721	T3	20 to 40	0	0	0
tree27	404460	369721	T4	0 to 10	0	0	0
tree27	404460	369721	T4	10 to 20	0	0	0
tree27	404460	369721	T4	20 to 40	2	1.09861	1
tree28	403609	369911	T1	0 to 10	0	0	0
tree28	403609	369911	T1	10 to 20	2	1.09861	1
tree28	403609	369911	T1	20 to 40	0	0	0
tree28	403609	369911	T2	0 to 10	0	0	0
tree28	403609	369911	T2	10 to 20	1	0.693147	1
tree28	403609	369911	T2	20 to 40	0	0	0
tree28	403609	369911	T3	0 to 10	0	0	0
tree28	403609	369911	T3	10 to 20	1	0.693147	1
tree28	403609	369911	T3	20 to 40	1	0.693147	1
tree28	403609	369911	T4	0 to 10	0	0	0
tree28	403609	369911	T4	10 to 20	0	0	0
tree28	403609	369911	T4	20 to 40	1	0.693147	1
tree29	404722	369659	T1	0 to 10	1	0.693147	1
tree29	404722	369659	T1	10 to 20	0	0	0
tree29	404722	369659	T1	20 to 40	0	0	0
tree29	404722	369659	T2	0 to 10	0	0	0
tree29	404722	369659	T2	10 to 20	0	0	0
tree29	404722	369659	T2	20 to 40	2	1.09861	1
tree29	404722	369659	T3	0 to 10	0	0	0
tree29	404722	369659	T3	10 to 20	0	0	0
tree29	404722	369659	T3	20 to 40	0	0	0
tree29	404722	369659	T4	0 to 10	0	0	0
tree29	404722	369659	T4	10 to 20	0	0	0
tree29	404722	369659	T4	20 to 40	3	1.38629	1
tree30	405135	369595	T1	0 to 10	0	0	0
tree30	405135	369595	T1	10 to 20	0	0	0
tree30	405135	369595	T1	20 to 40	0	0	0
tree30	405135	369595	T2	0 to 10	0	0	0
tree30	405135	369595	T2	10 to 20	0	0	0
tree30	405135	369595	T2	20 to 40	0	0	0
tree30	405135	369595	T3	0 to 10	0	0	0
tree30	405135	369595	T3	10 to 20	0	0	0
tree30	405135	369595	T3	20 to 40	0	0	0
tree30	405135	369595	T4	0 to 10	0	0	0
tree30	405135	369595	T4	10 to 20	0	0	0
tree30	405135	369595	T4	20 to 40	1	0.693147	1
tree31	405436	369519	T1	0 to 10	0	0	0
tree31	405436	369519	T1	10 to 20	3	1.38629	1
tree31	405436	369519	T1	20 to 40	2	1.09861	1
tree31	405436	369519	T2	0 to 10	2	1.09861	1
tree31	405436	369519	T2	10 to 20	0	0	0
tree31	405436	369519	T2	20 to 40	2	1.09861	1
tree31	405436	369519	T3	0 to 10	2	1.09861	1
tree31	405436	369519	T3	10 to 20	2	1.09861	1
tree31	405436	369519	T3	20 to 40	0	0	0
tree31	405436	369519	T4	0 to 10	2	1.09861	1
tree31	405436	369519	T4	10 to 20	0	0	0
tree31	405436	369519	T4	20 to 40	0	0	0
tree32	405711	369456	T1	0 to 10	0	0	0
tree32	405711	369456	T1	10 to 20	0	0	0
tree32	405711	369456	T1	20 to 40	0	0	0
tree32	405711	369456	T2	0 to 10	0	0	0
tree32	405711	369456	T2	10 to 20	0	0	0
tree32	405711	369456	T2	20 to 40	0	0	0
tree32	405711	369456	T3	0 to 10	0	0	0
tree32	405711	369456	T3	10 to 20	0	0	0
tree32	405711	369456	T3	20 to 40	1	0.693147	1
tree32	405711	369456	T4	0 to 10	0	0	0
tree32	405711	369456	T4	10 to 20	0	0	0
tree32	405711	369456	T4	20 to 40	0	0	0
tree33	406792	369218	T1	0 to 10	0	0	0
tree33	406792	369218	T1	10 to 20	0	0	0
tree33	406792	369218	T1	20 to 40	0	0	0
tree33	406792	369218	T2	0 to 10	1	0.693147	1
tree33	406792	369218	T2	10 to 20	0	0	0
tree33	406792	369218	T2	20 to 40	2	1.09861	1
tree33	406792	369218	T3	0 to 10	0	0	0
tree33	406792	369218	T3	10 to 20	0	0	0
tree33	406792	369218	T3	20 to 40	0	0	0
tree33	406792	369218	T4	0 to 10	1	0.693147	1
tree33	406792	369218	T4	10 to 20	0	0	0
tree33	406792	369218	T4	20 to 40	4	1.60944	1
tree34	407026	369171	T1	0 to 10	0	0	0
tree34	407026	369171	T1	10 to 20	0	0	0
tree34	407026	369171	T1	20 to 40	0	0	0
tree34	407026	369171	T2	0 to 10	0	0	0
tree34	407026	369171	T2	10 to 20	2	1.09861	1
tree34	407026	369171	T2	20 to 40	0	0	0
tree34	407026	369171	T3	0 to 10	0	0	0
tree34	407026	369171	T3	10 to 20	0	0	0
tree34	407026	369171	T3	20 to 40	0	0	0
tree34	407026	369171	T4	0 to 10	0	0	0
tree34	407026	369171	T4	10 to 20	0	0	0
tree34	407026	369171	T4	20 to 40	0	0	0
tree35	407632	369036	T1	0 to 10	2	1.09861	1
tree35	407632	369036	T1	10 to 20	0	0	0
tree35	407632	369036	T1	20 to 40	0	0	0
tree35	407632	369036	T2	0 to 10	1	0.693147	1
tree35	407632	369036	T2	10 to 20	0	0	0
tree35	407632	369036	T2	20 to 40	0	0	0
tree35	407632	369036	T3	0 to 10	0	0	0
tree35	407632	369036	T3	10 to 20	0	0	0
tree35	407632	369036	T3	20 to 40	0	0	0
tree35	407632	369036	T4	0 to 10	3	1.38629	1
tree35	407632	369036	T4	10 to 20	0	0	0
tree35	407632	369036	T4	20 to 40	0	0	0
tree36	435137	362489	T1	0 to 10	0	0	0
tree36	435137	362489	T1	10 to 20	0	0	0
tree36	435137	362489	T1	20 to 40	0	0	0
tree36	435137	362489	T2	0 to 10	1	0.693147	1
tree36	435137	362489	T2	10 to 20	2	1.09861	1
tree36	435137	362489	T2	20 to 40	0	0	0
tree36	435137	362489	T3	0 to 10	5	1.79176	2
tree36	435137	362489	T3	10 to 20	0	0	0
tree36	435137	362489	T3	20 to 40	0	0	0
tree36	435137	362489	T4	0 to 10	0	0	0
tree36	435137	362489	T4	10 to 20	0	0	0
tree36	435137	362489	T4	20 to 40	0	0	0
tree37	435693	362396	T1	0 to 10	0	0	0
tree37	435693	362396	T1	10 to 20	0	0	0
tree37	435693	362396	T1	20 to 40	0	0	0
tree37	435693	362396	T2	0 to 10	0	0	0
tree37	435693	362396	T2	10 to 20	0	0	0
tree37	435693	362396	T2	20 to 40	0	0	0
tree37	435693	362396	T3	0 to 10	0	0	0
tree37	435693	362396	T3	10 to 20	0	0	0
tree37	435693	362396	T3	20 to 40	1	0.693147	1
tree37	435693	362396	T4	0 to 10	0	0	0
tree37	435693	362396	T4	10 to 20	0	0	0
tree37	435693	362396	T4	20 to 40	0	0	0
tree38	435807	362352	T1	0 to 10	1	0.693147	1
tree38	435807	362352	T1	10 to 20	0	0	0
tree38	435807	362352	T1	20 to 40	0	0	0
tree38	435807	362352	T2	0 to 10	0	0	0
tree38	435807	362352	T2	10 to 20	0	0	0
tree38	435807	362352	T2	20 to 40	0	0	0
tree38	435807	362352	T3	0 to 10	0	0	0
tree38	435807	362352	T3	10 to 20	1	0.693147	1
tree38	435807	362352	T3	20 to 40	1	0.693147	1
tree38	435807	362352	T4	0 to 10	0	0	0
tree38	435807	362352	T4	10 to 20	0	0	0
tree38	435807	362352	T4	20 to 40	0	0	0
tree39	435956	362321	T1	0 to 10	0	0	0
tree39	435956	362321	T1	10 to 20	0	0	0
tree39	435956	362321	T1	20 to 40	0	0	0
tree39	435956	362321	T2	0 to 10	0	0	0
tree39	435956	362321	T2	10 to 20	0	0	0
tree39	435956	362321	T2	20 to 40	0	0	0
tree39	435956	362321	T3	0 to 10	0	0	0
tree39	435956	362321	T3	10 to 20	0	0	0
tree39	435956	362321	T3	20 to 40	0	0	0
tree39	435956	362321	T4	0 to 10	0	0	0
tree39	435956	362321	T4	10 to 20	0	0	0
tree39	435956	362321	T4	20 to 40	1	0.693147	1
tree40	436650	362157	T1	0 to 10	0	0	0
tree40	436650	362157	T1	10 to 20	0	0	0
tree40	436650	362157	T1	20 to 40	0	0	0
tree40	436650	362157	T2	0 to 10	1	0.693147	1
tree40	436650	362157	T2	10 to 20	0	0	0
tree40	436650	362157	T2	20 to 40	0	0	0
tree40	436650	362157	T3	0 to 10	3	1.38629	1
tree40	436650	362157	T3	10 to 20	0	0	0
tree40	436650	362157	T3	20 to 40	0	0	0
tree40	436650	362157	T4	0 to 10	0	0	0
tree40	436650	362157	T4	10 to 20	0	0	0
tree40	436650	362157	T4	20 to 40	0	0	0
tree41	436783	362116	T1	0 to 10	0	0	0
tree41	436783	362116	T1	10 to 20	0	0	0
tree41	436783	362116	T1	20 to 40	0	0	0
tree41	436783	362116	T2	0 to 10	0	0	0
tree41	436783	362116	T2	10 to 20	0	0	0
tree41	436783	362116	T2	20 to 40	0	0	0
tree41	436783	362116	T3	0 to 10	0	0	0
tree41	436783	362116	T3	10 to 20	0	0	0
tree41	436783	362116	T3	20 to 40	0	0	0
tree41	436783	362116	T4	0 to 10	0	0	0
tree41	436783	362116	T4	10 to 20	1	0.693147	1
tree41	436783	362116	T4	20 to 40	0	0	0
tree42	436907	362085	T1	0 to 10	1	0.693147	1
tree42	436907	362085	T1	10 to 20	0	0	0
tree42	436907	362085	T1	20 to 40	0	0	0
tree42	436907	362085	T2	0 to 10	0	0	0
tree42	436907	362085	T2	10 to 20	0	0	0
tree42	436907	362085	T2	20 to 40	0	0	0
tree42	436907	362085	T3	0 to 10	1	0.693147	1
tree42	436907	362085	T3	10 to 20	3	1.38629	1
tree42	436907	362085	T3	20 to 40	2	1.09861	1
tree42	436907	362085	T4	0 to 10	0	0	0
tree42	436907	362085	T4	10 to 20	0	0	0
tree42	436907	362085	T4	20 to 40	0	0	0
tree43	437214	362019	T1	0 to 10	0	0	0
tree43	437214	362019	T1	10 to 20	0	0	0
tree43	437214	362019	T1	20 to 40	0	0	0
tree43	437214	362019	T2	0 to 10	0	0	0
tree43	437214	362019	T2	10 to 20	0	0	0
tree43	437214	362019	T2	20 to 40	0	0	0
tree43	437214	362019	T3	0 to 10	0	0	0
tree43	437214	362019	T3	10 to 20	0	0	0
tree43	437214	362019	T3	20 to 40	0	0	0
tree43	437214	362019	T4	0 to 10	1	0.693147	1
tree43	437214	362019	T4	10 to 20	3	1.38629	1
tree43	437214	362019	T4	20 to 40	5	1.79176	2
tree44	437310	362013	T1	0 to 10	0	0	0
tree44	437310	362013	T1	10 to 20	0	0	0
tree44	437310	362013	T1	20 to 40	0	0	0
tree44	437310	362013	T2	0 to 10	1	0.693147	1
tree44	437310	362013	T2	10 to 20	0	0	0
tree44	437310	362013	T2	20 to 40	1	0.693147	1
tree44	437310	362013	T3	0 to 10	1	0.693147	1
tree44	437310	362013	T3	10 to 20	0	0	0
tree44	437310	362013	T3	20 to 40	0	0	0
tree44	437310	362013	T4	0 to 10	1	0.693147	1
tree44	437310	362013	T4	10 to 20	0	0	0
tree44	437310	362013	T4	20 to 40	1	0.693147	1
tree45	437878	361872	T1	0 to 10	0	0	0
tree45	437878	361872	T1	10 to 20	1	0.693147	1
tree45	437878	361872	T1	20 to 40	0	0	0
tree45	437878	361872	T2	0 to 10	0	0	0
tree45	437878	361872	T2	10 to 20	0	0	0
tree45	437878	361872	T2	20 to 40	0	0	0
tree45	437878	361872	T3	0 to 10	0	0	0
tree45	437878	361872	T3	10 to 20	0	0	0
tree45	437878	361872	T3	20 to 40	1	0.693147	1
tree45	437878	361872	T4	0 to 10	0	0	0
tree45	437878	361872	T4	10 to 20	1	0.693147	1
tree45	437878	361872	T4	20 to 40	0	0	0
tree46	438110	361787	T1	0 to 10	0	0	0
tree46	438110	361787	T1	10 to 20	0	0	0
tree46	438110	361787	T1	20 to 40	0	0	0
tree46	438110	361787	T2	0 to 10	0	0	0
tree46	438110	361787	T2	10 to 20	0	0	0
tree46	438110	361787	T2	20 to 40	0	0	0
tree46	438110	361787	T3	0 to 10	0	0	0
tree46	438110	361787	T3	10 to 20	0	0	0
tree46	438110	361787	T3	20 to 40	0	0	0
tree46	438110	361787	T4	0 to 10	0	0	0
tree46	438110	361787	T4	10 to 20	0	0	0
tree46	438110	361787	T4	20 to 40	0	0	0
tree47	438245	361776	T1	0 to 10	0	0	0
tree47	438245	361776	T1	10 to 20	0	0	0
tree47	438245	361776	T1	20 to 40	0	0	0
tree47	438245	361776	T2	0 to 10	0	0	0
tree47	438245	361776	T2	10 to 20	0	0	0
tree47	438245	361776	T2	20 to 40	0	0	0
tree47	438245	361776	T3	0 to 10	1	0.693147	1
tree47	438245	361776	T3	10 to 20	2	1.09861	1
tree47	438245	361776	T3	20 to 40	0	0	0
tree47	438245	361776	T4	0 to 10	1	0.693147	1
tree47	438245	361776	T4	10 to 20	0	0	0
tree47	438245	361776	T4	20 to 40	0	0	0
tree48	438656	361683	T1	0 to 10	2	1.09861	1
tree48	438656	361683	T1	10 to 20	1	0.693147	1
tree48	438656	361683	T1	20 to 40	0	0	0
tree48	438656	361683	T2	0 to 10	1	0.693147	1
tree48	438656	361683	T2	10 to 20	0	0	0
tree48	438656	361683	T2	20 to 40	2	1.09861	1
tree48	438656	361683	T3	0 to 10	1	0.693147	1
tree48	438656	361683	T3	10 to 20	0	0	0
tree48	438656	361683	T3	20 to 40	0	0	0
tree48	438656	361683	T4	0 to 10	0	0	0
tree48	438656	361683	T4	10 to 20	0	0	0
tree48	438656	361683	T4	20 to 40	0	0	0
tree49	438900	361636	T1	0 to 10	0	0	0
tree49	438900	361636	T1	10 to 20	0	0	0
tree49	438900	361636	T1	20 to 40	14	2.70805	2
tree49	438900	361636	T2	0 to 10	1	0.693147	1
tree49	438900	361636	T2	10 to 20	0	0	0
tree49	438900	361636	T2	20 to 40	0	0	0
tree49	438900	361636	T3	0 to 10	0	0	0
tree49	438900	361636	T3	10 to 20	0	0	0
tree49	438900	361636	T3	20 to 40	0	0	0
tree49	438900	361636	T4	0 to 10	1	0.693147	1
tree49	438900	361636	T4	10 to 20	0	0	0
tree49	438900	361636	T4	20 to 40	0	0	0
tree50	439221	361563	T1	0 to 10	0	0	0
tree50	439221	361563	T1	10 to 20	0	0	0
tree50	439221	361563	T1	20 to 40	0	0	0
tree50	439221	361563	T2	0 to 10	1	0.693147	1
tree50	439221	361563	T2	10 to 20	0	0	0
tree50	439221	361563	T2	20 to 40	0	0	0
tree50	439221	361563	T3	0 to 10	2	1.09861	1
tree50	439221	361563	T3	10 to 20	1	0.693147	1
tree50	439221	361563	T3	20 to 40	0	0	0
tree50	439221	361563	T4	0 to 10	2	1.09861	1
tree50	439221	361563	T4	10 to 20	0	0	0
tree50	439221	361563	T4	20 to 40	0	0	0
tree51	424510	347720	T1	0 to 10	0	0	0
tree51	424510	347720	T1	10 to 20	0	0	0
tree51	424510	347720	T1	20 to 40	1	0.693147	1
tree51	424510	347720	T2	0 to 10	0	0	0
tree51	424510	347720	T2	10 to 20	0	0	0
tree51	424510	347720	T2	20 to 40	0	0	0
tree51	424510	347720	T3	0 to 10	0	0	0
tree51	424510	347720	T3	10 to 20	0	0	0
tree51	424510	347720	T3	20 to 40	0	0	0
tree51	424510	347720	T4	0 to 10	0	0	0
tree51	424510	347720	T4	10 to 20	0	0	0
tree51	424510	347720	T4	20 to 40	2	1.09861	1
tree52	425674	344500	T1	0 to 10	2	1.09861	1
tree52	425674	344500	T1	10 to 20	0	0	0
tree52	425674	344500	T1	20 to 40	1	0.693147	1
tree52	425674	344500	T2	0 to 10	1	0.693147	1
tree52	425674	344500	T2	10 to 20	0	0	0
tree52	425674	344500	T2	20 to 40	1	0.693147	1
tree52	425674	344500	T3	0 to 10	2	1.09861	1
tree52	425674	344500	T3	10 to 20	0	0	0
tree52	425674	344500	T3	20 to 40	0	0	0
tree52	425674	344500	T4	0 to 10	1	0.693147	1
tree52	425674	344500	T4	10 to 20	0	0	0
tree52	425674	344500	T4	20 to 40	0	0	0
tree53	425946	344384	T1	0 to 10	0	0	0
tree53	425946	344384	T1	10 to 20	1	0.693147	1
tree53	425946	344384	T1	20 to 40	0	0	0
tree53	425946	344384	T2	0 to 10	1	0.693147	1
tree53	425946	344384	T2	10 to 20	0	0	0
tree53	425946	344384	T2	20 to 40	0	0	0
tree53	425946	344384	T3	0 to 10	6	1.94591	2
tree53	425946	344384	T3	10 to 20	111	4.7185	2
tree53	425946	344384	T3	20 to 40	9	2.30259	2
tree53	425946	344384	T4	0 to 10	2	1.09861	1
tree53	425946	344384	T4	10 to 20	6	1.94591	2
tree53	425946	344384	T4	20 to 40	0	0	0
tree54	429280	344809	T1	0 to 10	0	0	0
tree54	429280	344809	T1	10 to 20	1	0.693147	1
tree54	429280	344809	T1	20 to 40	0	0	0
tree54	429280	344809	T2	0 to 10	1	0.693147	1
tree54	429280	344809	T2	10 to 20	0	0	0
tree54	429280	344809	T2	20 to 40	0	0	0
tree54	429280	344809	T3	0 to 10	3	1.38629	1
tree54	429280	344809	T3	10 to 20	0	0	0
tree54	429280	344809	T3	20 to 40	7	2.07944	2
tree54	429280	344809	T4	0 to 10	1	0.693147	1
tree54	429280	344809	T4	10 to 20	2	1.09861	1
tree54	429280	344809	T4	20 to 40	2	1.09861	1
tree55	428923	343935	T1	0 to 10	3	1.38629	1
tree55	428923	343935	T1	10 to 20	0	0	0
tree55	428923	343935	T1	20 to 40	0	0	0
tree55	428923	343935	T2	0 to 10	0	0	0
tree55	428923	343935	T2	10 to 20	1	0.693147	1
tree55	428923	343935	T2	20 to 40	0	0	0
tree55	428923	343935	T3	0 to 10	3	1.38629	1
tree55	428923	343935	T3	10 to 20	0	0	0
tree55	428923	343935	T3	20 to 40	0	0	0
tree55	428923	343935	T4	0 to 10	1	0.693147	1
tree55	428923	343935	T4	10 to 20	0	0	0
tree55	428923	343935	T4	20 to 40	0	0	0
tree56	430864	340301	T1	0 to 10	0	0	0
tree56	430864	340301	T1	10 to 20	0	0	0
tree56	430864	340301	T1	20 to 40	0	0	0
tree56	430864	340301	T2	0 to 10	0	0	0
tree56	430864	340301	T2	10 to 20	0	0	0
tree56	430864	340301	T2	20 to 40	0	0	0
tree56	430864	340301	T3	0 to 10	0	0	0
tree56	430864	340301	T3	10 to 20	0	0	0
tree56	430864	340301	T3	20 to 40	0	0	0
tree56	430864	340301	T4	0 to 10	1	0.693147	1
tree56	430864	340301	T4	10 to 20	0	0	0
tree56	430864	340301	T4	20 to 40	0	0	0
tree57	418099	353422	T1	0 to 10	1	0.693147	1
tree57	418099	353422	T1	10 to 20	0	0	0
tree57	418099	353422	T1	20 to 40	0	0	0
tree57	418099	353422	T2	0 to 10	1	0.693147	1
tree57	418099	353422	T2	10 to 20	0	0	0
tree57	418099	353422	T2	20 to 40	1	0.693147	1
tree57	418099	353422	T3	0 to 10	1	0.693147	1
tree57	418099	353422	T3	10 to 20	0	0	0
tree57	418099	353422	T3	20 to 40	0	0	0
tree57	418099	353422	T4	0 to 10	1	0.693147	1
tree57	418099	353422	T4	10 to 20	0	0	0
tree57	418099	353422	T4	20 to 40	0	0	0
tree58	368503	380886	T1	0 to 10	0	0	0
tree58	368503	380886	T1	10 to 20	3	1.38629	2
tree58	368503	380886	T1	20 to 40	0	0	0
tree58	368503	380886	T2	0 to 10	0	0	0
tree58	368503	380886	T2	10 to 20	0	0	0
tree58	368503	380886	T2	20 to 40	3	1.38629	1
tree58	368503	380886	T3	0 to 10	0	0	0
tree58	368503	380886	T3	10 to 20	0	0	0
tree58	368503	380886	T3	20 to 40	1	0.693147	1
tree58	368503	380886	T4	0 to 10	0	0	0
tree58	368503	380886	T4	10 to 20	1	0.693147	1
tree58	368503	380886	T4	20 to 40	0	0	0
tree59	368680	380723	T1	0 to 10	0	0	0
tree59	368680	380723	T1	10 to 20	0	0	0
tree59	368680	380723	T1	20 to 40	0	0	0
tree59	368680	380723	T2	0 to 10	0	0	0
tree59	368680	380723	T2	10 to 20	1	0.693147	1
tree59	368680	380723	T2	20 to 40	1	0.693147	1
tree59	368680	380723	T3	0 to 10	0	0	0
tree59	368680	380723	T3	10 to 20	0	0	0
tree59	368680	380723	T3	20 to 40	12	2.56495	2
tree59	368680	380723	T4	0 to 10	0	0	0
tree59	368680	380723	T4	10 to 20	3	1.38629	1
tree59	368680	380723	T4	20 to 40	0	0	0
tree60	368958	380432	T1	0 to 10	0	0	0
tree60	368958	380432	T1	10 to 20	0	0	0
tree60	368958	380432	T1	20 to 40	1	0.693147	1
tree60	368958	380432	T2	0 to 10	0	0	0
tree60	368958	380432	T2	10 to 20	1	0.693147	1
tree60	368958	380432	T2	20 to 40	1	0.693147	1
tree60	368958	380432	T3	0 to 10	2	1.09861	1
tree60	368958	380432	T3	10 to 20	15	2.77259	2
tree60	368958	380432	T3	20 to 40	9	2.30259	2
tree60	368958	380432	T4	0 to 10	0	0	0
tree60	368958	380432	T4	10 to 20	0	0	0
tree60	368958	380432	T4	20 to 40	6	1.94591	2
tree61	369013	380229	T1	0 to 10	0	0	0
tree61	369013	380229	T1	10 to 20	0	0	0
tree61	369013	380229	T1	20 to 40	0	0	0
tree61	369013	380229	T2	0 to 10	0	0	0
tree61	369013	380229	T2	10 to 20	0	0	0
tree61	369013	380229	T2	20 to 40	1	0.693147	1
tree61	369013	380229	T3	0 to 10	0	0	0
tree61	369013	380229	T3	10 to 20	1	0.693147	1
tree61	369013	380229	T3	20 to 40	1	0.693147	1
tree61	369013	380229	T4	0 to 10	0	0	0
tree61	369013	380229	T4	10 to 20	0	0	0
tree61	369013	380229	T4	20 to 40	0	0	0
tree62	369165	379780	T1	0 to 10	0	0	0
tree62	369165	379780	T1	10 to 20	0	0	0
tree62	369165	379780	T1	20 to 40	0	0	0
tree62	369165	379780	T2	0 to 10	0	0	0
tree62	369165	379780	T2	10 to 20	0	0	0
tree62	369165	379780	T2	20 to 40	0	0	0
tree62	369165	379780	T3	0 to 10	0	0	0
tree62	369165	379780	T3	10 to 20	0	0	0
tree62	369165	379780	T3	20 to 40	0	0	0
tree62	369165	379780	T4	0 to 10	0	0	0
tree62	369165	379780	T4	10 to 20	0	0	0
tree62	369165	379780	T4	20 to 40	0	0	0
tree63	368982	378682	T1	0 to 10	3	1.38629	2
tree63	368982	378682	T1	10 to 20	3	1.38629	1
tree63	368982	378682	T1	20 to 40	1	0.693147	1
tree63	368982	378682	T2	0 to 10	0	0	0
tree63	368982	378682	T2	10 to 20	1	0.693147	1
tree63	368982	378682	T2	20 to 40	0	0	0
tree63	368982	378682	T3	0 to 10	6	1.94591	2
tree63	368982	378682	T3	10 to 20	17	2.89037	2
tree63	368982	378682	T3	20 to 40	9	2.30259	2
tree63	368982	378682	T4	0 to 10	0	0	0
tree63	368982	378682	T4	10 to 20	0	0	0
tree63	368982	378682	T4	20 to 40	0	0	0
tree64	367743	379000	T1	0 to 10	0	0	0
tree64	367743	379000	T1	10 to 20	1	0.693147	1
tree64	367743	379000	T1	20 to 40	0	0	0
tree64	367743	379000	T2	0 to 10	0	0	0
tree64	367743	379000	T2	10 to 20	0	0	0
tree64	367743	379000	T2	20 to 40	0	0	0
tree64	367743	379000	T3	0 to 10	0	0	0
tree64	367743	379000	T3	10 to 20	0	0	0
tree64	367743	379000	T3	20 to 40	0	0	0
tree64	367743	379000	T4	0 to 10	0	0	0
tree64	367743	379000	T4	10 to 20	0	0	0
tree64	367743	379000	T4	20 to 40	0	0	0
tree65	367612	379028	T1	0 to 10	0	0	0
tree65	367612	379028	T1	10 to 20	0	0	0
tree65	367612	379028	T1	20 to 40	0	0	0
tree65	367612	379028	T2	0 to 10	0	0	0
tree65	367612	379028	T2	10 to 20	0	0	0
tree65	367612	379028	T2	20 to 40	0	0	0
tree65	367612	379028	T3	0 to 10	0	0	0
tree65	367612	379028	T3	10 to 20	0	0	0
tree65	367612	379028	T3	20 to 40	0	0	0
tree65	367612	379028	T4	0 to 10	0	0	0
tree65	367612	379028	T4	10 to 20	0	0	0
tree65	367612	379028	T4	20 to 40	0	0	0
tree66	367108	379159	T1	0 to 10	0	0	0
tree66	367108	379159	T1	10 to 20	0	0	0
tree66	367108	379159	T1	20 to 40	2	1.09861	1
tree66	367108	379159	T2	0 to 10	1	0.693147	1
tree66	367108	379159	T2	10 to 20	0	0	0
tree66	367108	379159	T2	20 to 40	0	0	0
tree66	367108	379159	T3	0 to 10	0	0	0
tree66	367108	379159	T3	10 to 20	2	1.09861	1
tree66	367108	379159	T3	20 to 40	2	1.09861	1
tree66	367108	379159	T4	0 to 10	0	0	0
tree66	367108	379159	T4	10 to 20	1	0.693147	1
tree66	367108	379159	T4	20 to 40	2	1.09861	1
tree67	366862	379230	T1	0 to 10	0	0	0
tree67	366862	379230	T1	10 to 20	0	0	0
tree67	366862	379230	T1	20 to 40	0	0	0
tree67	366862	379230	T2	0 to 10	0	0	0
tree67	366862	379230	T2	10 to 20	0	0	0
tree67	366862	379230	T2	20 to 40	1	0.693147	1
tree67	366862	379230	T3	0 to 10	0	0	0
tree67	366862	379230	T3	10 to 20	0	0	0
tree67	366862	379230	T3	20 to 40	1	0.693147	1
tree67	366862	379230	T4	0 to 10	0	0	0
tree67	366862	379230	T4	10 to 20	0	0	0
tree67	366862	379230	T4	20 to 40	1	0.693147	1
tree68	336933	384324	T1	0 to 10	0	0	0
tree68	336933	384324	T1	10 to 20	4	1.60944	2
tree68	336933	384324	T1	20 to 40	4	1.60944	2
tree68	336933	384324	T2	0 to 10	1	0.693147	1
tree68	336933	384324	T2	10 to 20	1	0.693147	1
tree68	336933	384324	T2	20 to 40	1	0.693147	1
tree68	336933	384324	T3	0 to 10	1	0.693147	1
tree68	336933	384324	T3	10 to 20	0	0	0
tree68	336933	384324	T3	20 to 40	1	0.693147	1
tree68	336933	384324	T4	0 to 10	0	0	0
tree68	336933	384324	T4	10 to 20	0	0	0
tree68	336933	384324	T4	20 to 40	3	1.38629	1
tree69	337173	384550	T1	0 to 10	0	0	0
tree69	337173	384550	T1	10 to 20	1	0.693147	1
tree69	337173	384550	T1	20 to 40	2	1.09861	1
tree69	337173	384550	T2	0 to 10	0	0	0
tree69	337173	384550	T2	10 to 20	0	0	0
tree69	337173	384550	T2	20 to 40	1	0.693147	1
tree69	337173	384550	T3	0 to 10	0	0	0
tree69	337173	384550	T3	10 to 20	1	0.693147	1
tree69	337173	384550	T3	20 to 40	18	2.94444	2
tree69	337173	384550	T4	0 to 10	0	0	0
tree69	337173	384550	T4	10 to 20	2	1.09861	1
tree69	337173	384550	T4	20 to 40	0	0	0
tree70	337010	383460	T1	0 to 10	0	0	0
tree70	337010	383460	T1	10 to 20	2	1.09861	1
tree70	337010	383460	T1	20 to 40	15	2.77259	2
tree70	337010	383460	T2	0 to 10	0	0	0
tree70	337010	383460	T2	10 to 20	0	0	0
tree70	337010	383460	T2	20 to 40	10	2.3979	2
tree70	337010	383460	T3	0 to 10	0	0	0
tree70	337010	383460	T3	10 to 20	0	0	0
tree70	337010	383460	T3	20 to 40	1	0.693147	1
tree70	337010	383460	T4	0 to 10	2	1.09861	1
tree70	337010	383460	T4	10 to 20	0	0	0
tree70	337010	383460	T4	20 to 40	1	0.693147	1
tree71	343427	384676	T1	0 to 10	0	0	0
tree71	343427	384676	T1	10 to 20	0	0	0
tree71	343427	384676	T1	20 to 40	0	0	0
tree71	343427	384676	T2	0 to 10	1	0.693147	1
tree71	343427	384676	T2	10 to 20	0	0	0
tree71	343427	384676	T2	20 to 40	0	0	0
tree71	343427	384676	T3	0 to 10	1	0.693147	1
tree71	343427	384676	T3	10 to 20	0	0	0
tree71	343427	384676	T3	20 to 40	0	0	0
tree71	343427	384676	T4	0 to 10	0	0	0
tree71	343427	384676	T4	10 to 20	0	0	0
tree71	343427	384676	T4	20 to 40	4	1.60944	2
tree72	343682	384542	T1	0 to 10	1	0.693147	1
tree72	343682	384542	T1	10 to 20	1	0.693147	1
tree72	343682	384542	T1	20 to 40	0	0	0
tree72	343682	384542	T2	0 to 10	1	0.693147	1
tree72	343682	384542	T2	10 to 20	1	0.693147	1
tree72	343682	384542	T2	20 to 40	2	1.09861	1
tree72	343682	384542	T3	0 to 10	0	0	0
tree72	343682	384542	T3	10 to 20	0	0	0
tree72	343682	384542	T3	20 to 40	0	0	0
tree72	343682	384542	T4	0 to 10	1	0.693147	1
tree72	343682	384542	T4	10 to 20	6	1.94591	2
tree72	343682	384542	T4	20 to 40	1	0.693147	1
tree73	347330	384262	T1	0 to 10	0	0	0
tree73	347330	384262	T1	10 to 20	3	1.38629	1
tree73	347330	384262	T1	20 to 40	1	0.693147	1
tree73	347330	384262	T2	0 to 10	0	0	0
tree73	347330	384262	T2	10 to 20	11	2.48491	2
tree73	347330	384262	T2	20 to 40	1	0.693147	1
tree73	347330	384262	T3	0 to 10	0	0	0
tree73	347330	384262	T3	10 to 20	1	0.693147	1
tree73	347330	384262	T3	20 to 40	1	0.693147	1
tree73	347330	384262	T4	0 to 10	0	0	0
tree73	347330	384262	T4	10 to 20	1	0.693147	1
tree73	347330	384262	T4	20 to 40	2	1.09861	1
tree74	345521	383840	T1	0 to 10	0	0	0
tree74	345521	383840	T1	10 to 20	1	0.693147	1
tree74	345521	383840	T1	20 to 40	0	0	0
tree74	345521	383840	T2	0 to 10	0	0	0
tree74	345521	383840	T2	10 to 20	0	0	0
tree74	345521	383840	T2	20 to 40	0	0	0
tree74	345521	383840	T3	0 to 10	1	0.693147	1
tree74	345521	383840	T3	10 to 20	0	0	0
tree74	345521	383840	T3	20 to 40	0	0	0
tree74	345521	383840	T4	0 to 10	0	0	0
tree74	345521	383840	T4	10 to 20	0	0	0
tree74	345521	383840	T4	20 to 40	1	0.693147	1
tree75	345379	383516	T1	0 to 10	2	1.09861	1
tree75	345379	383516	T1	10 to 20	1	0.693147	1
tree75	345379	383516	T1	20 to 40	2	1.09861	1
tree75	345379	383516	T2	0 to 10	12	2.56495	2
tree75	345379	383516	T2	10 to 20	0	0	0
tree75	345379	383516	T2	20 to 40	0	0	0
tree75	345379	383516	T3	0 to 10	12	2.56495	2
tree75	345379	383516	T3	10 to 20	12	2.56495	2
tree75	345379	383516	T3	20 to 40	3	1.38629	1
tree75	345379	383516	T4	0 to 10	14	2.70805	2
tree75	345379	383516	T4	10 to 20	11	2.48491	2
tree75	345379	383516	T4	20 to 40	12	2.56495	2
