# Supplementary material for: Soil Charcoal to Assess the Impacts of Past Human Disturbances on Tropical Forests
Source: PLoS One. 2014 Nov 12;9(11):e108121. doi: 10.1371/journal.pone.0108121 (PMC4229094; doi:10.1371/journal.pone.0108121)
Supplement: Appendix S3 — Files to be used in Torocor software for testing spatial autocorrelation of charcoal abundance at multiple spatial scales. (XLSX) [file pone.0108121.s005.xlsx]

## Sheet: Area 1(a)
IA	#grids	#variables	Missing data
3041	0	1	NA
14	0.23	1	55	310	600	1000	1500	2000	4000	8000	16000	32000	64000	128000
tarière	X	Y	CAI
S1P1T1	340975	385176	0
S1P1T1	340975	385176	0
S1P1T1	340975	385176	0
S1P1T1	340976	385176	1
S1P1T1	340976	385176	0
S1P1T1	340976	385176	0
S1P1T2	340966	385137	0
S1P1T2	340966	385137	2
S1P1T2	340966	385137	2
S1P1T2	340966	385137	1
S1P1T2	340967	385137	2
S1P1T2	340967	385137	0
S1P1T3	341015	385126	0
S1P1T3	341015	385126	2
S1P1T3	341015	385126	1
S1P1T3	341016	385126	1
S1P1T3	341016	385126	0
S1P1T3	341016	385126	0
S1P1T4	341024	385165	0
S1P1T4	341024	385165	0
S1P1T4	341024	385165	0
S1P1T4	341024	385165	0
S1P1T4	341025	385165	0
S1P1T4	341025	385165	0
S1P1T5	340995	385151	0
S1P1T5	340995	385151	0
S1P1T5	340995	385151	0
S1P1T5	340996	385151	1
S1P1T5	340996	385151	1
S1P1T5	340996	385151	0
S1P2T1	341240	385075	0
S1P2T1	341240	385075	2
S1P2T1	341240	385075	1
S1P2T1	341240	385075	2
S1P2T1	341241	385075	0
S1P2T1	341241	385075	0
S1P2T2	341231	385036	0
S1P2T2	341231	385036	2
S1P2T2	341231	385036	2
S1P2T2	341232	385036	2
S1P2T2	341232	385036	1
S1P2T2	341232	385036	2
S1P2T3	341280	385025	0
S1P2T3	341280	385025	2
S1P2T3	341280	385025	1
S1P2T3	341280	385025	0
S1P2T3	341281	385025	1
S1P2T3	341281	385025	0
S1P2T4	341289	385064	0
S1P2T4	341289	385064	0
S1P2T4	341289	385064	0
S1P2T4	341290	385064	0
S1P2T4	341290	385064	2
S1P2T4	341290	385064	0
S1P2T5	341260	385050	2
S1P2T5	341260	385050	0
S1P2T5	341260	385050	0
S1P2T5	341260	385050	1
S1P2T5	341261	385050	0
S1P2T5	341261	385050	0
S1P3T1	341504	385025	0
S1P3T1	341504	385025	1
S1P3T1	341504	385025	2
S1P3T1	341504	385025	2
S1P3T1	341505	385025	2
S1P3T1	341505	385025	0
S1P3T2	341495	384986	0
S1P3T2	341495	384986	0
S1P3T2	341495	384986	2
S1P3T2	341496	384986	1
S1P3T2	341496	384986	0
S1P3T2	341496	384986	0
S1P3T3	341544	384975	0
S1P3T3	341544	384975	0
S1P3T3	341544	384975	2
S1P3T3	341544	384975	2
S1P3T3	341545	384975	0
S1P3T3	341545	384975	0
S1P3T4	341553	385014	0
S1P3T4	341553	385014	1
S1P3T4	341553	385014	2
S1P3T4	341554	385014	2
S1P3T4	341554	385014	2
S1P3T4	341554	385014	1
S1P3T5	341524	385000	2
S1P3T5	341524	385000	0
S1P3T5	341524	385000	2
S1P3T5	341524	385000	1
S1P3T5	341525	385000	0
S1P3T5	341525	385000	0
S1P4T1	341743	384994	2
S1P4T1	341743	384994	2
S1P4T1	341743	384994	0
S1P4T1	341744	384994	0
S1P4T2	341734	384955	0
S1P4T2	341734	384955	0
S1P4T2	341734	384955	0
S1P4T2	341734	384955	1
S1P4T2	341735	384955	0
S1P4T2	341735	384955	0
S1P4T3	341783	384944	0
S1P4T3	341783	384944	0
S1P4T3	341783	384944	0
S1P4T3	341784	384944	0
S1P4T4	341792	384983	0
S1P4T4	341792	384983	0
S1P4T4	341792	384983	0
S1P4T4	341792	384983	0
S1P4T5	341763	384969	0
S1P4T5	341763	384969	0
S1P4T5	341763	384969	0
S1P4T5	341764	384969	0
S1P4T5	341764	384969	0
S1P4T5	341764	384969	0
S1P5T1	341987	384925	0
S1P5T1	341987	384925	1
S1P5T1	341987	384925	2
S1P5T1	341988	384925	1
S1P5T1	341988	384925	0
S1P5T1	341988	384925	0
S1P5T2	341978	384886	0
S1P5T2	341978	384886	0
S1P5T2	341978	384886	0
S1P5T2	341978	384886	0
S1P5T2	341979	384886	0
S1P5T3	342027	384875	0
S1P5T3	342027	384875	1
S1P5T3	342027	384875	2
S1P5T3	342028	384875	2
S1P5T3	342028	384875	0
S1P5T3	342028	384875	0
S1P5T4	342036	384914	2
S1P5T4	342036	384914	1
S1P5T4	342036	384914	1
S1P5T4	342036	384914	0
S1P5T4	342037	384914	2
S1P5T4	342037	384914	0
S1P5T5	342007	384900	0
S1P5T5	342007	384900	0
S1P5T5	342007	384900	0
S1P5T5	342008	384900	0
S1P5T5	342008	384900	0
S1P5T5	342008	384900	0
S1P6T1	342232	384863	0
S1P6T1	342232	384863	2
S1P6T1	342232	384863	0
S1P6T1	342232	384863	0
S1P6T1	342233	384863	2
S1P6T1	342233	384863	0
S1P6T2	342223	384824	0
S1P6T2	342223	384824	0
S1P6T2	342223	384824	2
S1P6T2	342224	384824	2
S1P6T2	342224	384824	0
S1P6T2	342224	384824	0
S1P6T3	342272	384813	0
S1P6T3	342272	384813	0
S1P6T3	342272	384813	0
S1P6T3	342272	384813	0
S1P6T3	342273	384813	0
S1P6T3	342273	384813	0
S1P6T4	342281	384852	0
S1P6T4	342281	384852	2
S1P6T4	342281	384852	2
S1P6T4	342282	384852	2
S1P6T4	342282	384852	1
S1P6T4	342282	384852	0
S1P6T5	342252	384838	0
S1P6T5	342252	384838	0
S1P6T5	342252	384838	0
S1P6T5	342252	384838	2
S1P6T5	342253	384838	1
S1P6T5	342253	384838	0
S1P7T1	342483	384794	0
S1P7T1	342483	384794	2
S1P7T1	342483	384794	1
S1P7T1	342484	384794	1
S1P7T1	342484	384794	0
S1P7T1	342484	384794	1
S1P7T2	342474	384755	0
S1P7T2	342474	384755	1
S1P7T2	342474	384755	0
S1P7T2	342474	384755	0
S1P7T2	342475	384755	1
S1P7T2	342475	384755	1
S1P7T3	342523	384744	0
S1P7T3	342523	384744	0
S1P7T3	342523	384744	0
S1P7T3	342524	384744	2
S1P7T3	342524	384744	1
S1P7T3	342524	384744	0
S1P7T4	342532	384783	0
S1P7T4	342532	384783	2
S1P7T4	342532	384783	2
S1P7T4	342532	384783	2
S1P7T4	342533	384783	2
S1P7T4	342533	384783	1
S1P7T5	342503	384769	0
S1P7T5	342503	384769	0
S1P7T5	342503	384769	0
S1P7T5	342504	384769	1
S1P7T5	342504	384769	0
S1P7T5	342504	384769	0
S1P8T1	342780	384722	0
S1P8T1	342780	384722	2
S1P8T1	342780	384722	2
S1P8T1	342780	384722	1
S1P8T1	342781	384722	2
S1P8T1	342781	384722	1
S1P8T2	342771	384683	1
S1P8T2	342771	384683	0
S1P8T2	342771	384683	0
S1P8T2	342772	384683	1
S1P8T2	342772	384683	1
S1P8T2	342772	384683	0
S1P8T3	342820	384672	0
S1P8T3	342820	384672	0
S1P8T3	342820	384672	1
S1P8T3	342820	384672	1
S1P8T3	342821	384672	0
S1P8T3	342821	384672	0
S1P8T4	342829	384711	0
S1P8T4	342829	384711	1
S1P8T4	342829	384711	0
S1P8T4	342830	384711	1
S1P8T4	342830	384711	1
S1P8T4	342830	384711	1
S1P8T5	342800	384697	0
S1P8T5	342800	384697	0
S1P8T5	342800	384697	1
S1P8T5	342800	384697	1
S1P8T5	342801	384697	0
S1P8T5	342801	384697	0
S1P9T1	342983	384664	0
S1P9T1	342983	384664	1
S1P9T1	342983	384664	1
S1P9T1	342984	384664	0
S1P9T1	342984	384664	0
S1P9T1	342984	384664	0
S1P9T2	342974	384625	0
S1P9T2	342974	384625	1
S1P9T2	342974	384625	2
S1P9T2	342974	384625	1
S1P9T2	342975	384625	1
S1P9T2	342975	384625	0
S1P9T3	343023	384614	0
S1P9T3	343023	384614	0
S1P9T3	343023	384614	1
S1P9T3	343024	384614	0
S1P9T3	343024	384614	0
S1P9T3	343024	384614	1
S1P9T4	343032	384653	0
S1P9T4	343032	384653	2
S1P9T4	343032	384653	0
S1P9T4	343032	384653	1
S1P9T4	343033	384653	0
S1P9T4	343033	384653	0
S1P9T5	343003	384639	0
S1P9T5	343003	384639	0
S1P9T5	343003	384639	0
S1P9T5	343004	384639	0
S1P9T5	343004	384639	0
S1P9T5	343004	384639	0
S1P10T1	343217	384613	1
S1P10T1	343217	384613	0
S1P10T1	343217	384613	0
S1P10T1	343218	384613	0
S1P10T1	343218	384613	0
S1P10T1	343218	384613	0
S1P10T2	343208	384574	0
S1P10T2	343208	384574	0
S1P10T2	343208	384574	0
S1P10T2	343208	384574	1
S1P10T2	343209	384574	1
S1P10T2	343209	384574	1
S1P10T3	343257	384563	0
S1P10T3	343257	384563	0
S1P10T3	343257	384563	1
S1P10T3	343258	384563	2
S1P10T3	343258	384563	0
S1P10T3	343258	384563	0
S1P10T4	343266	384602	0
S1P10T4	343266	384602	2
S1P10T4	343266	384602	0
S1P10T4	343266	384602	0
S1P10T4	343267	384602	0
S1P10T4	343267	384602	0
S1P10T5	343237	384588	0
S1P10T5	343237	384588	0
S1P10T5	343237	384588	0
S1P10T5	343238	384588	0
S1P10T5	343238	384588	0
S1P10T5	343238	384588	1
S1P11T1	343479	384533	0
S1P11T1	343479	384533	0
S1P11T1	343479	384533	0
S1P11T1	343480	384533	1
S1P11T1	343480	384533	1
S1P11T1	343480	384533	2
S1P11T2	343470	384494	1
S1P11T2	343470	384494	1
S1P11T2	343470	384494	1
S1P11T2	343470	384494	0
S1P11T2	343471	384494	0
S1P11T2	343471	384494	0
S1P11T3	343519	384483	0
S1P11T3	343519	384483	1
S1P11T3	343519	384483	1
S1P11T3	343520	384483	0
S1P11T3	343520	384483	1
S1P11T3	343520	384483	0
S1P11T4	343528	384522	0
S1P11T4	343528	384522	0
S1P11T4	343528	384522	1
S1P11T4	343528	384522	2
S1P11T4	343529	384522	2
S1P11T4	343529	384522	1
S1P11T5	343499	384508	1
S1P11T5	343499	384508	2
S1P11T5	343499	384508	0
S1P11T5	343500	384508	0
S1P11T5	343500	384508	0
S1P11T5	343500	384508	0
S1P12T1	343723	384477	0
S1P12T1	343723	384477	0
S1P12T1	343723	384477	0
S1P12T1	343724	384477	0
S1P12T1	343724	384477	0
S1P12T2	343714	384438	0
S1P12T2	343714	384438	0
S1P12T2	343714	384438	0
S1P12T2	343714	384438	0
S1P12T2	343715	384438	0
S1P12T2	343715	384438	0
S1P12T3	343763	384427	0
S1P12T3	343763	384427	0
S1P12T3	343763	384427	0
S1P12T3	343764	384427	0
S1P12T3	343764	384427	0
S1P12T4	343772	384466	0
S1P12T4	343772	384466	0
S1P12T4	343772	384466	0
S1P12T4	343772	384466	0
S1P12T4	343773	384466	0
S1P12T5	343743	384452	0
S1P12T5	343743	384452	0
S1P12T5	343743	384452	0
S1P12T5	343744	384452	0
S1P12T5	343744	384452	0
S1P12T5	343744	384452	0
S1P13T1	343939	384417	0
S1P13T1	343939	384417	1
S1P13T1	343939	384417	0
S1P13T1	343940	384417	0
S1P13T1	343940	384417	0
S1P13T1	343940	384417	0
S1P13T2	343930	384378	0
S1P13T2	343930	384378	0
S1P13T2	343930	384378	0
S1P13T2	343930	384378	0
S1P13T2	343931	384378	0
S1P13T2	343931	384378	2
S1P13T3	343979	384367	0
S1P13T3	343979	384367	0
S1P13T3	343979	384367	1
S1P13T3	343980	384367	2
S1P13T3	343980	384367	0
S1P13T3	343980	384367	0
S1P13T4	343988	384406	1
S1P13T4	343988	384406	0
S1P13T4	343988	384406	0
S1P13T4	343988	384406	1
S1P13T4	343989	384406	0
S1P13T4	343989	384406	0
S1P13T5	343959	384392	0
S1P13T5	343959	384392	0
S1P13T5	343959	384392	0
S1P13T5	343960	384392	2
S1P13T5	343960	384392	0
S1P13T5	343960	384392	0
S1P14T1	344201	384355	1
S1P14T1	344201	384355	1
S1P14T1	344201	384355	1
S1P14T1	344202	384355	0
S1P14T1	344202	384355	0
S1P14T1	344202	384355	0
S1P14T2	344192	384316	0
S1P14T2	344192	384316	0
S1P14T2	344192	384316	0
S1P14T2	344192	384316	1
S1P14T2	344193	384316	1
S1P14T2	344193	384316	0
S1P14T3	344241	384305	0
S1P14T3	344241	384305	0
S1P14T3	344241	384305	2
S1P14T3	344242	384305	0
S1P14T3	344242	384305	0
S1P14T3	344242	384305	0
S1P14T4	344250	384344	0
S1P14T4	344250	384344	0
S1P14T4	344250	384344	1
S1P14T4	344250	384344	0
S1P14T4	344251	384344	1
S1P14T4	344251	384344	0
S1P14T5	344221	384330	0
S1P14T5	344221	384330	1
S1P14T5	344221	384330	0
S1P14T5	344222	384330	0
S1P14T5	344222	384330	0
S1P14T5	344222	384330	0
S1P15T1	344450	384297	0
S1P15T1	344450	384297	1
S1P15T1	344450	384297	1
S1P15T1	344450	384297	0
S1P15T1	344451	384297	0
S1P15T1	344451	384297	0
S1P15T2	344441	384258	0
S1P15T2	344441	384258	2
S1P15T2	344441	384258	0
S1P15T2	344442	384258	0
S1P15T2	344442	384258	1
S1P15T2	344442	384258	0
S1P15T3	344490	384247	0
S1P15T3	344490	384247	0
S1P15T3	344490	384247	0
S1P15T3	344490	384247	0
S1P15T3	344491	384247	2
S1P15T3	344491	384247	1
S1P15T4	344499	384286	0
S1P15T4	344499	384286	0
S1P15T4	344499	384286	1
S1P15T4	344500	384286	2
S1P15T4	344500	384286	0
S1P15T4	344500	384286	0
S1P15T5	344470	384272	1
S1P15T5	344470	384272	0
S1P15T5	344470	384272	0
S1P15T5	344470	384272	0
S1P15T5	344471	384272	1
S1P15T5	344471	384272	0
S1P16T1	344690	384228	1
S1P16T1	344690	384228	2
S1P16T1	344690	384228	2
S1P16T1	344690	384228	0
S1P16T1	344691	384228	0
S1P16T1	344691	384228	0
S1P16T2	344681	384189	0
S1P16T2	344681	384189	1
S1P16T2	344681	384189	0
S1P16T2	344682	384189	0
S1P16T2	344682	384189	1
S1P16T2	344682	384189	1
S1P16T3	344730	384178	0
S1P16T3	344730	384178	1
S1P16T3	344730	384178	2
S1P16T3	344730	384178	0
S1P16T3	344731	384178	2
S1P16T3	344731	384178	0
S1P16T4	344739	384217	0
S1P16T4	344739	384217	0
S1P16T4	344739	384217	0
S1P16T4	344740	384217	0
S1P16T4	344740	384217	0
S1P16T4	344740	384217	0
S1P16T5	344710	384203	0
S1P16T5	344710	384203	0
S1P16T5	344710	384203	0
S1P16T5	344710	384203	0
S1P16T5	344711	384203	1
S1P16T5	344711	384203	0
S1P17T1	344944	384173	1
S1P17T1	344944	384173	0
S1P17T1	344944	384173	1
S1P17T1	344944	384173	1
S1P17T1	344945	384173	1
S1P17T1	344945	384173	1
S1P17T2	344935	384134	0
S1P17T2	344935	384134	2
S1P17T2	344935	384134	0
S1P17T2	344936	384134	0
S1P17T2	344936	384134	0
S1P17T2	344936	384134	0
S1P17T3	344984	384123	0
S1P17T3	344984	384123	2
S1P17T3	344984	384123	0
S1P17T3	344984	384123	1
S1P17T3	344985	384123	1
S1P17T3	344985	384123	0
S1P17T4	344993	384162	0
S1P17T4	344993	384162	0
S1P17T4	344993	384162	2
S1P17T4	344994	384162	0
S1P17T4	344994	384162	1
S1P17T4	344994	384162	0
S1P17T5	344964	384148	0
S1P17T5	344964	384148	2
S1P17T5	344964	384148	0
S1P17T5	344964	384148	0
S1P17T5	344965	384148	0
S1P17T5	344965	384148	0
S1P18T1	345163	384115	0
S1P18T1	345163	384115	0
S1P18T1	345163	384115	0
S1P18T1	345164	384115	0
S1P18T1	345164	384115	1
S1P18T1	345164	384115	0
S1P18T2	345154	384076	1
S1P18T2	345154	384076	0
S1P18T2	345154	384076	0
S1P18T2	345154	384076	1
S1P18T2	345155	384076	0
S1P18T2	345155	384076	0
S1P18T3	345203	384065	0
S1P18T3	345203	384065	0
S1P18T3	345203	384065	0
S1P18T3	345204	384065	2
S1P18T3	345204	384065	1
S1P18T3	345204	384065	0
S1P18T4	345212	384104	0
S1P18T4	345212	384104	0
S1P18T4	345212	384104	1
S1P18T4	345212	384104	2
S1P18T4	345213	384104	1
S1P18T4	345213	384104	0
S1P18T5	345183	384090	0
S1P18T5	345183	384090	0
S1P18T5	345183	384090	0
S1P18T5	345184	384090	0
S1P18T5	345184	384090	2
S1P18T5	345184	384090	1
S1P19T1	345401	384061	0
S1P19T1	345401	384061	0
S1P19T1	345401	384061	0
S1P19T1	345402	384061	2
S1P19T1	345402	384061	0
S1P19T1	345402	384061	0
S1P19T2	345392	384022	0
S1P19T2	345392	384022	1
S1P19T2	345392	384022	1
S1P19T2	345392	384022	2
S1P19T2	345393	384022	1
S1P19T2	345393	384022	0
S1P19T3	345441	384011	0
S1P19T3	345441	384011	0
S1P19T3	345441	384011	0
S1P19T4	345450	384050	0
S1P19T4	345450	384050	0
S1P19T4	345450	384050	2
S1P19T4	345450	384050	0
S1P19T4	345451	384050	0
S1P19T4	345451	384050	0
S1P19T5	345421	384036	0
S1P19T5	345421	384036	0
S1P19T5	345421	384036	0
S1P19T5	345422	384036	0
S1P19T5	345422	384036	0
S1P19T5	345422	384036	0
S1P20T1	345630	383996	0
S1P20T1	345630	383996	0
S1P20T1	345630	383996	0
S1P20T1	345630	383996	0
S1P20T2	345621	383957	2
S1P20T2	345621	383957	1
S1P20T2	345621	383957	1
S1P20T2	345622	383957	0
S1P20T3	345670	383946	0
S1P20T3	345670	383946	0
S1P20T3	345670	383946	0
S1P20T3	345670	383946	0
S1P20T3	345671	383946	1
S1P20T3	345671	383946	0
S1P20T4	345679	383985	0
S1P20T4	345679	383985	0
S1P20T4	345679	383985	0
S1P20T4	345680	383985	0
S1P20T5	345650	383971	0
S1P20T5	345650	383971	0
S1P20T5	345650	383971	0
S1P20T5	345650	383971	0
S1P20T5	345651	383971	0
S1P20T5	345651	383971	0
S2P1T1	369048	378688	0
S2P1T1	369048	378688	0
S2P1T1	369048	378688	0
S2P1T1	369048	378688	0
S2P1T1	369049	378688	0
S2P1T2	369039	378649	0
S2P1T2	369039	378649	0
S2P1T2	369039	378649	0
S2P1T2	369040	378649	0
S2P1T2	369040	378649	0
S2P1T2	369040	378649	0
S2P1T3	369088	378638	0
S2P1T3	369088	378638	0
S2P1T3	369088	378638	1
S2P1T3	369088	378638	0
S2P1T4	369097	378677	0
S2P1T4	369097	378677	2
S2P1T4	369097	378677	0
S2P1T4	369098	378677	0
S2P1T4	369098	378677	0
S2P1T4	369098	378677	0
S2P1T5	369068	378663	0
S2P1T5	369068	378663	0
S2P1T5	369068	378663	0
S2P1T5	369068	378663	0
S2P1T5	369069	378663	0
S2P1T5	369069	378663	0
S2P2T1	368793	378757	2
S2P2T1	368793	378757	0
S2P2T1	368793	378757	0
S2P2T1	368794	378757	2
S2P2T1	368794	378757	2
S2P2T2	368784	378718	1
S2P2T2	368784	378718	0
S2P2T2	368784	378718	1
S2P2T3	368833	378707	0
S2P2T3	368833	378707	0
S2P2T3	368833	378707	0
S2P2T3	368834	378707	0
S2P2T3	368834	378707	0
S2P2T3	368834	378707	0
S2P2T4	368842	378746	0
S2P2T4	368842	378746	0
S2P2T4	368842	378746	2
S2P2T4	368842	378746	0
S2P2T5	368813	378732	0
S2P2T5	368813	378732	0
S2P2T5	368813	378732	0
S2P2T5	368814	378732	0
S2P2T5	368814	378732	0
S2P3T1	368593	378795	0
S2P3T1	368593	378795	2
S2P3T1	368593	378795	1
S2P3T2	368584	378756	0
S2P3T2	368584	378756	0
S2P3T2	368584	378756	1
S2P3T2	368584	378756	2
S2P3T2	368585	378756	0
S2P3T2	368585	378756	2
S2P3T3	368633	378745	0
S2P3T3	368633	378745	1
S2P3T3	368633	378745	1
S2P3T3	368634	378745	0
S2P3T3	368634	378745	0
S2P3T3	368634	378745	0
S2P3T4	368642	378784	0
S2P3T4	368642	378784	0
S2P3T4	368642	378784	0
S2P3T4	368642	378784	0
S2P3T4	368643	378784	0
S2P3T5	368613	378770	0
S2P3T5	368613	378770	0
S2P3T5	368613	378770	1
S2P3T5	368614	378770	1
S2P3T5	368614	378770	0
S2P4T1	368333	378894	0
S2P4T1	368333	378894	0
S2P4T1	368333	378894	0
S2P4T1	368334	378894	0
S2P4T2	368324	378855	0
S2P4T2	368324	378855	0
S2P4T2	368324	378855	0
S2P4T2	368324	378855	0
S2P4T2	368325	378855	0
S2P4T2	368325	378855	0
S2P4T3	368373	378844	0
S2P4T3	368373	378844	1
S2P4T3	368373	378844	1
S2P4T3	368374	378844	2
S2P4T3	368374	378844	1
S2P4T3	368374	378844	0
S2P4T4	368382	378883	0
S2P4T4	368382	378883	1
S2P4T4	368382	378883	0
S2P4T4	368382	378883	0
S2P4T4	368383	378883	0
S2P4T4	368383	378883	0
S2P4T5	368353	378869	0
S2P4T5	368353	378869	0
S2P4T5	368353	378869	1
S2P4T5	368354	378869	1
S2P5T1	368078	378934	1
S2P5T1	368078	378934	2
S2P5T1	368078	378934	2
S2P5T1	368078	378934	2
S2P5T1	368079	378934	2
S2P5T1	368079	378934	1
S2P5T2	368069	378895	0
S2P5T2	368069	378895	2
S2P5T2	368069	378895	2
S2P5T2	368070	378895	2
S2P5T2	368070	378895	0
S2P5T2	368070	378895	0
S2P5T3	368118	378884	0
S2P5T3	368118	378884	1
S2P5T3	368118	378884	2
S2P5T3	368118	378884	2
S2P5T3	368119	378884	2
S2P5T3	368119	378884	2
S2P5T4	368127	378923	0
S2P5T4	368127	378923	0
S2P5T4	368127	378923	2
S2P5T4	368128	378923	0
S2P5T4	368128	378923	0
S2P5T4	368128	378923	0
S2P5T5	368098	378909	1
S2P5T5	368098	378909	1
S2P5T5	368098	378909	1
S2P5T5	368098	378909	0
S2P5T5	368099	378909	1
S2P6T1	367867	379030	0
S2P6T1	367867	379030	0
S2P6T1	367867	379030	0
S2P6T1	367868	379030	0
S2P6T2	367858	378991	0
S2P6T2	367858	378991	0
S2P6T2	367858	378991	1
S2P6T2	367858	378991	1
S2P6T3	367907	378980	2
S2P6T3	367907	378980	2
S2P6T3	367907	378980	2
S2P6T3	367908	378980	1
S2P6T3	367908	378980	0
S2P6T4	367916	379019	0
S2P6T4	367916	379019	0
S2P6T4	367916	379019	2
S2P6T4	367916	379019	1
S2P6T4	367917	379019	0
S2P6T4	367917	379019	0
S2P6T5	367887	379005	0
S2P6T5	367887	379005	2
S2P6T5	367887	379005	0
S2P6T5	367888	379005	2
S2P6T5	367888	379005	0
S2P6T5	367888	379005	0
S2P7T1	367603	379059	0
S2P7T1	367603	379059	0
S2P7T1	367603	379059	0
S2P7T1	367604	379059	1
S2P7T1	367604	379059	1
S2P7T1	367604	379059	0
S2P7T2	367594	379020	0
S2P7T2	367594	379020	0
S2P7T2	367594	379020	0
S2P7T2	367594	379020	0
S2P7T2	367595	379020	2
S2P7T2	367595	379020	0
S2P7T3	367643	379009	0
S2P7T3	367643	379009	0
S2P7T3	367643	379009	0
S2P7T3	367644	379009	0
S2P7T3	367644	379009	0
S2P7T3	367644	379009	0
S2P7T4	367652	379048	0
S2P7T4	367652	379048	0
S2P7T4	367652	379048	0
S2P7T4	367652	379048	0
S2P7T4	367653	379048	0
S2P7T4	367653	379048	0
S2P7T5	367623	379034	0
S2P7T5	367623	379034	1
S2P7T5	367623	379034	0
S2P7T5	367624	379034	0
S2P7T5	367624	379034	0
S2P7T5	367624	379034	0
S2P8T1	367355	379125	0
S2P8T1	367355	379125	0
S2P8T1	367355	379125	0
S2P8T1	367356	379125	0
S2P8T1	367356	379125	0
S2P8T1	367356	379125	0
S2P8T2	367346	379086	0
S2P8T2	367346	379086	0
S2P8T2	367346	379086	0
S2P8T2	367346	379086	0
S2P8T2	367347	379086	0
S2P8T2	367347	379086	0
S2P8T3	367395	379075	0
S2P8T3	367395	379075	0
S2P8T3	367395	379075	0
S2P8T3	367396	379075	1
S2P8T3	367396	379075	0
S2P8T4	367404	379114	2
S2P8T4	367404	379114	2
S2P8T4	367404	379114	0
S2P8T4	367404	379114	0
S2P8T4	367405	379114	0
S2P8T4	367405	379114	0
S2P8T5	367375	379100	0
S2P8T5	367375	379100	0
S2P8T5	367375	379100	0
S2P8T5	367376	379100	0
S2P8T5	367376	379100	0
S2P8T5	367376	379100	0
S2P9T1	367086	379177	1
S2P9T1	367086	379177	1
S2P9T1	367086	379177	2
S2P9T1	367086	379177	1
S2P9T1	367087	379177	0
S2P9T1	367087	379177	0
S2P9T2	367077	379138	0
S2P9T2	367077	379138	0
S2P9T2	367077	379138	0
S2P9T2	367078	379138	0
S2P9T2	367078	379138	0
S2P9T2	367078	379138	0
S2P9T3	367126	379127	0
S2P9T3	367126	379127	0
S2P9T3	367126	379127	2
S2P9T3	367126	379127	2
S2P9T3	367127	379127	1
S2P9T3	367127	379127	0
S2P9T4	367135	379166	1
S2P9T4	367135	379166	2
S2P9T4	367135	379166	2
S2P9T4	367136	379166	0
S2P9T4	367136	379166	2
S2P9T4	367136	379166	2
S2P9T5	367106	379152	0
S2P9T5	367106	379152	2
S2P9T5	367106	379152	0
S2P9T5	367106	379152	0
S2P9T5	367107	379152	0
S2P9T5	367107	379152	0
S2P10T1	366827	379225	0
S2P10T1	366827	379225	0
S2P10T1	366827	379225	0
S2P10T1	366828	379225	0
S2P10T1	366828	379225	0
S2P10T1	366828	379225	0
S2P10T2	366818	379186	1
S2P10T2	366818	379186	2
S2P10T2	366818	379186	0
S2P10T2	366818	379186	2
S2P10T2	366819	379186	1
S2P10T2	366819	379186	2
S2P10T3	366867	379175	0
S2P10T3	366867	379175	0
S2P10T3	366867	379175	1
S2P10T3	366868	379175	1
S2P10T3	366868	379175	0
S2P10T3	366868	379175	0
S2P10T4	366876	379214	0
S2P10T4	366876	379214	2
S2P10T4	366876	379214	2
S2P10T4	366876	379214	0
S2P10T4	366877	379214	0
S2P10T4	366877	379214	0
S2P10T5	366847	379200	0
S2P10T5	366847	379200	0
S2P10T5	366847	379200	0
S2P10T5	366848	379200	0
S2P10T5	366848	379200	0
S2P10T5	366848	379200	0
S2P11T1	366633	379293	0
S2P11T1	366633	379293	0
S2P11T1	366633	379293	0
S2P11T1	366634	379293	0
S2P11T1	366634	379293	2
S2P11T1	366634	379293	0
S2P11T2	366624	379254	0
S2P11T2	366624	379254	0
S2P11T2	366624	379254	0
S2P11T2	366624	379254	0
S2P11T2	366625	379254	0
S2P11T2	366625	379254	0
S2P11T3	366673	379243	0
S2P11T3	366673	379243	2
S2P11T3	366673	379243	0
S2P11T3	366674	379243	1
S2P11T3	366674	379243	1
S2P11T3	366674	379243	0
S2P11T4	366682	379282	0
S2P11T4	366682	379282	0
S2P11T4	366682	379282	1
S2P11T4	366682	379282	0
S2P11T4	366683	379282	1
S2P11T4	366683	379282	0
S2P11T5	366653	379268	0
S2P11T5	366653	379268	0
S2P11T5	366653	379268	0
S2P11T5	366654	379268	2
S2P11T5	366654	379268	0
S2P11T5	366654	379268	0
S2P12T1	366380	379335	1
S2P12T1	366380	379335	0
S2P12T1	366380	379335	1
S2P12T1	366380	379335	1
S2P12T1	366381	379335	0
S2P12T1	366381	379335	0
S2P12T2	366371	379296	1
S2P12T2	366371	379296	0
S2P12T2	366371	379296	1
S2P12T2	366372	379296	0
S2P12T2	366372	379296	0
S2P12T2	366372	379296	0
S2P12T3	366420	379285	2
S2P12T3	366420	379285	1
S2P12T3	366420	379285	0
S2P12T3	366420	379285	1
S2P12T3	366421	379285	0
S2P12T3	366421	379285	0
S2P12T4	366429	379324	1
S2P12T4	366429	379324	1
S2P12T4	366429	379324	2
S2P12T4	366430	379324	2
S2P12T4	366430	379324	2
S2P12T4	366430	379324	2
S2P12T5	366400	379310	0
S2P12T5	366400	379310	0
S2P12T5	366400	379310	0
S2P12T5	366400	379310	2
S2P12T5	366401	379310	0
S2P12T5	366401	379310	0
S2P13T1	366149	379405	0
S2P13T1	366149	379405	2
S2P13T1	366149	379405	2
S2P13T1	366150	379405	2
S2P13T1	366150	379405	2
S2P13T1	366150	379405	2
S2P13T2	366140	379366	1
S2P13T2	366140	379366	1
S2P13T2	366140	379366	0
S2P13T2	366140	379366	0
S2P13T2	366141	379366	1
S2P13T2	366141	379366	0
S2P13T3	366189	379355	0
S2P13T3	366189	379355	0
S2P13T3	366189	379355	2
S2P13T3	366190	379355	1
S2P13T3	366190	379355	1
S2P13T3	366190	379355	1
S2P13T4	366198	379394	0
S2P13T4	366198	379394	2
S2P13T4	366198	379394	2
S2P13T4	366198	379394	2
S2P13T4	366199	379394	2
S2P13T4	366199	379394	2
S2P13T5	366169	379380	2
S2P13T5	366169	379380	2
S2P13T5	366169	379380	2
S2P13T5	366170	379380	2
S2P13T5	366170	379380	1
S2P13T5	366170	379380	0
S2P14T1	365896	379464	0
S2P14T1	365896	379464	0
S2P14T1	365896	379464	0
S2P14T1	365896	379464	0
S2P14T1	365897	379464	0
S2P14T1	365897	379464	0
S2P14T2	365887	379425	0
S2P14T2	365887	379425	2
S2P14T2	365887	379425	1
S2P14T2	365888	379425	0
S2P14T2	365888	379425	0
S2P14T2	365888	379425	0
S2P14T3	365936	379414	0
S2P14T3	365936	379414	1
S2P14T3	365936	379414	1
S2P14T3	365936	379414	2
S2P14T3	365937	379414	2
S2P14T3	365937	379414	0
S2P14T4	365945	379453	0
S2P14T4	365945	379453	1
S2P14T4	365945	379453	0
S2P14T4	365946	379453	1
S2P14T4	365946	379453	2
S2P14T4	365946	379453	0
S2P14T5	365916	379439	0
S2P14T5	365916	379439	0
S2P14T5	365916	379439	0
S2P14T5	365916	379439	0
S2P14T5	365917	379439	0
S2P14T5	365917	379439	0
S2P15T1	365651	379531	1
S2P15T1	365651	379531	0
S2P15T1	365651	379531	1
S2P15T1	365652	379531	2
S2P15T2	365642	379492	0
S2P15T2	365642	379492	0
S2P15T2	365642	379492	2
S2P15T2	365642	379492	2
S2P15T2	365643	379492	2
S2P15T2	365643	379492	2
S2P15T3	365691	379481	0
S2P15T3	365691	379481	0
S2P15T3	365691	379481	0
S2P15T3	365692	379481	0
S2P15T3	365692	379481	0
S2P15T3	365692	379481	0
S2P15T4	365700	379520	0
S2P15T4	365700	379520	2
S2P15T4	365700	379520	1
S2P15T4	365700	379520	0
S2P15T4	365701	379520	0
S2P15T4	365701	379520	0
S2P15T5	365671	379506	0
S2P15T5	365671	379506	0
S2P15T5	365671	379506	0
S2P15T5	365672	379506	0
S2P15T5	365672	379506	0
S2P15T5	365672	379506	0
S2P16T1	365403	379591	2
S2P16T1	365403	379591	1
S2P16T1	365403	379591	0
S2P16T1	365404	379591	0
S2P16T1	365404	379591	1
S2P16T1	365404	379591	0
S2P16T2	365394	379552	0
S2P16T2	365394	379552	0
S2P16T2	365394	379552	1
S2P16T2	365394	379552	1
S2P16T2	365395	379552	0
S2P16T2	365395	379552	2
S2P16T3	365443	379541	1
S2P16T3	365443	379541	0
S2P16T3	365443	379541	1
S2P16T3	365444	379541	2
S2P16T3	365444	379541	1
S2P16T3	365444	379541	1
S2P16T4	365452	379580	0
S2P16T4	365452	379580	0
S2P16T4	365452	379580	0
S2P16T4	365452	379580	2
S2P16T4	365453	379580	1
S2P16T4	365453	379580	1
S2P16T5	365423	379566	0
S2P16T5	365423	379566	0
S2P16T5	365423	379566	2
S2P16T5	365424	379566	2
S2P16T5	365424	379566	1
S2P16T5	365424	379566	1
S2P17T1	365180	379661	0
S2P17T1	365180	379661	0
S2P17T1	365180	379661	0
S2P17T1	365180	379661	0
S2P17T1	365181	379661	0
S2P17T1	365181	379661	0
S2P17T2	365171	379622	0
S2P17T2	365171	379622	0
S2P17T2	365171	379622	0
S2P17T2	365172	379622	0
S2P17T2	365172	379622	0
S2P17T2	365172	379622	0
S2P17T3	365220	379611	0
S2P17T3	365220	379611	0
S2P17T3	365220	379611	0
S2P17T3	365220	379611	0
S2P17T3	365221	379611	0
S2P17T3	365221	379611	0
S2P17T4	365229	379650	0
S2P17T4	365229	379650	0
S2P17T4	365229	379650	0
S2P17T4	365230	379650	0
S2P17T4	365230	379650	0
S2P17T4	365230	379650	0
S2P17T5	365200	379636	0
S2P17T5	365200	379636	1
S2P17T5	365200	379636	0
S2P17T5	365200	379636	0
S2P17T5	365201	379636	0
S2P18T1	364946	379727	0
S2P18T1	364946	379727	0
S2P18T1	364946	379727	0
S2P18T1	364946	379727	2
S2P18T1	364947	379727	2
S2P18T1	364947	379727	1
S2P18T2	364937	379688	0
S2P18T2	364937	379688	0
S2P18T2	364937	379688	0
S2P18T2	364938	379688	0
S2P18T2	364938	379688	1
S2P18T2	364938	379688	0
S2P18T3	364986	379677	0
S2P18T3	364986	379677	0
S2P18T3	364986	379677	0
S2P18T3	364986	379677	0
S2P18T3	364987	379677	0
S2P18T3	364987	379677	2
S2P18T4	364995	379716	0
S2P18T4	364995	379716	0
S2P18T4	364995	379716	0
S2P18T4	364996	379716	0
S2P18T4	364996	379716	0
S2P18T4	364996	379716	0
S2P18T5	364966	379702	0
S2P18T5	364966	379702	2
S2P18T5	364966	379702	1
S2P18T5	364966	379702	2
S2P18T5	364967	379702	1
S2P18T5	364967	379702	0
S2P19T1	364716	379801	0
S2P19T1	364716	379801	0
S2P19T1	364716	379801	0
S2P19T1	364716	379801	2
S2P19T1	364717	379801	0
S2P19T1	364717	379801	2
S2P19T2	364707	379762	0
S2P19T2	364707	379762	0
S2P19T2	364707	379762	0
S2P19T2	364708	379762	1
S2P19T2	364708	379762	1
S2P19T2	364708	379762	1
S2P19T3	364756	379751	0
S2P19T3	364756	379751	0
S2P19T3	364756	379751	2
S2P19T3	364756	379751	0
S2P19T3	364757	379751	1
S2P19T3	364757	379751	0
S2P19T4	364765	379790	0
S2P19T4	364765	379790	0
S2P19T4	364765	379790	0
S2P19T4	364766	379790	0
S2P19T4	364766	379790	2
S2P19T4	364766	379790	0
S2P19T5	364736	379776	0
S2P19T5	364736	379776	0
S2P19T5	364736	379776	0
S2P19T5	364736	379776	1
S2P19T5	364737	379776	1
S2P19T5	364737	379776	0
S2P20T1	364467	379859	0
S2P20T1	364467	379859	0
S2P20T1	364467	379859	0
S2P20T1	364468	379859	0
S2P20T1	364468	379859	0
S2P20T1	364468	379859	0
S2P20T2	364458	379820	0
S2P20T2	364458	379820	0
S2P20T2	364458	379820	0
S2P20T2	364458	379820	0
S2P20T2	364459	379820	0
S2P20T2	364459	379820	0
S2P20T3	364507	379809	0
S2P20T3	364507	379809	0
S2P20T3	364507	379809	2
S2P20T3	364508	379809	0
S2P20T3	364508	379809	1
S2P20T3	364508	379809	2
S2P20T4	364516	379848	0
S2P20T4	364516	379848	0
S2P20T4	364516	379848	2
S2P20T4	364516	379848	0
S2P20T4	364517	379848	0
S2P20T4	364517	379848	2
S2P20T5	364487	379834	0
S2P20T5	364487	379834	0
S2P20T5	364487	379834	0
S2P20T5	364488	379834	0
S2P20T5	364488	379834	1
S2P20T5	364488	379834	0
S3P1T1	377163	376657	0
S3P1T1	377163	376657	0
S3P1T1	377163	376657	0
S3P1T1	377164	376657	0
S3P1T1	377164	376657	0
S3P1T1	377164	376657	0
S3P1T2	377154	376618	0
S3P1T2	377154	376618	0
S3P1T2	377154	376618	0
S3P1T2	377154	376618	0
S3P1T2	377155	376618	0
S3P1T2	377155	376618	0
S3P1T3	377203	376607	0
S3P1T3	377203	376607	0
S3P1T3	377203	376607	0
S3P1T3	377204	376607	0
S3P1T3	377204	376607	0
S3P1T3	377204	376607	2
S3P1T4	377212	376646	2
S3P1T4	377212	376646	2
S3P1T4	377212	376646	0
S3P1T4	377212	376646	1
S3P1T4	377213	376646	0
S3P1T4	377213	376646	0
S3P1T5	377183	376632	0
S3P1T5	377183	376632	0
S3P1T5	377183	376632	0
S3P1T5	377184	376632	0
S3P1T5	377184	376632	0
S3P1T5	377184	376632	2
S3P2T1	377424	376583	2
S3P2T1	377424	376583	2
S3P2T1	377424	376583	2
S3P2T1	377424	376583	2
S3P2T1	377425	376583	2
S3P2T1	377425	376583	1
S3P2T2	377415	376544	0
S3P2T2	377415	376544	1
S3P2T2	377415	376544	0
S3P2T2	377416	376544	0
S3P2T2	377416	376544	0
S3P2T2	377416	376544	0
S3P2T3	377464	376533	0
S3P2T3	377464	376533	0
S3P2T3	377464	376533	0
S3P2T3	377464	376533	0
S3P2T3	377465	376533	0
S3P2T3	377465	376533	0
S3P2T4	377473	376572	1
S3P2T4	377473	376572	0
S3P2T4	377473	376572	0
S3P2T4	377474	376572	0
S3P2T4	377474	376572	0
S3P2T4	377474	376572	0
S3P2T5	377444	376558	0
S3P2T5	377444	376558	0
S3P2T5	377444	376558	0
S3P2T5	377444	376558	0
S3P2T5	377445	376558	0
S3P2T5	377445	376558	0
S3P3T1	377647	376522	0
S3P3T1	377647	376522	0
S3P3T1	377647	376522	0
S3P3T1	377648	376522	0
S3P3T1	377648	376522	0
S3P3T1	377648	376522	0
S3P3T2	377638	376483	0
S3P3T2	377638	376483	0
S3P3T2	377638	376483	0
S3P3T2	377638	376483	0
S3P3T2	377639	376483	0
S3P3T2	377639	376483	0
S3P3T3	377687	376472	0
S3P3T3	377687	376472	0
S3P3T3	377687	376472	0
S3P3T3	377688	376472	0
S3P3T3	377688	376472	0
S3P3T3	377688	376472	0
S3P3T4	377696	376511	0
S3P3T4	377696	376511	2
S3P3T4	377696	376511	1
S3P3T4	377696	376511	0
S3P3T4	377697	376511	0
S3P3T4	377697	376511	0
S3P3T5	377667	376497	0
S3P3T5	377667	376497	0
S3P3T5	377667	376497	0
S3P3T5	377668	376497	0
S3P3T5	377668	376497	0
S3P3T5	377668	376497	0
S3P4T1	377891	376473	0
S3P4T1	377891	376473	0
S3P4T1	377891	376473	0
S3P4T1	377892	376473	0
S3P4T1	377892	376473	0
S3P4T1	377892	376473	0
S3P4T2	377882	376434	0
S3P4T2	377882	376434	1
S3P4T2	377882	376434	1
S3P4T2	377882	376434	0
S3P4T2	377883	376434	1
S3P4T2	377883	376434	1
S3P4T3	377931	376423	0
S3P4T3	377931	376423	0
S3P4T3	377931	376423	1
S3P4T3	377932	376423	2
S3P4T3	377932	376423	2
S3P4T4	377940	376462	0
S3P4T4	377940	376462	2
S3P4T4	377940	376462	2
S3P4T4	377940	376462	0
S3P4T4	377941	376462	0
S3P4T4	377941	376462	0
S3P4T5	377911	376448	0
S3P4T5	377911	376448	0
S3P4T5	377911	376448	0
S3P4T5	377912	376448	0
S3P4T5	377912	376448	1
S3P4T5	377912	376448	0
S3P5T1	378123	376416	0
S3P5T1	378123	376416	1
S3P5T1	378123	376416	0
S3P5T1	378124	376416	0
S3P5T1	378124	376416	0
S3P5T1	378124	376416	1
S3P5T2	378114	376377	0
S3P5T2	378114	376377	0
S3P5T2	378114	376377	0
S3P5T2	378114	376377	0
S3P5T3	378163	376366	0
S3P5T3	378163	376366	0
S3P5T3	378163	376366	0
S3P5T3	378164	376366	0
S3P5T3	378164	376366	0
S3P5T3	378164	376366	0
S3P5T4	378172	376405	2
S3P5T4	378172	376405	1
S3P5T4	378172	376405	0
S3P5T4	378172	376405	1
S3P5T4	378173	376405	1
S3P5T4	378173	376405	0
S3P5T5	378143	376391	0
S3P5T5	378143	376391	1
S3P5T5	378143	376391	2
S3P5T5	378144	376391	2
S3P5T5	378144	376391	0
S3P5T5	378144	376391	1
S3P6T1	378370	376353	0
S3P6T1	378370	376353	0
S3P6T1	378370	376353	1
S3P6T1	378370	376353	1
S3P6T1	378371	376353	2
S3P6T1	378371	376353	2
S3P6T2	378361	376314	0
S3P6T2	378361	376314	2
S3P6T2	378361	376314	1
S3P6T2	378362	376314	0
S3P6T2	378362	376314	0
S3P6T2	378362	376314	0
S3P6T3	378410	376303	0
S3P6T3	378410	376303	0
S3P6T3	378410	376303	1
S3P6T3	378410	376303	0
S3P6T3	378411	376303	0
S3P6T3	378411	376303	0
S3P6T4	378419	376342	1
S3P6T4	378419	376342	0
S3P6T4	378419	376342	0
S3P6T4	378420	376342	1
S3P6T4	378420	376342	1
S3P6T4	378420	376342	0
S3P6T5	378390	376328	0
S3P6T5	378390	376328	0
S3P6T5	378390	376328	2
S3P6T5	378390	376328	2
S3P6T5	378391	376328	0
S3P6T5	378391	376328	1
S3P7T1	378612	376321	0
S3P7T1	378612	376321	0
S3P7T1	378612	376321	1
S3P7T1	378612	376321	0
S3P7T1	378613	376321	1
S3P7T1	378613	376321	0
S3P7T2	378603	376282	2
S3P7T2	378603	376282	2
S3P7T2	378603	376282	0
S3P7T2	378604	376282	2
S3P7T2	378604	376282	1
S3P7T2	378604	376282	0
S3P7T3	378652	376271	0
S3P7T3	378652	376271	0
S3P7T3	378652	376271	1
S3P7T3	378652	376271	2
S3P7T3	378653	376271	2
S3P7T3	378653	376271	1
S3P7T4	378661	376310	0
S3P7T4	378661	376310	1
S3P7T4	378661	376310	0
S3P7T4	378662	376310	1
S3P7T4	378662	376310	0
S3P7T4	378662	376310	0
S3P7T5	378632	376296	0
S3P7T5	378632	376296	0
S3P7T5	378632	376296	0
S3P7T5	378632	376296	1
S3P7T5	378633	376296	0
S3P7T5	378633	376296	0
S3P8T1	378861	376246	0
S3P8T1	378861	376246	0
S3P8T1	378861	376246	1
S3P8T1	378862	376246	0
S3P8T1	378862	376246	0
S3P8T1	378862	376246	0
S3P8T2	378852	376207	0
S3P8T2	378852	376207	0
S3P8T2	378852	376207	0
S3P8T2	378852	376207	0
S3P8T3	378901	376196	0
S3P8T3	378901	376196	0
S3P8T3	378901	376196	0
S3P8T3	378902	376196	0
S3P8T3	378902	376196	0
S3P8T3	378902	376196	0
S3P8T4	378910	376235	0
S3P8T4	378910	376235	0
S3P8T4	378910	376235	0
S3P8T4	378910	376235	0
S3P8T4	378911	376235	0
S3P8T4	378911	376235	0
S3P8T5	378881	376221	1
S3P8T5	378881	376221	0
S3P8T5	378881	376221	0
S3P8T5	378882	376221	0
S3P8T5	378882	376221	0
S3P8T5	378882	376221	0
S3P9T1	379084	376171	0
S3P9T1	379084	376171	0
S3P9T1	379084	376171	1
S3P9T1	379084	376171	0
S3P9T1	379085	376171	1
S3P9T1	379085	376171	0
S3P9T2	379075	376132	0
S3P9T2	379075	376132	0
S3P9T2	379075	376132	0
S3P9T2	379076	376132	2
S3P9T2	379076	376132	1
S3P9T2	379076	376132	0
S3P9T3	379124	376121	0
S3P9T3	379124	376121	0
S3P9T3	379124	376121	0
S3P9T3	379124	376121	0
S3P9T3	379125	376121	0
S3P9T3	379125	376121	0
S3P9T4	379133	376160	0
S3P9T4	379133	376160	0
S3P9T4	379133	376160	0
S3P9T4	379134	376160	2
S3P9T4	379134	376160	1
S3P9T4	379134	376160	0
S3P9T5	379104	376146	0
S3P9T5	379104	376146	0
S3P9T5	379104	376146	0
S3P9T5	379104	376146	0
S3P9T5	379105	376146	0
S3P9T5	379105	376146	0
S3P10T1	379324	376113	0
S3P10T1	379324	376113	1
S3P10T1	379324	376113	1
S3P10T1	379324	376113	2
S3P10T1	379325	376113	0
S3P10T1	379325	376113	1
S3P10T2	379315	376074	0
S3P10T2	379315	376074	0
S3P10T2	379315	376074	1
S3P10T2	379316	376074	2
S3P10T2	379316	376074	1
S3P10T2	379316	376074	0
S3P10T3	379364	376063	0
S3P10T3	379364	376063	0
S3P10T3	379364	376063	1
S3P10T3	379364	376063	0
S3P10T3	379365	376063	0
S3P10T3	379365	376063	0
S3P10T4	379373	376102	0
S3P10T4	379373	376102	0
S3P10T4	379373	376102	0
S3P10T4	379374	376102	0
S3P10T4	379374	376102	1
S3P10T4	379374	376102	0
S3P10T5	379344	376088	2
S3P10T5	379344	376088	0
S3P10T5	379344	376088	1
S3P10T5	379344	376088	0
S3P10T5	379345	376088	1
S3P10T5	379345	376088	0
S3P11T1	379559	376037	0
S3P11T1	379559	376037	0
S3P11T1	379559	376037	0
S3P11T1	379560	376037	1
S3P11T1	379560	376037	2
S3P11T1	379560	376037	0
S3P11T2	379550	375998	0
S3P11T2	379550	375998	0
S3P11T2	379550	375998	0
S3P11T2	379550	375998	1
S3P11T2	379551	375998	0
S3P11T2	379551	375998	0
S3P11T3	379599	375987	0
S3P11T3	379599	375987	0
S3P11T3	379599	375987	0
S3P11T3	379600	375987	0
S3P11T3	379600	375987	1
S3P11T3	379600	375987	0
S3P11T4	379608	376026	0
S3P11T4	379608	376026	2
S3P11T4	379608	376026	0
S3P11T4	379608	376026	0
S3P11T4	379609	376026	0
S3P11T4	379609	376026	0
S3P11T5	379579	376012	0
S3P11T5	379579	376012	2
S3P11T5	379579	376012	2
S3P11T5	379580	376012	2
S3P11T5	379580	376012	1
S3P11T5	379580	376012	0
S3P12T1	379803	375962	0
S3P12T1	379803	375962	0
S3P12T1	379803	375962	1
S3P12T1	379804	375962	1
S3P12T1	379804	375962	0
S3P12T1	379804	375962	0
S3P12T2	379794	375923	0
S3P12T2	379794	375923	0
S3P12T2	379794	375923	1
S3P12T2	379794	375923	0
S3P12T2	379795	375923	1
S3P12T2	379795	375923	0
S3P12T3	379843	375912	0
S3P12T3	379843	375912	0
S3P12T3	379843	375912	0
S3P12T3	379844	375912	1
S3P12T3	379844	375912	0
S3P12T3	379844	375912	0
S3P12T4	379852	375951	0
S3P12T4	379852	375951	0
S3P12T4	379852	375951	1
S3P12T4	379852	375951	2
S3P12T4	379853	375951	0
S3P12T4	379853	375951	2
S3P12T5	379823	375937	0
S3P12T5	379823	375937	1
S3P12T5	379823	375937	0
S3P12T5	379824	375937	1
S3P12T5	379824	375937	0
S3P12T5	379824	375937	0
S3P13T1	380036	375889	0
S3P13T1	380036	375889	0
S3P13T1	380036	375889	0
S3P13T1	380036	375889	0
S3P13T1	380037	375889	0
S3P13T1	380037	375889	0
S3P13T2	380027	375850	0
S3P13T2	380027	375850	2
S3P13T2	380027	375850	0
S3P13T2	380028	375850	0
S3P13T2	380028	375850	0
S3P13T3	380076	375839	0
S3P13T3	380076	375839	0
S3P13T3	380076	375839	2
S3P13T3	380076	375839	0
S3P13T3	380077	375839	0
S3P13T3	380077	375839	0
S3P13T4	380085	375878	0
S3P13T4	380085	375878	0
S3P13T4	380085	375878	0
S3P13T4	380086	375878	0
S3P13T4	380086	375878	0
S3P13T4	380086	375878	0
S3P13T5	380056	375864	0
S3P13T5	380056	375864	0
S3P13T5	380056	375864	0
S3P13T5	380056	375864	0
S3P13T5	380057	375864	0
S3P13T5	380057	375864	0
S3P14T1	380267	375804	0
S3P14T1	380267	375804	2
S3P14T1	380267	375804	0
S3P14T1	380268	375804	0
S3P14T1	380268	375804	0
S3P14T1	380268	375804	0
S3P14T2	380258	375765	0
S3P14T2	380258	375765	0
S3P14T2	380258	375765	0
S3P14T2	380258	375765	0
S3P14T2	380259	375765	1
S3P14T2	380259	375765	0
S3P14T3	380307	375754	0
S3P14T3	380307	375754	0
S3P14T3	380307	375754	0
S3P14T3	380308	375754	0
S3P14T3	380308	375754	1
S3P14T3	380308	375754	0
S3P14T4	380316	375793	0
S3P14T4	380316	375793	0
S3P14T4	380316	375793	0
S3P14T4	380316	375793	1
S3P14T4	380317	375793	0
S3P14T4	380317	375793	0
S3P14T5	380287	375779	0
S3P14T5	380287	375779	0
S3P14T5	380287	375779	0
S3P14T5	380288	375779	0
S3P14T5	380288	375779	1
S3P14T5	380288	375779	0
S3P15T1	380519	375745	0
S3P15T1	380519	375745	0
S3P15T1	380519	375745	1
S3P15T1	380520	375745	0
S3P15T1	380520	375745	0
S3P15T1	380520	375745	0
S3P15T2	380510	375706	0
S3P15T2	380510	375706	0
S3P15T2	380510	375706	0
S3P15T2	380510	375706	0
S3P15T2	380511	375706	1
S3P15T2	380511	375706	1
S3P15T3	380559	375695	0
S3P15T3	380559	375695	0
S3P15T3	380559	375695	0
S3P15T3	380560	375695	0
S3P15T3	380560	375695	1
S3P15T3	380560	375695	0
S3P15T4	380568	375734	0
S3P15T4	380568	375734	0
S3P15T4	380568	375734	2
S3P15T4	380568	375734	1
S3P15T4	380569	375734	0
S3P15T4	380569	375734	0
S3P15T5	380539	375720	0
S3P15T5	380539	375720	0
S3P15T5	380539	375720	0
S3P15T5	380540	375720	0
S3P15T5	380540	375720	0
S3P15T5	380540	375720	0
S3P16T1	380762	375688	0
S3P16T1	380762	375688	0
S3P16T1	380762	375688	0
S3P16T1	380762	375688	0
S3P16T1	380763	375688	0
S3P16T1	380763	375688	0
S3P16T2	380753	375649	0
S3P16T2	380753	375649	0
S3P16T2	380753	375649	0
S3P16T2	380754	375649	0
S3P16T2	380754	375649	0
S3P16T2	380754	375649	2
S3P16T3	380802	375638	0
S3P16T3	380802	375638	0
S3P16T3	380802	375638	0
S3P16T3	380802	375638	2
S3P16T4	380811	375677	0
S3P16T4	380811	375677	0
S3P16T4	380811	375677	1
S3P16T4	380812	375677	0
S3P16T4	380812	375677	1
S3P16T4	380812	375677	0
S3P16T5	380782	375663	0
S3P16T5	380782	375663	0
S3P16T5	380782	375663	0
S3P16T5	380782	375663	0
S3P16T5	380783	375663	0
S3P16T5	380783	375663	0
S3P17T1	381007	375635	0
S3P17T1	381007	375635	0
S3P17T1	381007	375635	0
S3P17T2	380998	375596	0
S3P17T2	380998	375596	0
S3P17T2	380998	375596	0
S3P17T3	381047	375585	0
S3P17T3	381047	375585	0
S3P17T3	381047	375585	0
S3P17T3	381048	375585	0
S3P17T3	381048	375585	1
S3P17T4	381056	375624	0
S3P17T4	381056	375624	0
S3P17T4	381056	375624	0
S3P17T4	381056	375624	0
S3P17T4	381057	375624	0
S3P17T4	381057	375624	1
S3P17T5	381027	375610	0
S3P17T5	381027	375610	0
S3P17T5	381027	375610	0
S3P17T5	381028	375610	0
S3P17T5	381028	375610	0
S3P17T5	381028	375610	0
S3P18T1	381228	375581	0
S3P18T1	381228	375581	2
S3P18T1	381228	375581	1
S3P18T1	381228	375581	1
S3P18T1	381229	375581	0
S3P18T1	381229	375581	0
S3P18T2	381219	375542	0
S3P18T2	381219	375542	0
S3P18T2	381219	375542	1
S3P18T2	381220	375542	0
S3P18T2	381220	375542	0
S3P18T2	381220	375542	0
S3P18T3	381268	375531	0
S3P18T3	381268	375531	0
S3P18T3	381268	375531	0
S3P18T3	381268	375531	0
S3P18T3	381269	375531	0
S3P18T3	381269	375531	0
S3P18T4	381277	375570	0
S3P18T4	381277	375570	0
S3P18T4	381277	375570	0
S3P18T4	381278	375570	1
S3P18T4	381278	375570	0
S3P18T4	381278	375570	0
S3P18T5	381248	375556	0
S3P18T5	381248	375556	0
S3P18T5	381248	375556	1
S3P18T5	381248	375556	0
S3P18T5	381249	375556	0
S3P18T5	381249	375556	0
S3P19T1	381468	375514	0
S3P19T1	381468	375514	0
S3P19T1	381468	375514	0
S3P19T1	381468	375514	1
S3P19T1	381469	375514	0
S3P19T1	381469	375514	0
S3P19T2	381459	375475	0
S3P19T2	381459	375475	0
S3P19T2	381459	375475	0
S3P19T2	381460	375475	0
S3P19T2	381460	375475	0
S3P19T2	381460	375475	0
S3P19T3	381508	375464	0
S3P19T3	381508	375464	0
S3P19T3	381508	375464	1
S3P19T3	381508	375464	0
S3P19T3	381509	375464	0
S3P19T3	381509	375464	0
S3P19T4	381517	375503	0
S3P19T4	381517	375503	0
S3P19T4	381517	375503	0
S3P19T4	381518	375503	1
S3P19T4	381518	375503	0
S3P19T4	381518	375503	0
S3P19T5	381488	375489	0
S3P19T5	381488	375489	0
S3P19T5	381488	375489	0
S3P19T5	381488	375489	0
S3P19T5	381489	375489	0
S3P19T5	381489	375489	0
S3P20T1	381717	375462	2
S3P20T1	381717	375462	0
S3P20T1	381717	375462	1
S3P20T1	381718	375462	0
S3P20T1	381718	375462	0
S3P20T1	381718	375462	0
S3P20T2	381708	375423	0
S3P20T2	381708	375423	0
S3P20T2	381708	375423	0
S3P20T2	381708	375423	0
S3P20T2	381709	375423	0
S3P20T2	381709	375423	0
S3P20T3	381757	375412	0
S3P20T3	381757	375412	0
S3P20T3	381757	375412	0
S3P20T3	381758	375412	0
S3P20T3	381758	375412	0
S3P20T3	381758	375412	0
S3P20T4	381766	375451	0
S3P20T4	381766	375451	0
S3P20T4	381766	375451	0
S3P20T4	381766	375451	0
S3P20T4	381767	375451	0
S3P20T4	381767	375451	0
S3P20T5	381737	375437	0
S3P20T5	381737	375437	0
S3P20T5	381737	375437	1
S3P20T5	381738	375437	0
S3P20T5	381738	375437	0
S3P20T5	381738	375437	0
S5P1T1	403330	370001	0
S5P1T1	403330	370001	0
S5P1T1	403330	370001	0
S5P1T1	403330	370001	2
S5P1T1	403331	370001	0
S5P1T1	403331	370001	0
S5P1T2	403321	369962	0
S5P1T2	403321	369962	0
S5P1T2	403321	369962	0
S5P1T2	403322	369962	0
S5P1T2	403322	369962	2
S5P1T2	403322	369962	0
S5P1T3	403370	369951	0
S5P1T3	403370	369951	0
S5P1T3	403370	369951	0
S5P1T3	403370	369951	0
S5P1T3	403371	369951	0
S5P1T3	403371	369951	0
S5P1T4	403379	369990	0
S5P1T4	403379	369990	0
S5P1T4	403379	369990	2
S5P1T4	403380	369990	0
S5P1T4	403380	369990	0
S5P1T4	403380	369990	0
S5P1T5	403350	369976	0
S5P1T5	403350	369976	0
S5P1T5	403350	369976	0
S5P1T5	403350	369976	0
S5P1T5	403351	369976	0
S5P1T5	403351	369976	2
S5P2T1	403572	369950	0
S5P2T1	403572	369950	0
S5P2T1	403572	369950	2
S5P2T1	403572	369950	1
S5P2T1	403573	369950	0
S5P2T1	403573	369950	0
S5P2T2	403563	369911	0
S5P2T2	403563	369911	0
S5P2T2	403563	369911	0
S5P2T2	403564	369911	0
S5P2T2	403564	369911	1
S5P2T2	403564	369911	1
S5P2T3	403612	369900	0
S5P2T3	403612	369900	0
S5P2T3	403612	369900	0
S5P2T3	403612	369900	1
S5P2T3	403613	369900	1
S5P2T3	403613	369900	0
S5P2T4	403621	369939	0
S5P2T4	403621	369939	0
S5P2T4	403621	369939	0
S5P2T4	403622	369939	1
S5P2T4	403622	369939	0
S5P2T4	403622	369939	0
S5P2T5	403592	369925	0
S5P2T5	403592	369925	0
S5P2T5	403592	369925	0
S5P2T5	403592	369925	1
S5P2T5	403593	369925	0
S5P2T5	403593	369925	0
S5P3T1	403804	369881	0
S5P3T1	403804	369881	0
S5P3T1	403804	369881	0
S5P3T1	403804	369881	0
S5P3T1	403805	369881	0
S5P3T1	403805	369881	0
S5P3T2	403795	369842	0
S5P3T2	403795	369842	0
S5P3T2	403795	369842	0
S5P3T2	403796	369842	0
S5P3T2	403796	369842	0
S5P3T2	403796	369842	0
S5P3T3	403844	369831	0
S5P3T3	403844	369831	0
S5P3T3	403844	369831	0
S5P3T3	403844	369831	0
S5P3T3	403845	369831	0
S5P3T3	403845	369831	0
S5P3T4	403853	369870	0
S5P3T4	403853	369870	0
S5P3T4	403853	369870	0
S5P3T4	403854	369870	0
S5P3T4	403854	369870	0
S5P3T4	403854	369870	0
S5P3T5	403824	369856	0
S5P3T5	403824	369856	0
S5P3T5	403824	369856	0
S5P3T5	403824	369856	0
S5P3T5	403825	369856	0
S5P3T5	403825	369856	0
S5P4T1	404060	369838	0
S5P4T1	404060	369838	0
S5P4T1	404060	369838	0
S5P4T1	404060	369838	0
S5P4T1	404061	369838	0
S5P4T1	404061	369838	0
S5P4T2	404051	369799	0
S5P4T2	404051	369799	2
S5P4T2	404051	369799	1
S5P4T2	404052	369799	0
S5P4T2	404052	369799	0
S5P4T3	404100	369788	0
S5P4T3	404100	369788	0
S5P4T3	404100	369788	1
S5P4T3	404100	369788	0
S5P4T4	404109	369827	0
S5P4T4	404109	369827	0
S5P4T4	404109	369827	1
S5P4T4	404110	369827	0
S5P4T5	404080	369813	0
S5P4T5	404080	369813	0
S5P4T5	404080	369813	0
S5P4T5	404080	369813	1
S5P5T1	404308	369778	0
S5P5T1	404308	369778	0
S5P5T1	404308	369778	2
S5P5T1	404308	369778	0
S5P5T1	404309	369778	0
S5P5T1	404309	369778	1
S5P5T2	404299	369739	0
S5P5T2	404299	369739	0
S5P5T2	404299	369739	2
S5P5T2	404300	369739	0
S5P5T2	404300	369739	0
S5P5T2	404300	369739	0
S5P5T3	404348	369728	0
S5P5T3	404348	369728	0
S5P5T3	404348	369728	1
S5P5T3	404348	369728	0
S5P5T3	404349	369728	0
S5P5T3	404349	369728	0
S5P5T4	404357	369767	0
S5P5T4	404357	369767	0
S5P5T4	404357	369767	0
S5P5T4	404358	369767	0
S5P5T4	404358	369767	1
S5P5T4	404358	369767	0
S5P5T5	404328	369753	0
S5P5T5	404328	369753	0
S5P5T5	404328	369753	2
S5P5T5	404328	369753	2
S5P5T5	404329	369753	0
S5P5T5	404329	369753	1
S5P6T1	404560	369724	0
S5P6T1	404560	369724	0
S5P6T1	404560	369724	0
S5P6T1	404560	369724	0
S5P6T1	404561	369724	0
S5P6T1	404561	369724	0
S5P6T2	404551	369685	0
S5P6T2	404551	369685	0
S5P6T2	404551	369685	0
S5P6T2	404552	369685	0
S5P6T2	404552	369685	0
S5P6T2	404552	369685	0
S5P6T3	404600	369674	0
S5P6T3	404600	369674	0
S5P6T3	404600	369674	0
S5P6T3	404600	369674	0
S5P6T3	404601	369674	0
S5P6T3	404601	369674	0
S5P6T4	404609	369713	0
S5P6T4	404609	369713	0
S5P6T4	404609	369713	1
S5P6T4	404610	369713	2
S5P6T4	404610	369713	2
S5P6T4	404610	369713	0
S5P6T5	404580	369699	1
S5P6T5	404580	369699	0
S5P6T5	404580	369699	0
S5P6T5	404580	369699	0
S5P6T5	404581	369699	0
S5P6T5	404581	369699	0
S5P7T1	404798	369670	0
S5P7T1	404798	369670	0
S5P7T1	404798	369670	0
S5P7T1	404798	369670	1
S5P7T1	404799	369670	0
S5P7T1	404799	369670	0
S5P7T2	404789	369631	0
S5P7T2	404789	369631	2
S5P7T2	404789	369631	1
S5P7T2	404790	369631	2
S5P7T2	404790	369631	1
S5P7T2	404790	369631	0
S5P7T3	404838	369620	0
S5P7T3	404838	369620	0
S5P7T3	404838	369620	0
S5P7T3	404838	369620	0
S5P7T3	404839	369620	0
S5P7T3	404839	369620	0
S5P7T4	404847	369659	0
S5P7T4	404847	369659	2
S5P7T4	404847	369659	2
S5P7T4	404848	369659	0
S5P7T4	404848	369659	0
S5P7T4	404848	369659	0
S5P7T5	404818	369645	0
S5P7T5	404818	369645	0
S5P7T5	404818	369645	0
S5P7T5	404818	369645	0
S5P7T5	404819	369645	0
S5P7T5	404819	369645	0
S5P8T1	405028	369615	0
S5P8T1	405028	369615	0
S5P8T1	405028	369615	0
S5P8T1	405028	369615	0
S5P8T1	405029	369615	1
S5P8T1	405029	369615	0
S5P8T2	405019	369576	0
S5P8T2	405019	369576	0
S5P8T2	405019	369576	0
S5P8T2	405020	369576	1
S5P8T2	405020	369576	1
S5P8T2	405020	369576	1
S5P8T3	405068	369565	0
S5P8T3	405068	369565	0
S5P8T3	405068	369565	2
S5P8T3	405068	369565	1
S5P8T3	405069	369565	0
S5P8T3	405069	369565	0
S5P8T4	405077	369604	0
S5P8T4	405077	369604	0
S5P8T4	405077	369604	0
S5P8T4	405078	369604	0
S5P8T4	405078	369604	0
S5P8T4	405078	369604	0
S5P8T5	405048	369590	0
S5P8T5	405048	369590	0
S5P8T5	405048	369590	1
S5P8T5	405048	369590	1
S5P8T5	405049	369590	0
S5P8T5	405049	369590	1
S5P9T1	405297	369565	0
S5P9T1	405297	369565	0
S5P9T1	405297	369565	0
S5P9T1	405298	369565	1
S5P9T1	405298	369565	0
S5P9T1	405298	369565	0
S5P9T2	405288	369526	0
S5P9T2	405288	369526	0
S5P9T2	405288	369526	0
S5P9T2	405288	369526	0
S5P9T2	405289	369526	0
S5P9T2	405289	369526	0
S5P9T3	405337	369515	0
S5P9T3	405337	369515	0
S5P9T3	405337	369515	0
S5P9T3	405338	369515	0
S5P9T3	405338	369515	0
S5P9T3	405338	369515	0
S5P9T4	405346	369554	1
S5P9T4	405346	369554	0
S5P9T4	405346	369554	0
S5P9T4	405346	369554	0
S5P9T4	405347	369554	0
S5P9T5	405317	369540	0
S5P9T5	405317	369540	0
S5P9T5	405317	369540	0
[truncated: 1,045 more rows]

## Sheet: Area 1(b)
mean CAI in each soil depth layers
plot	depth	auger	CAI		depth		mean CAI
S1P1	A	T1	0		A	0-10 cm	0.163333
S1P1	B	T1	0		B	10-20 cm	0.39
S1P1	C	T1	0		C	20-40 cm	0.57
S1P1	D	T1	1		D	40-60 cm	0.569647
S1P1	E	T1	0		E	60-80 cm	0.42953
S1P1	F	T1	0		F	80-100 cm	0.25908
S1P1	A	T2	0
S1P1	B	T2	2
S1P1	C	T2	2
S1P1	D	T2	1
S1P1	E	T2	2
S1P1	F	T2	0
S1P1	A	T3	0
S1P1	B	T3	2
S1P1	C	T3	1
S1P1	D	T3	1
S1P1	E	T3	0
S1P1	F	T3	0
S1P1	A	T4	0
S1P1	B	T4	0
S1P1	C	T4	0
S1P1	D	T4	0
S1P1	E	T4	0
S1P1	F	T4	0
S1P1	A	T5	0
S1P1	B	T5	0
S1P1	C	T5	0
S1P1	D	T5	1
S1P1	E	T5	1
S1P1	F	T5	0
S1P2	A	T1	0
S1P2	B	T1	2
S1P2	C	T1	1
S1P2	D	T1	2
S1P2	E	T1	0
S1P2	F	T1	0
S1P2	A	T2	0
S1P2	B	T2	2
S1P2	C	T2	2
S1P2	D	T2	3
S1P2	E	T2	1
S1P2	F	T2	2
S1P2	A	T3	0
S1P2	B	T3	2
S1P2	C	T3	1
S1P2	D	T3	0
S1P2	E	T3	1
S1P2	F	T3	0
S1P2	A	T4	0
S1P2	B	T4	0
S1P2	C	T4	0
S1P2	D	T4	0
S1P2	E	T4	2
S1P2	F	T4	0
S1P2	A	T5	2
S1P2	B	T5	0
S1P2	C	T5	0
S1P2	D	T5	1
S1P2	E	T5	0
S1P2	F	T5	0
S1P3	A	T1	0
S1P3	B	T1	1
S1P3	C	T1	2
S1P3	D	T1	2
S1P3	E	T1	2
S1P3	F	T1	0
S1P3	A	T2	0
S1P3	B	T2	0
S1P3	C	T2	2
S1P3	D	T2	1
S1P3	E	T2	0
S1P3	F	T2	0
S1P3	A	T3	0
S1P3	B	T3	0
S1P3	C	T3	2
S1P3	D	T3	2
S1P3	E	T3	0
S1P3	F	T3	0
S1P3	A	T4	0
S1P3	B	T4	1
S1P3	C	T4	2
S1P3	D	T4	2
S1P3	E	T4	2
S1P3	F	T4	1
S1P3	A	T5	2
S1P3	B	T5	0
S1P3	C	T5	2
S1P3	D	T5	1
S1P3	E	T5	0
S1P3	F	T5	0
S1P4	A	T1	2
S1P4	B	T1	2
S1P4	C	T1	0
S1P4	D	T1	0
S1P4	E	T1
S1P4	F	T1
S1P4	A	T2	0
S1P4	B	T2	0
S1P4	C	T2	0
S1P4	D	T2	1
S1P4	E	T2	0
S1P4	F	T2	0
S1P4	A	T3	0
S1P4	B	T3	0
S1P4	C	T3	0
S1P4	D	T3	0
S1P4	E	T3
S1P4	F	T3
S1P4	A	T4	0
S1P4	B	T4	0
S1P4	C	T4	0
S1P4	D	T4	0
S1P4	E	T4
S1P4	F	T4
S1P4	A	T5	0
S1P4	B	T5	0
S1P4	C	T5	0
S1P4	D	T5	0
S1P4	E	T5	0
S1P4	F	T5	0
S1P5	A	T1	0
S1P5	B	T1	1
S1P5	C	T1	2
S1P5	D	T1	1
S1P5	E	T1	0
S1P5	F	T1	0
S1P5	A	T2	0
S1P5	B	T2	0
S1P5	C	T2	0
S1P5	D	T2	0
S1P5	E	T2	0
S1P5	F	T2
S1P5	A	T3	0
S1P5	B	T3	1
S1P5	C	T3	3
S1P5	D	T3	2
S1P5	E	T3	0
S1P5	F	T3	0
S1P5	A	T4	2
S1P5	B	T4	1
S1P5	C	T4	1
S1P5	D	T4	0
S1P5	E	T4	2
S1P5	F	T4	0
S1P5	A	T5	0
S1P5	B	T5	0
S1P5	C	T5	0
S1P5	D	T5	0
S1P5	E	T5	0
S1P5	F	T5	0
S1P6	A	T1	0
S1P6	B	T1	3
S1P6	C	T1	0
S1P6	D	T1	0
S1P6	E	T1	2
S1P6	F	T1	0
S1P6	A	T2	0
S1P6	B	T2	0
S1P6	C	T2	2
S1P6	D	T2	2
S1P6	E	T2	0
S1P6	F	T2	0
S1P6	A	T3	0
S1P6	B	T3	0
S1P6	C	T3	0
S1P6	D	T3	0
S1P6	E	T3	0
S1P6	F	T3	0
S1P6	A	T4	0
S1P6	B	T4	2
S1P6	C	T4	2
S1P6	D	T4	2
S1P6	E	T4	1
S1P6	F	T4	0
S1P6	A	T5	0
S1P6	B	T5	0
S1P6	C	T5	0
S1P6	D	T5	3
S1P6	E	T5	1
S1P6	F	T5	0
S1P7	A	T1	0
S1P7	B	T1	2
S1P7	C	T1	1
S1P7	D	T1	1
S1P7	E	T1	0
S1P7	F	T1	1
S1P7	A	T2	0
S1P7	B	T2	1
S1P7	C	T2	0
S1P7	D	T2	0
S1P7	E	T2	1
S1P7	F	T2	1
S1P7	A	T3	0
S1P7	B	T3	0
S1P7	C	T3	0
S1P7	D	T3	2
S1P7	E	T3	1
S1P7	F	T3	0
S1P7	A	T4	0
S1P7	B	T4	4
S1P7	C	T4	3
S1P7	D	T4	2
S1P7	E	T4	2
S1P7	F	T4	1
S1P7	A	T5	0
S1P7	B	T5	0
S1P7	C	T5	0
S1P7	D	T5	1
S1P7	E	T5	0
S1P7	F	T5	0
S1P8	A	T1	0
S1P8	B	T1	3
S1P8	C	T1	2
S1P8	D	T1	1
S1P8	E	T1	2
S1P8	F	T1	1
S1P8	A	T2	1
S1P8	B	T2	0
S1P8	C	T2	0
S1P8	D	T2	1
S1P8	E	T2	1
S1P8	F	T2	0
S1P8	A	T3	0
S1P8	B	T3	0
S1P8	C	T3	1
S1P8	D	T3	1
S1P8	E	T3	0
S1P8	F	T3	0
S1P8	A	T4	0
S1P8	B	T4	1
S1P8	C	T4	0
S1P8	D	T4	1
S1P8	E	T4	1
S1P8	F	T4	1
S1P8	A	T5	0
S1P8	B	T5	0
S1P8	C	T5	1
S1P8	D	T5	1
S1P8	E	T5	0
S1P8	F	T5	0
S1P9	A	T1	0
S1P9	B	T1	1
S1P9	C	T1	1
S1P9	D	T1	0
S1P9	E	T1	0
S1P9	F	T1	0
S1P9	A	T2	0
S1P9	B	T2	1
S1P9	C	T2	2
S1P9	D	T2	1
S1P9	E	T2	1
S1P9	F	T2	0
S1P9	A	T3	0
S1P9	B	T3	0
S1P9	C	T3	1
S1P9	D	T3	0
S1P9	E	T3	0
S1P9	F	T3	1
S1P9	A	T4	0
S1P9	B	T4	2
S1P9	C	T4	0
S1P9	D	T4	1
S1P9	E	T4	0
S1P9	F	T4	0
S1P9	A	T5	0
S1P9	B	T5	0
S1P9	C	T5	0
S1P9	D	T5	0
S1P9	E	T5	0
S1P9	F	T5	0
S1P10	A	T1	1
S1P10	B	T1	0
S1P10	C	T1	0
S1P10	D	T1	0
S1P10	E	T1	0
S1P10	F	T1	0
S1P10	A	T2	0
S1P10	B	T2	0
S1P10	C	T2	0
S1P10	D	T2	1
S1P10	E	T2	1
S1P10	F	T2	1
S1P10	A	T3	0
S1P10	B	T3	0
S1P10	C	T3	1
S1P10	D	T3	2
S1P10	E	T3	0
S1P10	F	T3	0
S1P10	A	T4	0
S1P10	B	T4	2
S1P10	C	T4	0
S1P10	D	T4	0
S1P10	E	T4	0
S1P10	F	T4	0
S1P10	A	T5	0
S1P10	B	T5	0
S1P10	C	T5	0
S1P10	D	T5	0
S1P10	E	T5	0
S1P10	F	T5	1
S1P11	A	T1	0
S1P11	B	T1	0
S1P11	C	T1	0
S1P11	D	T1	1
S1P11	E	T1	1
S1P11	F	T1	3
S1P11	A	T2	1
S1P11	B	T2	1
S1P11	C	T2	1
S1P11	D	T2	0
S1P11	E	T2	0
S1P11	F	T2	0
S1P11	A	T3	0
S1P11	B	T3	1
S1P11	C	T3	1
S1P11	D	T3	0
S1P11	E	T3	1
S1P11	F	T3	0
S1P11	A	T4	0
S1P11	B	T4	0
S1P11	C	T4	1
S1P11	D	T4	4
S1P11	E	T4	2
S1P11	F	T4	1
S1P11	A	T5	1
S1P11	B	T5	2
S1P11	C	T5	0
S1P11	D	T5	0
S1P11	E	T5	0
S1P11	F	T5	0
S1P12	A	T1	0
S1P12	B	T1	0
S1P12	C	T1	0
S1P12	D	T1	0
S1P12	E	T1	0
S1P12	F	T1
S1P12	A	T2	0
S1P12	B	T2	0
S1P12	C	T2	0
S1P12	D	T2	0
S1P12	E	T2	0
S1P12	F	T2	0
S1P12	A	T3	0
S1P12	B	T3	0
S1P12	C	T3	0
S1P12	D	T3	0
S1P12	E	T3	0
S1P12	F	T3
S1P12	A	T4	0
S1P12	B	T4	0
S1P12	C	T4	0
S1P12	D	T4	0
S1P12	E	T4	0
S1P12	F	T4
S1P12	A	T5	0
S1P12	B	T5	0
S1P12	C	T5	0
S1P12	D	T5	0
S1P12	E	T5	0
S1P12	F	T5	0
S1P13	A	T1	0
S1P13	B	T1	1
S1P13	C	T1	0
S1P13	D	T1	0
S1P13	E	T1	0
S1P13	F	T1	0
S1P13	A	T2	0
S1P13	B	T2	0
S1P13	C	T2	0
S1P13	D	T2	0
S1P13	E	T2	0
S1P13	F	T2	2
S1P13	A	T3	0
S1P13	B	T3	0
S1P13	C	T3	1
S1P13	D	T3	2
S1P13	E	T3	0
S1P13	F	T3	0
S1P13	A	T4	1
S1P13	B	T4	0
S1P13	C	T4	0
S1P13	D	T4	1
S1P13	E	T4	0
S1P13	F	T4	0
S1P13	A	T5	0
S1P13	B	T5	0
S1P13	C	T5	0
S1P13	D	T5	2
S1P13	E	T5	0
S1P13	F	T5	0
S1P14	A	T1	1
S1P14	B	T1	1
S1P14	C	T1	1
S1P14	D	T1	0
S1P14	E	T1	0
S1P14	F	T1	0
S1P14	A	T2	0
S1P14	B	T2	0
S1P14	C	T2	0
S1P14	D	T2	1
S1P14	E	T2	1
S1P14	F	T2	0
S1P14	A	T3	0
S1P14	B	T3	0
S1P14	C	T3	2
S1P14	D	T3	0
S1P14	E	T3	0
S1P14	F	T3	0
S1P14	A	T4	0
S1P14	B	T4	0
S1P14	C	T4	1
S1P14	D	T4	0
S1P14	E	T4	1
S1P14	F	T4	0
S1P14	A	T5	0
S1P14	B	T5	1
S1P14	C	T5	0
S1P14	D	T5	0
S1P14	E	T5	0
S1P14	F	T5	0
S1P15	A	T1	0
S1P15	B	T1	1
S1P15	C	T1	1
S1P15	D	T1	0
S1P15	E	T1	0
S1P15	F	T1	0
S1P15	A	T2	0
S1P15	B	T2	3
S1P15	C	T2	0
S1P15	D	T2	0
S1P15	E	T2	1
S1P15	F	T2	0
S1P15	A	T3	0
S1P15	B	T3	0
S1P15	C	T3	0
S1P15	D	T3	0
S1P15	E	T3	2
S1P15	F	T3	1
S1P15	A	T4	0
S1P15	B	T4	0
S1P15	C	T4	1
S1P15	D	T4	2
S1P15	E	T4	0
S1P15	F	T4	0
S1P15	A	T5	1
S1P15	B	T5	0
S1P15	C	T5	0
S1P15	D	T5	0
S1P15	E	T5	1
S1P15	F	T5	0
S1P16	A	T1	1
S1P16	B	T1	2
S1P16	C	T1	2
S1P16	D	T1	0
S1P16	E	T1	0
S1P16	F	T1	0
S1P16	A	T2	0
S1P16	B	T2	1
S1P16	C	T2	0
S1P16	D	T2	0
S1P16	E	T2	1
S1P16	F	T2	1
S1P16	A	T3	0
S1P16	B	T3	1
S1P16	C	T3	2
S1P16	D	T3	0
S1P16	E	T3	2
S1P16	F	T3	0
S1P16	A	T4	0
S1P16	B	T4	0
S1P16	C	T4	0
S1P16	D	T4	0
S1P16	E	T4	0
S1P16	F	T4	0
S1P16	A	T5	0
S1P16	B	T5	0
S1P16	C	T5	0
S1P16	D	T5	0
S1P16	E	T5	1
S1P16	F	T5	0
S1P17	A	T1	1
S1P17	B	T1	0
S1P17	C	T1	1
S1P17	D	T1	1
S1P17	E	T1	1
S1P17	F	T1	1
S1P17	A	T2	0
S1P17	B	T2	2
S1P17	C	T2	0
S1P17	D	T2	0
S1P17	E	T2	0
S1P17	F	T2	0
S1P17	A	T3	0
S1P17	B	T3	2
S1P17	C	T3	0
S1P17	D	T3	1
S1P17	E	T3	1
S1P17	F	T3	0
S1P17	A	T4	0
S1P17	B	T4	0
S1P17	C	T4	3
S1P17	D	T4	0
S1P17	E	T4	1
S1P17	F	T4	0
S1P17	A	T5	0
S1P17	B	T5	3
S1P17	C	T5	0
S1P17	D	T5	0
S1P17	E	T5	0
S1P17	F	T5	0
S1P18	A	T1	0
S1P18	B	T1	0
S1P18	C	T1	0
S1P18	D	T1	0
S1P18	E	T1	1
S1P18	F	T1	0
S1P18	A	T2	1
S1P18	B	T2	0
S1P18	C	T2	0
S1P18	D	T2	1
S1P18	E	T2	0
S1P18	F	T2	0
S1P18	A	T3	0
S1P18	B	T3	0
S1P18	C	T3	0
S1P18	D	T3	2
S1P18	E	T3	1
S1P18	F	T3	0
S1P18	A	T4	0
S1P18	B	T4	0
S1P18	C	T4	1
S1P18	D	T4	2
S1P18	E	T4	1
S1P18	F	T4	0
S1P18	A	T5	0
S1P18	B	T5	0
S1P18	C	T5	0
S1P18	D	T5	0
S1P18	E	T5	2
S1P18	F	T5	1
S1P19	A	T1	0
S1P19	B	T1	0
S1P19	C	T1	0
S1P19	D	T1	2
S1P19	E	T1	0
S1P19	F	T1	0
S1P19	A	T2	0
S1P19	B	T2	1
S1P19	C	T2	1
S1P19	D	T2	2
S1P19	E	T2	1
S1P19	F	T2	0
S1P19	A	T3	0
S1P19	B	T3	0
S1P19	C	T3	0
S1P19	D	T3
S1P19	E	T3
S1P19	F	T3
S1P19	A	T4	0
S1P19	B	T4	0
S1P19	C	T4	2
S1P19	D	T4	0
S1P19	E	T4	0
S1P19	F	T4	0
S1P19	A	T5	0
S1P19	B	T5	0
S1P19	C	T5	0
S1P19	D	T5	0
S1P19	E	T5	0
S1P19	F	T5	0
S1P20	A	T1	0
S1P20	B	T1	0
S1P20	C	T1	0
S1P20	D	T1	0
S1P20	E	T1
S1P20	F	T1
S1P20	A	T2	2
S1P20	B	T2	1
S1P20	C	T2	1
S1P20	D	T2	0
S1P20	E	T2
S1P20	F	T2
S1P20	A	T3	0
S1P20	B	T3	0
S1P20	C	T3	0
S1P20	D	T3	0
S1P20	E	T3	1
S1P20	F	T3	0
S1P20	A	T4	0
S1P20	B	T4	0
S1P20	C	T4	0
S1P20	D	T4	0
S1P20	E	T4
S1P20	F	T4
S1P20	A	T5	0
S1P20	B	T5	0
S1P20	C	T5	0
S1P20	D	T5	0
S1P20	E	T5	0
S1P20	F	T5	0
S2P1	A	T1	0
S2P1	B	T1	0
S2P1	C	T1	0
S2P1	D	T1	0
S2P1	E	T1	0
S2P1	F	T1
S2P1	A	T2	0
S2P1	B	T2	0
S2P1	C	T2	0
S2P1	D	T2	0
S2P1	E	T2	0
S2P1	F	T2	0
S2P1	A	T3	0
S2P1	B	T3	0
S2P1	C	T3	1
S2P1	D	T3	0
S2P1	E	T3
S2P1	F	T3
S2P1	A	T4	0
S2P1	B	T4	2
S2P1	C	T4	0
S2P1	D	T4	0
S2P1	E	T4	0
S2P1	F	T4	0
S2P1	A	T5	0
S2P1	B	T5	0
S2P1	C	T5	0
S2P1	D	T5	0
S2P1	E	T5	0
S2P1	F	T5	0
S2P2	A	T1	2
S2P2	B	T1	0
S2P2	C	T1	0
S2P2	D	T1	2
S2P2	E	T1	3
S2P2	F	T1
S2P2	A	T2	1
S2P2	B	T2	0
S2P2	C	T2	1
S2P2	D	T2
S2P2	E	T2
S2P2	F	T2
S2P2	A	T3	0
S2P2	B	T3	0
S2P2	C	T3	0
S2P2	D	T3	0
S2P2	E	T3	0
S2P2	F	T3	0
S2P2	A	T4	0
S2P2	B	T4	0
S2P2	C	T4	2
S2P2	D	T4	0
S2P2	E	T4
S2P2	F	T4
S2P2	A	T5	0
S2P2	B	T5	0
S2P2	C	T5	0
S2P2	D	T5	0
S2P2	E	T5	0
S2P2	F	T5
S2P3	A	T1	0
S2P3	B	T1	4
S2P3	C	T1	1
S2P3	D	T1
S2P3	E	T1
S2P3	F	T1
S2P3	A	T2	0
S2P3	B	T2	0
S2P3	C	T2	1
S2P3	D	T2	2
S2P3	E	T2	0
S2P3	F	T2	2
S2P3	A	T3	0
S2P3	B	T3	1
S2P3	C	T3	1
S2P3	D	T3	0
S2P3	E	T3	0
S2P3	F	T3	0
S2P3	A	T4	0
S2P3	B	T4	0
S2P3	C	T4	0
S2P3	D	T4	0
S2P3	E	T4	0
S2P3	F	T4
S2P3	A	T5	0
S2P3	B	T5	0
S2P3	C	T5	1
S2P3	D	T5	1
S2P3	E	T5	0
S2P3	F	T5
S2P4	A	T1	0
S2P4	B	T1	0
S2P4	C	T1	0
S2P4	D	T1	0
S2P4	E	T1
S2P4	F	T1
S2P4	A	T2	0
S2P4	B	T2	0
S2P4	C	T2	0
S2P4	D	T2	0
S2P4	E	T2	0
S2P4	F	T2	0
S2P4	A	T3	0
S2P4	B	T3	1
S2P4	C	T3	1
S2P4	D	T3	2
S2P4	E	T3	1
S2P4	F	T3	0
S2P4	A	T4	0
S2P4	B	T4	1
S2P4	C	T4	0
S2P4	D	T4	0
S2P4	E	T4	0
S2P4	F	T4	0
S2P4	A	T5	0
S2P4	B	T5	0
S2P4	C	T5	1
S2P4	D	T5	1
S2P4	E	T5
S2P4	F	T5
S2P5	A	T1	1
S2P5	B	T1	2
S2P5	C	T1	4
S2P5	D	T1	3
S2P5	E	T1	3
S2P5	F	T1	1
S2P5	A	T2	0
S2P5	B	T2	2
S2P5	C	T2	4
S2P5	D	T2	3
S2P5	E	T2	0
S2P5	F	T2	0
S2P5	A	T3	0
S2P5	B	T3	1
S2P5	C	T3	4
S2P5	D	T3	4
S2P5	E	T3	3
S2P5	F	T3	2
S2P5	A	T4	0
S2P5	B	T4	0
S2P5	C	T4	2
S2P5	D	T4	0
S2P5	E	T4	0
S2P5	F	T4	0
S2P5	A	T5	1
S2P5	B	T5	1
S2P5	C	T5	1
S2P5	D	T5	0
S2P5	E	T5	1
S2P5	F	T5
S2P6	A	T1	0
S2P6	B	T1	0
S2P6	C	T1	0
S2P6	D	T1	0
S2P6	E	T1
S2P6	F	T1
S2P6	A	T2	0
S2P6	B	T2	0
S2P6	C	T2	1
S2P6	D	T2	1
S2P6	E	T2
S2P6	F	T2
S2P6	A	T3	2
S2P6	B	T3	2
S2P6	C	T3	2
S2P6	D	T3	1
S2P6	E	T3	0
S2P6	F	T3
S2P6	A	T4	0
S2P6	B	T4	0
S2P6	C	T4	2
S2P6	D	T4	1
S2P6	E	T4	0
S2P6	F	T4	0
S2P6	A	T5	0
S2P6	B	T5	2
S2P6	C	T5	0
S2P6	D	T5	2
S2P6	E	T5	0
S2P6	F	T5	0
S2P7	A	T1	0
S2P7	B	T1	0
S2P7	C	T1	0
S2P7	D	T1	1
S2P7	E	T1	1
S2P7	F	T1	0
S2P7	A	T2	0
S2P7	B	T2	0
S2P7	C	T2	0
S2P7	D	T2	0
S2P7	E	T2	3
S2P7	F	T2	0
S2P7	A	T3	0
S2P7	B	T3	0
S2P7	C	T3	0
S2P7	D	T3	0
S2P7	E	T3	0
S2P7	F	T3	0
S2P7	A	T4	0
S2P7	B	T4	0
S2P7	C	T4	0
S2P7	D	T4	0
S2P7	E	T4	0
S2P7	F	T4	0
S2P7	A	T5	0
S2P7	B	T5	1
S2P7	C	T5	0
S2P7	D	T5	0
S2P7	E	T5	0
S2P7	F	T5	0
S2P8	A	T1	0
S2P8	B	T1	0
S2P8	C	T1	0
S2P8	D	T1	0
S2P8	E	T1	0
S2P8	F	T1	0
S2P8	A	T2	0
S2P8	B	T2	0
S2P8	C	T2	0
S2P8	D	T2	0
S2P8	E	T2	0
S2P8	F	T2	0
S2P8	A	T3	0
S2P8	B	T3	0
S2P8	C	T3	0
S2P8	D	T3	1
S2P8	E	T3	0
S2P8	F	T3
S2P8	A	T4	2
S2P8	B	T4	2
S2P8	C	T4	0
S2P8	D	T4	0
S2P8	E	T4	0
S2P8	F	T4	0
S2P8	A	T5	0
S2P8	B	T5	0
S2P8	C	T5	0
S2P8	D	T5	0
S2P8	E	T5	0
S2P8	F	T5	0
S2P9	A	T1	1
S2P9	B	T1	1
S2P9	C	T1	2
S2P9	D	T1	1
S2P9	E	T1	0
S2P9	F	T1	0
S2P9	A	T2	0
S2P9	B	T2	0
S2P9	C	T2	0
S2P9	D	T2	0
S2P9	E	T2	0
S2P9	F	T2	0
S2P9	A	T3	0
S2P9	B	T3	0
S2P9	C	T3	2
S2P9	D	T3	4
S2P9	E	T3	1
S2P9	F	T3	0
S2P9	A	T4	1
S2P9	B	T4	3
S2P9	C	T4	3
S2P9	D	T4	0
S2P9	E	T4	2
S2P9	F	T4	2
S2P9	A	T5	0
S2P9	B	T5	2
S2P9	C	T5	0
S2P9	D	T5	0
S2P9	E	T5	0
S2P9	F	T5	0
S2P10	A	T1	0
S2P10	B	T1	0
S2P10	C	T1	0
S2P10	D	T1	0
S2P10	E	T1	0
S2P10	F	T1	0
S2P10	A	T2	1
S2P10	B	T2	2
S2P10	C	T2	0
S2P10	D	T2	2
S2P10	E	T2	1
S2P10	F	T2	4
S2P10	A	T3	0
S2P10	B	T3	0
S2P10	C	T3	1
S2P10	D	T3	1
S2P10	E	T3	0
S2P10	F	T3	0
S2P10	A	T4	0
S2P10	B	T4	4
S2P10	C	T4	4
S2P10	D	T4	0
S2P10	E	T4	0
S2P10	F	T4	0
S2P10	A	T5	0
S2P10	B	T5	0
S2P10	C	T5	0
S2P10	D	T5	0
S2P10	E	T5	0
S2P10	F	T5	0
S2P11	A	T1	0
S2P11	B	T1	0
S2P11	C	T1	0
S2P11	D	T1	0
S2P11	E	T1	2
S2P11	F	T1	0
S2P11	A	T2	0
S2P11	B	T2	0
S2P11	C	T2	0
S2P11	D	T2	0
S2P11	E	T2	0
S2P11	F	T2	0
S2P11	A	T3	0
S2P11	B	T3	2
S2P11	C	T3	0
S2P11	D	T3	1
S2P11	E	T3	1
S2P11	F	T3	0
S2P11	A	T4	0
S2P11	B	T4	0
S2P11	C	T4	1
S2P11	D	T4	0
S2P11	E	T4	1
S2P11	F	T4	0
S2P11	A	T5	0
S2P11	B	T5	0
S2P11	C	T5	0
S2P11	D	T5	3
S2P11	E	T5	0
S2P11	F	T5	0
S2P12	A	T1	1
S2P12	B	T1	0
S2P12	C	T1	1
S2P12	D	T1	1
S2P12	E	T1	0
S2P12	F	T1	0
S2P12	A	T2	1
S2P12	B	T2	0
S2P12	C	T2	1
S2P12	D	T2	0
S2P12	E	T2	0
S2P12	F	T2	0
S2P12	A	T3	2
S2P12	B	T3	1
S2P12	C	T3	0
S2P12	D	T3	1
S2P12	E	T3	0
S2P12	F	T3	0
S2P12	A	T4	1
S2P12	B	T4	1
S2P12	C	T4	4
S2P12	D	T4	4
S2P12	E	T4	3
S2P12	F	T4	3
S2P12	A	T5	0
S2P12	B	T5	0
S2P12	C	T5	0
S2P12	D	T5	3
S2P12	E	T5	0
S2P12	F	T5	0
S2P13	A	T1	0
S2P13	B	T1	4
S2P13	C	T1	3
S2P13	D	T1	3
S2P13	E	T1	2
S2P13	F	T1	4
S2P13	A	T2	1
S2P13	B	T2	1
S2P13	C	T2	0
S2P13	D	T2	0
S2P13	E	T2	1
S2P13	F	T2	0
S2P13	A	T3	0
S2P13	B	T3	0
S2P13	C	T3	2
S2P13	D	T3	1
S2P13	E	T3	1
S2P13	F	T3	1
S2P13	A	T4	0
S2P13	B	T4	3
S2P13	C	T4	3
S2P13	D	T4	4
S2P13	E	T4	4
S2P13	F	T4	2
S2P13	A	T5	2
S2P13	B	T5	2
S2P13	C	T5	4
S2P13	D	T5	3
S2P13	E	T5	1
S2P13	F	T5	0
S2P14	A	T1	0
S2P14	B	T1	0
S2P14	C	T1	0
S2P14	D	T1	0
S2P14	E	T1	0
S2P14	F	T1	0
S2P14	A	T2	0
S2P14	B	T2	3
S2P14	C	T2	1
S2P14	D	T2	0
S2P14	E	T2	0
S2P14	F	T2	0
S2P14	A	T3	0
S2P14	B	T3	1
S2P14	C	T3	1
S2P14	D	T3	3
S2P14	E	T3	2
S2P14	F	T3	0
S2P14	A	T4	0
S2P14	B	T4	1
S2P14	C	T4	0
S2P14	D	T4	1
S2P14	E	T4	2
S2P14	F	T4	0
S2P14	A	T5	0
S2P14	B	T5	0
S2P14	C	T5	0
S2P14	D	T5	0
S2P14	E	T5	0
S2P14	F	T5	0
S2P15	A	T1	1
S2P15	B	T1	0
S2P15	C	T1	1
S2P15	D	T1	4
S2P15	E	T1
S2P15	F	T1
S2P15	A	T2	0
S2P15	B	T2	0
S2P15	C	T2	2
S2P15	D	T2	4
S2P15	E	T2	2
S2P15	F	T2	2
S2P15	A	T3	0
S2P15	B	T3	0
S2P15	C	T3	0
S2P15	D	T3	0
S2P15	E	T3	0
S2P15	F	T3	0
S2P15	A	T4	0
S2P15	B	T4	4
S2P15	C	T4	1
S2P15	D	T4	0
S2P15	E	T4	0
S2P15	F	T4	0
S2P15	A	T5	0
S2P15	B	T5	0
S2P15	C	T5	0
S2P15	D	T5	0
S2P15	E	T5	0
S2P15	F	T5	0
S2P16	A	T1	4
S2P16	B	T1	1
S2P16	C	T1	0
S2P16	D	T1	0
S2P16	E	T1	1
S2P16	F	T1	0
S2P16	A	T2	0
S2P16	B	T2	0
S2P16	C	T2	1
S2P16	D	T2	1
S2P16	E	T2	0
S2P16	F	T2	2
S2P16	A	T3	1
S2P16	B	T3	0
S2P16	C	T3	1
S2P16	D	T3	2
S2P16	E	T3	1
S2P16	F	T3	1
S2P16	A	T4	0
S2P16	B	T4	0
S2P16	C	T4	0
S2P16	D	T4	2
S2P16	E	T4	1
S2P16	F	T4	1
S2P16	A	T5	0
S2P16	B	T5	0
S2P16	C	T5	3
S2P16	D	T5	2
S2P16	E	T5	1
S2P16	F	T5	1
S2P17	A	T1	0
S2P17	B	T1	0
S2P17	C	T1	0
S2P17	D	T1	0
S2P17	E	T1	0
S2P17	F	T1	0
S2P17	A	T2	0
S2P17	B	T2	0
S2P17	C	T2	0
S2P17	D	T2	0
S2P17	E	T2	0
S2P17	F	T2	0
S2P17	A	T3	0
S2P17	B	T3	0
S2P17	C	T3	0
S2P17	D	T3	0
S2P17	E	T3	0
S2P17	F	T3	0
S2P17	A	T4	0
S2P17	B	T4	0
S2P17	C	T4	0
S2P17	D	T4	0
S2P17	E	T4	0
S2P17	F	T4	0
S2P17	A	T5	0
S2P17	B	T5	1
S2P17	C	T5	0
S2P17	D	T5	0
S2P17	E	T5	0
S2P17	F	T5
S2P18	A	T1	0
S2P18	B	T1	0
S2P18	C	T1	0
S2P18	D	T1	3
S2P18	E	T1	3
S2P18	F	T1	1
S2P18	A	T2	0
S2P18	B	T2	0
S2P18	C	T2	0
S2P18	D	T2	0
S2P18	E	T2	1
S2P18	F	T2	0
S2P18	A	T3	0
S2P18	B	T3	0
S2P18	C	T3	0
S2P18	D	T3	0
S2P18	E	T3	0
S2P18	F	T3	2
S2P18	A	T4	0
S2P18	B	T4	0
S2P18	C	T4	0
S2P18	D	T4	0
S2P18	E	T4	0
S2P18	F	T4	0
S2P18	A	T5	0
S2P18	B	T5	2
S2P18	C	T5	1
S2P18	D	T5	2
S2P18	E	T5	1
S2P18	F	T5	0
S2P19	A	T1	0
S2P19	B	T1	0
S2P19	C	T1	0
S2P19	D	T1	2
S2P19	E	T1	0
S2P19	F	T1	3
S2P19	A	T2	0
S2P19	B	T2	0
S2P19	C	T2	0
S2P19	D	T2	1
S2P19	E	T2	1
S2P19	F	T2	1
S2P19	A	T3	0
S2P19	B	T3	0
S2P19	C	T3	2
S2P19	D	T3	0
S2P19	E	T3	1
S2P19	F	T3	0
S2P19	A	T4	0
S2P19	B	T4	0
S2P19	C	T4	0
S2P19	D	T4	0
S2P19	E	T4	2
S2P19	F	T4	0
S2P19	A	T5	0
S2P19	B	T5	0
S2P19	C	T5	0
S2P19	D	T5	1
S2P19	E	T5	1
S2P19	F	T5	0
S2P20	A	T1	0
S2P20	B	T1	0
S2P20	C	T1	0
S2P20	D	T1	0
S2P20	E	T1	0
S2P20	F	T1	0
S2P20	A	T2	0
S2P20	B	T2	0
S2P20	C	T2	0
S2P20	D	T2	0
S2P20	E	T2	0
S2P20	F	T2	0
S2P20	A	T3	0
S2P20	B	T3	0
S2P20	C	T3	3
S2P20	D	T3	0
S2P20	E	T3	1
S2P20	F	T3	2
S2P20	A	T4	0
S2P20	B	T4	0
S2P20	C	T4	2
S2P20	D	T4	0
S2P20	E	T4	0
S2P20	F	T4	2
S2P20	A	T5	0
S2P20	B	T5	0
S2P20	C	T5	0
S2P20	D	T5	0
S2P20	E	T5	1
S2P20	F	T5	0
S3P1	A	T1	0
S3P1	B	T1	0
S3P1	C	T1	0
S3P1	D	T1	0
S3P1	E	T1	0
S3P1	F	T1	0
S3P1	A	T2	0
S3P1	B	T2	0
S3P1	C	T2	0
S3P1	D	T2	0
S3P1	E	T2	0
S3P1	F	T2	0
S3P1	A	T3	0
S3P1	B	T3	0
S3P1	C	T3	0
S3P1	D	T3	0
S3P1	E	T3	0
S3P1	F	T3	2
S3P1	A	T4	2
S3P1	B	T4	2
S3P1	C	T4	0
S3P1	D	T4	1
S3P1	E	T4	0
S3P1	F	T4	0
S3P1	A	T5	0
S3P1	B	T5	0
S3P1	C	T5	0
S3P1	D	T5	0
S3P1	E	T5	0
S3P1	F	T5	2
S3P2	A	T1	4
S3P2	B	T1	4
S3P2	C	T1	3
S3P2	D	T1	2
S3P2	E	T1	2
S3P2	F	T1	1
S3P2	A	T2	0
S3P2	B	T2	1
S3P2	C	T2	0
S3P2	D	T2	0
S3P2	E	T2	0
S3P2	F	T2	0
S3P2	A	T3	0
S3P2	B	T3	0
S3P2	C	T3	0
S3P2	D	T3	0
S3P2	E	T3	0
S3P2	F	T3	0
S3P2	A	T4	1
S3P2	B	T4	0
S3P2	C	T4	0
S3P2	D	T4	0
S3P2	E	T4	0
S3P2	F	T4	0
S3P2	A	T5	0
S3P2	B	T5	0
S3P2	C	T5	0
S3P2	D	T5	0
S3P2	E	T5	0
S3P2	F	T5	0
S3P3	A	T1	0
S3P3	B	T1	0
S3P3	C	T1	0
S3P3	D	T1	0
S3P3	E	T1	0
S3P3	F	T1	0
S3P3	A	T2	0
S3P3	B	T2	0
S3P3	C	T2	0
S3P3	D	T2	0
S3P3	E	T2	0
S3P3	F	T2	0
S3P3	A	T3	0
S3P3	B	T3	0
S3P3	C	T3	0
S3P3	D	T3	0
S3P3	E	T3	0
S3P3	F	T3	0
S3P3	A	T4	0
S3P3	B	T4	2
S3P3	C	T4	1
S3P3	D	T4	0
S3P3	E	T4	0
S3P3	F	T4	0
S3P3	A	T5	0
S3P3	B	T5	0
S3P3	C	T5	0
S3P3	D	T5	0
S3P3	E	T5	0
S3P3	F	T5	0
S3P4	A	T1	0
S3P4	B	T1	0
S3P4	C	T1	0
S3P4	D	T1	0
S3P4	E	T1	0
S3P4	F	T1	0
S3P4	A	T2	0
S3P4	B	T2	1
S3P4	C	T2	1
S3P4	D	T2	0
S3P4	E	T2	1
S3P4	F	T2	1
S3P4	A	T3	0
S3P4	B	T3	0
S3P4	C	T3	1
S3P4	D	T3	2
S3P4	E	T3	2
S3P4	F	T3
S3P4	A	T4	0
S3P4	B	T4	2
S3P4	C	T4	2
S3P4	D	T4	0
S3P4	E	T4	0
S3P4	F	T4	0
S3P4	A	T5	0
S3P4	B	T5	0
S3P4	C	T5	0
S3P4	D	T5	0
S3P4	E	T5	1
S3P4	F	T5	0
S3P5	A	T1	0
S3P5	B	T1	1
S3P5	C	T1	0
S3P5	D	T1	0
S3P5	E	T1	0
S3P5	F	T1	1
S3P5	A	T2	0
S3P5	B	T2	0
S3P5	C	T2	0
S3P5	D	T2	0
S3P5	E	T2
S3P5	F	T2
S3P5	A	T3	0
S3P5	B	T3	0
S3P5	C	T3	0
S3P5	D	T3	0
S3P5	E	T3	0
S3P5	F	T3	0
S3P5	A	T4	2
S3P5	B	T4	1
S3P5	C	T4	0
S3P5	D	T4	1
S3P5	E	T4	1
S3P5	F	T4	0
S3P5	A	T5	0
S3P5	B	T5	1
S3P5	C	T5	4
S3P5	D	T5	2
S3P5	E	T5	0
S3P5	F	T5	1
S3P6	A	T1	0
S3P6	B	T1	0
S3P6	C	T1	1
S3P6	D	T1	1
S3P6	E	T1	2
S3P6	F	T1	2
S3P6	A	T2	0
S3P6	B	T2	2
S3P6	C	T2	1
S3P6	D	T2	0
S3P6	E	T2	0
S3P6	F	T2	0
S3P6	A	T3	0
S3P6	B	T3	0
S3P6	C	T3	1
S3P6	D	T3	0
S3P6	E	T3	0
S3P6	F	T3	0
S3P6	A	T4	1
S3P6	B	T4	0
S3P6	C	T4	0
S3P6	D	T4	1
S3P6	E	T4	1
S3P6	F	T4	0
S3P6	A	T5	0
S3P6	B	T5	0
S3P6	C	T5	2
S3P6	D	T5	2
S3P6	E	T5	0
S3P6	F	T5	1
S3P7	A	T1	0
S3P7	B	T1	0
S3P7	C	T1	1
S3P7	D	T1	0
S3P7	E	T1	1
S3P7	F	T1	0
S3P7	A	T2	2
S3P7	B	T2	3
S3P7	C	T2	0
S3P7	D	T2	2
S3P7	E	T2	1
S3P7	F	T2	0
S3P7	A	T3	0
S3P7	B	T3	0
S3P7	C	T3	1
S3P7	D	T3	3
S3P7	E	T3	2
S3P7	F	T3	1
S3P7	A	T4	0
S3P7	B	T4	1
S3P7	C	T4	0
S3P7	D	T4	1
S3P7	E	T4	0
S3P7	F	T4	0
S3P7	A	T5	0
S3P7	B	T5	0
S3P7	C	T5	0
S3P7	D	T5	1
S3P7	E	T5	0
S3P7	F	T5	0
S3P8	A	T1	0
S3P8	B	T1	0
S3P8	C	T1	1
S3P8	D	T1	0
S3P8	E	T1	0
S3P8	F	T1	0
S3P8	A	T2	0
S3P8	B	T2	0
S3P8	C	T2	0
S3P8	D	T2	0
S3P8	E	T2
S3P8	F	T2
S3P8	A	T3	0
S3P8	B	T3	0
S3P8	C	T3	0
S3P8	D	T3	0
S3P8	E	T3	0
S3P8	F	T3	0
S3P8	A	T4	0
S3P8	B	T4	0
S3P8	C	T4	0
S3P8	D	T4	0
S3P8	E	T4	0
S3P8	F	T4	0
S3P8	A	T5	1
S3P8	B	T5	0
S3P8	C	T5	0
S3P8	D	T5	0
S3P8	E	T5	0
S3P8	F	T5	0
S3P9	A	T1	0
S3P9	B	T1	0
S3P9	C	T1	1
S3P9	D	T1	0
S3P9	E	T1	1
S3P9	F	T1	0
S3P9	A	T2	0
S3P9	B	T2	0
S3P9	C	T2	0
S3P9	D	T2	2
S3P9	E	T2	1
S3P9	F	T2	0
S3P9	A	T3	0
S3P9	B	T3	0
S3P9	C	T3	0
S3P9	D	T3	0
S3P9	E	T3	0
S3P9	F	T3	0
S3P9	A	T4	0
S3P9	B	T4	0
S3P9	C	T4	0
S3P9	D	T4	3
S3P9	E	T4	1
S3P9	F	T4	0
S3P9	A	T5	0
S3P9	B	T5	0
S3P9	C	T5	0
S3P9	D	T5	0
S3P9	E	T5	0
S3P9	F	T5	0
S3P10	A	T1	0
S3P10	B	T1	1
S3P10	C	T1	1
S3P10	D	T1	2
S3P10	E	T1	0
S3P10	F	T1	1
S3P10	A	T2	0
S3P10	B	T2	0
S3P10	C	T2	1
S3P10	D	T2	2
S3P10	E	T2	1
S3P10	F	T2	0
S3P10	A	T3	0
S3P10	B	T3	0
S3P10	C	T3	1
S3P10	D	T3	0
S3P10	E	T3	0
S3P10	F	T3	0
S3P10	A	T4	0
S3P10	B	T4	0
S3P10	C	T4	0
S3P10	D	T4	0
S3P10	E	T4	1
S3P10	F	T4	0
S3P10	A	T5	2
S3P10	B	T5	0
S3P10	C	T5	1
S3P10	D	T5	0
S3P10	E	T5	1
S3P10	F	T5	0
S3P11	A	T1	0
S3P11	B	T1	0
S3P11	C	T1	0
S3P11	D	T1	1
S3P11	E	T1	3
S3P11	F	T1	0
S3P11	A	T2	0
S3P11	B	T2	0
S3P11	C	T2	0
S3P11	D	T2	1
S3P11	E	T2	0
S3P11	F	T2	0
S3P11	A	T3	0
S3P11	B	T3	0
S3P11	C	T3	0
S3P11	D	T3	0
S3P11	E	T3	1
S3P11	F	T3	0
S3P11	A	T4	0
S3P11	B	T4	2
S3P11	C	T4	0
S3P11	D	T4	0
S3P11	E	T4	0
S3P11	F	T4	0
S3P11	A	T5	0
S3P11	B	T5	5
S3P11	C	T5	4
S3P11	D	T5	2
S3P11	E	T5	1
S3P11	F	T5	0
S3P12	A	T1	0
S3P12	B	T1	0
S3P12	C	T1	1
S3P12	D	T1	1
S3P12	E	T1	0
S3P12	F	T1	0
S3P12	A	T2	0
S3P12	B	T2	0
S3P12	C	T2	1
S3P12	D	T2	0
S3P12	E	T2	1
S3P12	F	T2	0
S3P12	A	T3	0
S3P12	B	T3	0
S3P12	C	T3	0
S3P12	D	T3	1
S3P12	E	T3	0
S3P12	F	T3	0
S3P12	A	T4	0
S3P12	B	T4	0
S3P12	C	T4	1
S3P12	D	T4	2
S3P12	E	T4	0
S3P12	F	T4	2
S3P12	A	T5	0
S3P12	B	T5	1
S3P12	C	T5	0
S3P12	D	T5	1
S3P12	E	T5	0
S3P12	F	T5	0
S3P13	A	T1	0
S3P13	B	T1	0
S3P13	C	T1	0
S3P13	D	T1	0
S3P13	E	T1	0
S3P13	F	T1	0
S3P13	A	T2	0
S3P13	B	T2	2
S3P13	C	T2	0
S3P13	D	T2	0
S3P13	E	T2	0
S3P13	F	T2
S3P13	A	T3	0
S3P13	B	T3	0
S3P13	C	T3	2
S3P13	D	T3	0
S3P13	E	T3	0
S3P13	F	T3	0
S3P13	A	T4	0
S3P13	B	T4	0
S3P13	C	T4	0
S3P13	D	T4	0
S3P13	E	T4	0
S3P13	F	T4	0
S3P13	A	T5	0
S3P13	B	T5	0
S3P13	C	T5	0
S3P13	D	T5	0
S3P13	E	T5	0
S3P13	F	T5	0
S3P14	A	T1	0
S3P14	B	T1	2
S3P14	C	T1	0
S3P14	D	T1	0
S3P14	E	T1	0
S3P14	F	T1	0
S3P14	A	T2	0
S3P14	B	T2	0
S3P14	C	T2	0
S3P14	D	T2	0
S3P14	E	T2	1
S3P14	F	T2	0
S3P14	A	T3	0
S3P14	B	T3	0
S3P14	C	T3	0
S3P14	D	T3	0
S3P14	E	T3	1
S3P14	F	T3	0
S3P14	A	T4	0
S3P14	B	T4	0
S3P14	C	T4	0
S3P14	D	T4	1
S3P14	E	T4	0
S3P14	F	T4	0
S3P14	A	T5	0
S3P14	B	T5	0
S3P14	C	T5	0
S3P14	D	T5	0
S3P14	E	T5	1
S3P14	F	T5	0
S3P15	A	T1	0
S3P15	B	T1	0
S3P15	C	T1	1
S3P15	D	T1	0
S3P15	E	T1	0
S3P15	F	T1	0
S3P15	A	T2	0
S3P15	B	T2	0
S3P15	C	T2	0
S3P15	D	T2	0
S3P15	E	T2	1
S3P15	F	T2	1
S3P15	A	T3	0
S3P15	B	T3	0
S3P15	C	T3	0
S3P15	D	T3	0
S3P15	E	T3	1
S3P15	F	T3	0
S3P15	A	T4	0
S3P15	B	T4	0
S3P15	C	T4	2
S3P15	D	T4	1
S3P15	E	T4	0
S3P15	F	T4	0
S3P15	A	T5	0
S3P15	B	T5	0
S3P15	C	T5	0
S3P15	D	T5	0
S3P15	E	T5	0
S3P15	F	T5	0
S3P16	A	T1	0
S3P16	B	T1	0
S3P16	C	T1	0
S3P16	D	T1	0
S3P16	E	T1	0
S3P16	F	T1	0
S3P16	A	T2	0
S3P16	B	T2	0
S3P16	C	T2	0
S3P16	D	T2	0
S3P16	E	T2	0
S3P16	F	T2	2
S3P16	A	T3	0
S3P16	B	T3	0
S3P16	C	T3	0
S3P16	D	T3	2
S3P16	E	T3
S3P16	F	T3
S3P16	A	T4	0
S3P16	B	T4	0
S3P16	C	T4	1
S3P16	D	T4	0
S3P16	E	T4	1
S3P16	F	T4	0
S3P16	A	T5	0
S3P16	B	T5	0
S3P16	C	T5	0
S3P16	D	T5	0
S3P16	E	T5	0
S3P16	F	T5	0
S3P17	A	T1	0
S3P17	B	T1	0
S3P17	C	T1	0
S3P17	D	T1
S3P17	E	T1
S3P17	F	T1
S3P17	A	T2	0
S3P17	B	T2	0
S3P17	C	T2	0
S3P17	D	T2
S3P17	E	T2
S3P17	F	T2
S3P17	A	T3	0
S3P17	B	T3	0
S3P17	C	T3	0
S3P17	D	T3	0
S3P17	E	T3	1
S3P17	F	T3
S3P17	A	T4	0
S3P17	B	T4	0
S3P17	C	T4	0
S3P17	D	T4	0
S3P17	E	T4	0
S3P17	F	T4	1
S3P17	A	T5	0
S3P17	B	T5	0
S3P17	C	T5	0
S3P17	D	T5	0
S3P17	E	T5	0
S3P17	F	T5	0
S3P18	A	T1	0
S3P18	B	T1	2
S3P18	C	T1	1
S3P18	D	T1	1
S3P18	E	T1	0
S3P18	F	T1	0
S3P18	A	T2	0
S3P18	B	T2	0
S3P18	C	T2	1
S3P18	D	T2	0
S3P18	E	T2	0
S3P18	F	T2	0
S3P18	A	T3	0
S3P18	B	T3	0
S3P18	C	T3	0
S3P18	D	T3	0
S3P18	E	T3	0
S3P18	F	T3	0
S3P18	A	T4	0
S3P18	B	T4	0
S3P18	C	T4	0
S3P18	D	T4	1
S3P18	E	T4	0
S3P18	F	T4	0
S3P18	A	T5	0
S3P18	B	T5	0
S3P18	C	T5	1
S3P18	D	T5	0
S3P18	E	T5	0
S3P18	F	T5	0
S3P19	A	T1	0
S3P19	B	T1	0
S3P19	C	T1	0
S3P19	D	T1	1
S3P19	E	T1	0
S3P19	F	T1	0
S3P19	A	T2	0
S3P19	B	T2	0
S3P19	C	T2	0
S3P19	D	T2	0
S3P19	E	T2	0
S3P19	F	T2	0
S3P19	A	T3	0
S3P19	B	T3	0
S3P19	C	T3	1
S3P19	D	T3	0
S3P19	E	T3	0
S3P19	F	T3	0
S3P19	A	T4	0
S3P19	B	T4	0
S3P19	C	T4	0
S3P19	D	T4	1
S3P19	E	T4	0
S3P19	F	T4	0
S3P19	A	T5	0
S3P19	B	T5	0
S3P19	C	T5	0
S3P19	D	T5	0
S3P19	E	T5	0
S3P19	F	T5	0
S3P20	A	T1	2
S3P20	B	T1	0
S3P20	C	T1	1
S3P20	D	T1	0
S3P20	E	T1	0
S3P20	F	T1	0
S3P20	A	T2	0
S3P20	B	T2	0
S3P20	C	T2	0
S3P20	D	T2	0
S3P20	E	T2	0
S3P20	F	T2	0
S3P20	A	T3	0
S3P20	B	T3	0
S3P20	C	T3	0
S3P20	D	T3	0
S3P20	E	T3	0
S3P20	F	T3	0
S3P20	A	T4	0
S3P20	B	T4	0
S3P20	C	T4	0
S3P20	D	T4	0
S3P20	E	T4	0
S3P20	F	T4	0
S3P20	A	T5	0
S3P20	B	T5	0
S3P20	C	T5	1
S3P20	D	T5	0
S3P20	E	T5	0
S3P20	F	T5	0
S5P1	A	T1	0
S5P1	B	T1	0
S5P1	C	T1	0
S5P1	D	T1	2
S5P1	E	T1	0
S5P1	F	T1	0
S5P1	A	T2	0
S5P1	B	T2	0
S5P1	C	T2	0
S5P1	D	T2	0
S5P1	E	T2	2
S5P1	F	T2	0
S5P1	A	T3	0
S5P1	B	T3	0
S5P1	C	T3	0
S5P1	D	T3	0
S5P1	E	T3	0
S5P1	F	T3	0
S5P1	A	T4	0
S5P1	B	T4	0
S5P1	C	T4	2
S5P1	D	T4	0
S5P1	E	T4	0
S5P1	F	T4	0
S5P1	A	T5	0
S5P1	B	T5	0
S5P1	C	T5	0
S5P1	D	T5	0
S5P1	E	T5	0
S5P1	F	T5	2
S5P2	A	T1	0
S5P2	B	T1	0
S5P2	C	T1	2
S5P2	D	T1	1
S5P2	E	T1	0
S5P2	F	T1	0
S5P2	A	T2	0
S5P2	B	T2	0
S5P2	C	T2	0
S5P2	D	T2	0
S5P2	E	T2	1
S5P2	F	T2	1
S5P2	A	T3	0
S5P2	B	T3	0
S5P2	C	T3	0
S5P2	D	T3	1
S5P2	E	T3	1
S5P2	F	T3	0
S5P2	A	T4	0
S5P2	B	T4	0
S5P2	C	T4	0
S5P2	D	T4	1
S5P2	E	T4	0
S5P2	F	T4	0
S5P2	A	T5	0
S5P2	B	T5	0
S5P2	C	T5	0
S5P2	D	T5	1
S5P2	E	T5	0
S5P2	F	T5	0
S5P3	A	T1	0
S5P3	B	T1	0
S5P3	C	T1	0
S5P3	D	T1	0
S5P3	E	T1	0
S5P3	F	T1	0
S5P3	A	T2	0
S5P3	B	T2	0
S5P3	C	T2	0
S5P3	D	T2	0
S5P3	E	T2	0
S5P3	F	T2	0
S5P3	A	T3	0
S5P3	B	T3	0
S5P3	C	T3	0
S5P3	D	T3	0
S5P3	E	T3	0
S5P3	F	T3	0
S5P3	A	T4	0
S5P3	B	T4	0
S5P3	C	T4	0
S5P3	D	T4	0
S5P3	E	T4	0
S5P3	F	T4	0
S5P3	A	T5	0
S5P3	B	T5	0
S5P3	C	T5	0
S5P3	D	T5	0
S5P3	E	T5	0
S5P3	F	T5	0
S5P4	A	T1	0
S5P4	B	T1	0
S5P4	C	T1	0
S5P4	D	T1	0
S5P4	E	T1	0
S5P4	F	T1	0
S5P4	A	T2	0
S5P4	B	T2	3
S5P4	C	T2	1
S5P4	D	T2	0
S5P4	E	T2	0
S5P4	F	T2
S5P4	A	T3	0
S5P4	B	T3	0
S5P4	C	T3	1
S5P4	D	T3	0
S5P4	E	T3
S5P4	F	T3
S5P4	A	T4	0
S5P4	B	T4	0
S5P4	C	T4	1
S5P4	D	T4	0
S5P4	E	T4
S5P4	F	T4
S5P4	A	T5	0
S5P4	B	T5	0
S5P4	C	T5	0
S5P4	D	T5	1
S5P4	E	T5
S5P4	F	T5
S5P5	A	T1	0
S5P5	B	T1	0
S5P5	C	T1	2
S5P5	D	T1	0
S5P5	E	T1	0
S5P5	F	T1	1
S5P5	A	T2	0
S5P5	B	T2	0
S5P5	C	T2	2
S5P5	D	T2	0
S5P5	E	T2	0
S5P5	F	T2	0
S5P5	A	T3	0
S5P5	B	T3	0
S5P5	C	T3	1
S5P5	D	T3	0
S5P5	E	T3	0
S5P5	F	T3	0
S5P5	A	T4	0
S5P5	B	T4	0
S5P5	C	T4	0
S5P5	D	T4	0
S5P5	E	T4	1
S5P5	F	T4	0
S5P5	A	T5	0
S5P5	B	T5	0
S5P5	C	T5	3
S5P5	D	T5	2
S5P5	E	T5	0
S5P5	F	T5	1
S5P6	A	T1	0
S5P6	B	T1	0
S5P6	C	T1	0
S5P6	D	T1	0
S5P6	E	T1	0
S5P6	F	T1	0
S5P6	A	T2	0
S5P6	B	T2	0
S5P6	C	T2	0
S5P6	D	T2	0
S5P6	E	T2	0
S5P6	F	T2	0
S5P6	A	T3	0
S5P6	B	T3	0
S5P6	C	T3	0
S5P6	D	T3	0
S5P6	E	T3	0
S5P6	F	T3	0
S5P6	A	T4	0
S5P6	B	T4	0
S5P6	C	T4	1
S5P6	D	T4	2
S5P6	E	T4	3
S5P6	F	T4	0
S5P6	A	T5	1
S5P6	B	T5	0
S5P6	C	T5	0
S5P6	D	T5	0
S5P6	E	T5	0
S5P6	F	T5	0
S5P7	A	T1	0
S5P7	B	T1	0
S5P7	C	T1	0
S5P7	D	T1	1
S5P7	E	T1	0
S5P7	F	T1	0
S5P7	A	T2	0
S5P7	B	T2	2
S5P7	C	T2	1
S5P7	D	T2	2
S5P7	E	T2	1
S5P7	F	T2	0
S5P7	A	T3	0
S5P7	B	T3	0
S5P7	C	T3	0
S5P7	D	T3	0
S5P7	E	T3	0
S5P7	F	T3	0
[truncated: 1,202 more rows]

## Sheet: Area 2(a)
IA	#grids	#variables	Missing data
2120	0	1	NA
12	0.23	1	55	310	600	1000	1500	2000	4000	8000	32000	128000
auger	X	Y	IA
F1P01	408575	446049	0
F1P01	408575	446049	0
F1P01	408576	446049	0
F1P01	408576	446049	0
F1P01	408576	446049	0
F1P01	408576	446049	NA
F1P01	408576	446049	NA
F1P01	408576	446049	NA
F1P01	408576	446049	NA
F1P01	408576	446049	NA
F1P01	408566	446010	0
F1P01	408566	446010	0
F1P01	408567	446010	1
F1P01	408567	446010	0
F1P01	408567	446010	0
F1P01	408567	446010	1
F1P01	408567	446010	NA
F1P01	408567	446010	NA
F1P01	408567	446010	NA
F1P01	408567	446010	NA
F1P01	408615	445999	1
F1P01	408615	445999	1
F1P01	408616	445999	NA
F1P01	408616	445999	NA
F1P01	408616	445999	NA
F1P01	408616	445999	NA
F1P01	408616	445999	NA
F1P01	408616	445999	NA
F1P01	408616	445999	NA
F1P01	408616	445999	NA
F1P01	408624	446038	1
F1P01	408624	446038	1
F1P01	408625	446038	NA
F1P01	408625	446038	NA
F1P01	408625	446038	NA
F1P01	408625	446038	NA
F1P01	408625	446038	NA
F1P01	408625	446038	NA
F1P01	408625	446038	NA
F1P01	408625	446038	NA
F1P02	408611	445809	0
F1P02	408611	445809	0
F1P02	408611	445809	1
F1P02	408611	445809	0
F1P02	408612	445809	0
F1P02	408612	445809	0
F1P02	408612	445809	0
F1P02	408612	445809	0
F1P02	408612	445809	0
F1P02	408612	445809	0
F1P02	408602	445770	0
F1P02	408602	445770	2
F1P02	408602	445770	0
F1P02	408602	445770	1
F1P02	408603	445770	0
F1P02	408603	445770	1
F1P02	408603	445770	0
F1P02	408603	445770	0
F1P02	408603	445770	0
F1P02	408603	445770	0
F1P02	408651	445759	0
F1P02	408651	445759	0
F1P02	408651	445759	2
F1P02	408651	445759	1
F1P02	408652	445759	1
F1P02	408652	445759	0
F1P02	408652	445759	0
F1P02	408652	445759	1
F1P02	408652	445759	1
F1P02	408652	445759	1
F1P02	408660	445798	0
F1P02	408660	445798	0
F1P02	408660	445798	0
F1P02	408660	445798	0
F1P02	408661	445798	1
F1P02	408661	445798	1
F1P02	408661	445798	NA
F1P02	408661	445798	NA
F1P02	408661	445798	NA
F1P02	408661	445798	NA
F1P03	408685	445560	1
F1P03	408686	445560	2
F1P03	408686	445560	2
F1P03	408686	445560	1
F1P03	408686	445560	NA
F1P03	408686	445560	NA
F1P03	408686	445560	NA
F1P03	408686	445560	NA
F1P03	408686	445560	NA
F1P03	408686	445560	NA
F1P03	408676	445521	1
F1P03	408677	445521	1
F1P03	408677	445521	2
F1P03	408677	445521	1
F1P03	408677	445521	NA
F1P03	408677	445521	NA
F1P03	408677	445521	NA
F1P03	408677	445521	NA
F1P03	408677	445521	NA
F1P03	408677	445521	NA
F1P03	408725	445510	0
F1P03	408726	445510	1
F1P03	408726	445510	0
F1P03	408726	445510	0
F1P03	408726	445510	1
F1P03	408726	445510	1
F1P03	408726	445510	1
F1P03	408726	445510	NA
F1P03	408726	445510	NA
F1P03	408726	445510	NA
F1P03	408734	445549	0
F1P03	408735	445549	0
F1P03	408735	445549	0
F1P03	408735	445549	0
F1P03	408735	445549	0
F1P03	408735	445549	NA
F1P03	408735	445549	NA
F1P03	408735	445549	NA
F1P03	408735	445549	NA
F1P03	408735	445549	NA
F1P04	408742	445310	0
F1P04	408743	445310	0
F1P04	408743	445310	1
F1P04	408743	445310	0
F1P04	408743	445310	0
F1P04	408743	445310	1
F1P04	408743	445310	0
F1P04	408743	445310	0
F1P04	408743	445310	0
F1P04	408743	445310	1
F1P04	408733	445271	0
F1P04	408734	445271	0
F1P04	408734	445271	0
F1P04	408734	445271	1
F1P04	408734	445271	1
F1P04	408734	445271	1
F1P04	408734	445271	1
F1P04	408734	445271	1
F1P04	408734	445271	0
F1P04	408734	445271	0
F1P04	408782	445260	0
F1P04	408783	445260	0
F1P04	408783	445260	1
F1P04	408783	445260	1
F1P04	408783	445260	2
F1P04	408783	445260	2
F1P04	408783	445260	1
F1P04	408783	445260	1
F1P04	408783	445260	1
F1P04	408783	445260	0
F1P04	408791	445299	0
F1P04	408792	445299	0
F1P04	408792	445299	0
F1P04	408792	445299	1
F1P04	408792	445299	1
F1P04	408792	445299	0
F1P04	408792	445299	0
F1P04	408792	445299	0
F1P04	408792	445299	0
F1P04	408792	445299	0
F1P05	408782	445079	1
F1P05	408782	445079	0
F1P05	408782	445079	0
F1P05	408782	445079	0
F1P05	408782	445079	0
F1P05	408783	445079	0
F1P05	408783	445079	0
F1P05	408783	445079	0
F1P05	408783	445079	0
F1P05	408783	445079	0
F1P05	408773	445040	0
F1P05	408773	445040	0
F1P05	408773	445040	1
F1P05	408773	445040	0
F1P05	408773	445040	1
F1P05	408774	445040	1
F1P05	408774	445040	0
F1P05	408774	445040	1
F1P05	408774	445040	1
F1P05	408774	445040	1
F1P05	408822	445029	1
F1P05	408822	445029	1
F1P05	408822	445029	0
F1P05	408822	445029	0
F1P05	408822	445029	0
F1P05	408823	445029	0
F1P05	408823	445029	0
F1P05	408823	445029	1
F1P05	408823	445029	1
F1P05	408823	445029	0
F1P05	408831	445068	0
F1P05	408831	445068	0
F1P05	408831	445068	1
F1P05	408831	445068	1
F1P05	408831	445068	1
F1P05	408832	445068	0
F1P05	408832	445068	0
F1P05	408832	445068	1
F1P05	408832	445068	0
F1P05	408832	445068	0
F1P06	408816	444818	0
F1P06	408816	444818	0
F1P06	408816	444818	NA
F1P06	408816	444818	NA
F1P06	408816	444818	NA
F1P06	408817	444818	NA
F1P06	408817	444818	NA
F1P06	408817	444818	NA
F1P06	408817	444818	NA
F1P06	408817	444818	NA
F1P06	408807	444779	0
F1P06	408807	444779	0
F1P06	408807	444779	0
F1P06	408807	444779	0
F1P06	408807	444779	0
F1P06	408808	444779	0
F1P06	408808	444779	0
F1P06	408808	444779	0
F1P06	408808	444779	0
F1P06	408808	444779	0
F1P06	408856	444768	0
F1P06	408856	444768	0
F1P06	408856	444768	0
F1P06	408856	444768	1
F1P06	408856	444768	0
F1P06	408857	444768	0
F1P06	408857	444768	0
F1P06	408857	444768	0
F1P06	408857	444768	0
F1P06	408857	444768	0
F1P06	408865	444807	0
F1P06	408865	444807	0
F1P06	408865	444807	0
F1P06	408865	444807	0
F1P06	408865	444807	NA
F1P06	408866	444807	NA
F1P06	408866	444807	NA
F1P06	408866	444807	NA
F1P06	408866	444807	NA
F1P06	408866	444807	NA
F1P07	408866	444576	0
F1P07	408866	444576	0
F1P07	408866	444576	1
F1P07	408866	444576	0
F1P07	408866	444576	0
F1P07	408866	444576	0
F1P07	408867	444576	0
F1P07	408867	444576	NA
F1P07	408867	444576	NA
F1P07	408867	444576	NA
F1P07	408857	444537	1
F1P07	408857	444537	2
F1P07	408857	444537	NA
F1P07	408857	444537	NA
F1P07	408857	444537	NA
F1P07	408857	444537	NA
F1P07	408858	444537	NA
F1P07	408858	444537	NA
F1P07	408858	444537	NA
F1P07	408858	444537	NA
F1P07	408906	444526	0
F1P07	408906	444526	0
F1P07	408906	444526	NA
F1P07	408906	444526	NA
F1P07	408906	444526	NA
F1P07	408906	444526	NA
F1P07	408907	444526	NA
F1P07	408907	444526	NA
F1P07	408907	444526	NA
F1P07	408907	444526	NA
F1P07	408915	444565	0
F1P07	408915	444565	0
F1P07	408915	444565	0
F1P07	408915	444565	0
F1P07	408915	444565	0
F1P07	408915	444565	0
F1P07	408916	444565	0
F1P07	408916	444565	1
F1P07	408916	444565	0
F1P07	408916	444565	0
F1P08	408915	444339	0
F1P08	408915	444339	0
F1P08	408915	444339	1
F1P08	408916	444339	2
F1P08	408916	444339	0
F1P08	408916	444339	1
F1P08	408916	444339	0
F1P08	408916	444339	1
F1P08	408916	444339	1
F1P08	408916	444339	0
F1P08	408906	444300	0
F1P08	408906	444300	0
F1P08	408906	444300	0
F1P08	408907	444300	0
F1P08	408907	444300	0
F1P08	408907	444300	0
F1P08	408907	444300	0
F1P08	408907	444300	0
F1P08	408907	444300	0
F1P08	408907	444300	0
F1P08	408955	444289	NA
F1P08	408955	444289	NA
F1P08	408955	444289	NA
F1P08	408956	444289	NA
F1P08	408956	444289	NA
F1P08	408956	444289	NA
F1P08	408956	444289	NA
F1P08	408956	444289	NA
F1P08	408956	444289	NA
F1P08	408956	444289	NA
F1P08	408964	444328	NA
F1P08	408964	444328	NA
F1P08	408964	444328	NA
F1P08	408965	444328	NA
F1P08	408965	444328	NA
F1P08	408965	444328	NA
F1P08	408965	444328	NA
F1P08	408965	444328	NA
F1P08	408965	444328	NA
F1P08	408965	444328	NA
F1P09	408968	444084	2
F1P09	408968	444084	2
F1P09	408968	444084	1
F1P09	408968	444084	2
F1P09	408968	444084	1
F1P09	408968	444084	1
F1P09	408968	444084	1
F1P09	408968	444084	1
F1P09	408968	444084	NA
F1P09	408968	444084	NA
F1P09	408959	444045	0
F1P09	408959	444045	0
F1P09	408959	444045	0
F1P09	408959	444045	0
F1P09	408959	444045	NA
F1P09	408959	444045	NA
F1P09	408959	444045	NA
F1P09	408959	444045	NA
F1P09	408959	444045	NA
F1P09	408959	444045	NA
F1P09	409008	444034	0
F1P09	409008	444034	0
F1P09	409008	444034	0
F1P09	409008	444034	NA
F1P09	409008	444034	NA
F1P09	409008	444034	NA
F1P09	409008	444034	NA
F1P09	409008	444034	NA
F1P09	409008	444034	NA
F1P09	409008	444034	NA
F1P09	409017	444073	0
F1P09	409017	444073	0
F1P09	409017	444073	NA
F1P09	409017	444073	NA
F1P09	409017	444073	NA
F1P09	409017	444073	NA
F1P09	409017	444073	NA
F1P09	409017	444073	NA
F1P09	409017	444073	NA
F1P09	409017	444073	NA
F1P10	408997	443850	0
F1P10	408997	443850	0
F1P10	408997	443850	0
F1P10	408997	443850	0
F1P10	408997	443850	0
F1P10	408997	443850	0
F1P10	408998	443850	0
F1P10	408998	443850	0
F1P10	408998	443850	NA
F1P10	408998	443850	NA
F1P10	408988	443811	2
F1P10	408988	443811	2
F1P10	408988	443811	2
F1P10	408988	443811	NA
F1P10	408988	443811	NA
F1P10	408988	443811	NA
F1P10	408989	443811	NA
F1P10	408989	443811	NA
F1P10	408989	443811	NA
F1P10	408989	443811	NA
F1P10	409037	443800	0
F1P10	409037	443800	NA
F1P10	409037	443800	NA
F1P10	409037	443800	NA
F1P10	409037	443800	NA
F1P10	409037	443800	NA
F1P10	409038	443800	NA
F1P10	409038	443800	NA
F1P10	409038	443800	NA
F1P10	409038	443800	NA
F1P10	409046	443839	0
F1P10	409046	443839	0
F1P10	409046	443839	NA
F1P10	409046	443839	NA
F1P10	409046	443839	NA
F1P10	409046	443839	NA
F1P10	409047	443839	NA
F1P10	409047	443839	NA
F1P10	409047	443839	NA
F1P10	409047	443839	NA
F1P11	409045	443592	1
F1P11	409045	443592	1
F1P11	409045	443592	1
F1P11	409045	443592	0
F1P11	409045	443592	NA
F1P11	409045	443592	NA
F1P11	409045	443592	NA
F1P11	409045	443592	NA
F1P11	409045	443592	NA
F1P11	409046	443592	NA
F1P11	409036	443553	2
F1P11	409036	443553	1
F1P11	409036	443553	1
F1P11	409036	443553	2
F1P11	409036	443553	NA
F1P11	409036	443553	NA
F1P11	409036	443553	NA
F1P11	409036	443553	NA
F1P11	409036	443553	NA
F1P11	409037	443553	NA
F1P11	409085	443542	0
F1P11	409085	443542	0
F1P11	409085	443542	0
F1P11	409085	443542	0
F1P11	409085	443542	0
F1P11	409085	443542	1
F1P11	409085	443542	NA
F1P11	409085	443542	NA
F1P11	409085	443542	NA
F1P11	409086	443542	NA
F1P11	409094	443581	0
F1P11	409094	443581	1
F1P11	409094	443581	0
F1P11	409094	443581	0
F1P11	409094	443581	0
F1P11	409094	443581	NA
F1P11	409094	443581	NA
F1P11	409094	443581	NA
F1P11	409094	443581	NA
F1P11	409095	443581	NA
F1P12	409086	443348	0
F1P12	409086	443348	0
F1P12	409086	443348	0
F1P12	409086	443348	0
F1P12	409086	443348	0
F1P12	409086	443348	0
F1P12	409086	443348	0
F1P12	409086	443348	0
F1P12	409086	443348	NA
F1P12	409087	443348	NA
F1P12	409077	443309	0
F1P12	409077	443309	0
F1P12	409077	443309	1
F1P12	409077	443309	0
F1P12	409077	443309	0
F1P12	409077	443309	0
F1P12	409077	443309	0
F1P12	#N/A	443309	NA
F1P12	#N/A	443309	NA
F1P12	#N/A	443309	NA
F1P12	409126	443298	0
F1P12	409126	443298	1
F1P12	409126	443298	0
F1P12	#N/A	443298	NA
F1P12	#N/A	443298	NA
F1P12	#N/A	443298	NA
F1P12	#N/A	443298	NA
F1P12	#N/A	443298	NA
F1P12	#N/A	443298	NA
F1P12	#N/A	443298	NA
F1P12	409135	443337	1
F1P12	409135	443337	0
F1P12	409135	443337	0
F1P12	409135	443337	0
F1P12	#N/A	443337	NA
F1P12	#N/A	443337	NA
F1P12	#N/A	443337	NA
F1P12	#N/A	443337	NA
F1P12	#N/A	443337	NA
F1P12	#N/A	443337	NA
F1P13	409141	443102	0
F1P13	409141	443102	0
F1P13	409141	443102	0
F1P13	409141	443102	0
F1P13	409141	443102	0
F1P13	409141	443102	0
F1P13	409141	443102	0
F1P13	409141	443102	0
F1P13	409142	443102	0
F1P13	409142	443102	0
F1P13	409132	443063	0
F1P13	409132	443063	0
F1P13	409132	443063	0
F1P13	409132	443063	0
F1P13	409132	443063	NA
F1P13	409132	443063	NA
F1P13	409132	443063	NA
F1P13	409132	443063	NA
F1P13	409133	443063	NA
F1P13	409133	443063	NA
F1P13	409181	443052	0
F1P13	409181	443052	1
F1P13	409181	443052	0
F1P13	409181	443052	0
F1P13	409181	443052	0
F1P13	409181	443052	0
F1P13	409181	443052	0
F1P13	409181	443052	1
F1P13	409182	443052	2
F1P13	409182	443052	NA
F1P13	409190	443091	0
F1P13	409190	443091	1
F1P13	409190	443091	0
F1P13	409190	443091	0
F1P13	409190	443091	0
F1P13	409190	443091	0
F1P13	409190	443091	0
F1P13	409190	443091	NA
F1P13	409191	443091	NA
F1P13	409191	443091	NA
F1P14	409178	442858	1
F1P14	409178	442858	0
F1P14	409178	442858	1
F1P14	409178	442858	1
F1P14	409178	442858	1
F1P14	409178	442858	1
F1P14	409178	442858	0
F1P14	409178	442858	0
F1P14	409178	442858	0
F1P14	409178	442858	0
F1P14	409169	442819	0
F1P14	409169	442819	1
F1P14	409169	442819	1
F1P14	409169	442819	0
F1P14	409169	442819	0
F1P14	409169	442819	0
F1P14	409169	442819	0
F1P14	409169	442819	0
F1P14	409169	442819	0
F1P14	409169	442819	1
F1P14	409218	442808	0
F1P14	409218	442808	1
F1P14	409218	442808	0
F1P14	409218	442808	0
F1P14	409218	442808	0
F1P14	409218	442808	0
F1P14	409218	442808	0
F1P14	409218	442808	0
F1P14	409218	442808	0
F1P14	409218	442808	0
F1P14	409227	442847	1
F1P14	409227	442847	2
F1P14	409227	442847	0
F1P14	409227	442847	0
F1P14	409227	442847	0
F1P14	409227	442847	0
F1P14	409227	442847	0
F1P14	409227	442847	0
F1P14	409227	442847	0
F1P14	409227	442847	0
F1P15	409229	442610	0
F1P15	409229	442610	0
F1P15	409229	442610	0
F1P15	#N/A	442610	NA
F1P15	#N/A	442610	NA
F1P15	#N/A	442610	NA
F1P15	#N/A	442610	NA
F1P15	#N/A	442610	NA
F1P15	#N/A	442610	NA
F1P15	#N/A	442610	NA
F1P15	409220	442570	0
F1P15	409220	442570	0
F1P15	409220	442570	0
F1P15	409220	442570	0
F1P15	409220	442570	0
F1P15	409220	442570	0
F1P15	409220	442570	0
F1P15	409220	442570	0
F1P15	409221	442570	0
F1P15	409221	442570	0
F1P15	409269	442560	0
F1P15	409269	442560	0
F1P15	409269	442560	0
F1P15	409269	442560	0
F1P15	409269	442560	0
F1P15	409269	442560	0
F1P15	409269	442560	0
F1P15	409269	442560	0
F1P15	409270	442560	0
F1P15	409270	442560	0
F1P15	409278	442598	0
F1P15	409278	442598	0
F1P15	409278	442598	0
F1P15	409278	442598	0
F1P15	409278	442598	0
F1P15	409278	442598	0
F1P15	409278	442598	0
F1P15	409278	442598	0
F1P15	409279	442598	NA
F1P15	409279	442598	NA
F1P17	409310	442105	0
F1P17	409310	442105	0
F1P17	409311	442105	1
F1P17	409311	442105	1
F1P17	409311	442105	0
F1P17	409311	442105	NA
F1P17	409311	442105	NA
F1P17	409311	442105	NA
F1P17	409311	442105	NA
F1P17	409311	442105	NA
F1P17	409301	442066	0
F1P17	409301	442066	1
F1P17	409302	442066	NA
F1P17	409302	442066	NA
F1P17	409302	442066	NA
F1P17	409302	442066	NA
F1P17	409302	442066	NA
F1P17	409302	442066	NA
F1P17	409302	442066	NA
F1P17	409302	442066	NA
F1P17	409350	442055	0
F1P17	409350	442055	0
F1P17	409351	442055	0
F1P17	409351	442055	0
F1P17	409351	442055	0
F1P17	409351	442055	0
F1P17	409351	442055	0
F1P17	409351	442055	0
F1P17	409351	442055	0
F1P17	409351	442055	NA
F1P17	409359	442094	0
F1P17	409359	442094	0
F1P17	409360	442094	0
F1P17	409360	442094	0
F1P17	409360	442094	0
F1P17	409360	442094	1
F1P17	409360	442094	0
F1P17	409360	442094	0
F1P17	409360	442094	0
F1P17	409360	442094	0
F1P18	409364	441852	1
F1P18	409365	441852	2
F1P18	409365	441852	1
F1P18	409365	441852	NA
F1P18	409365	441852	NA
F1P18	409365	441852	NA
F1P18	409365	441852	NA
F1P18	409365	441852	NA
F1P18	409365	441852	NA
F1P18	409365	441852	NA
F1P18	409355	441813	0
F1P18	409356	441813	0
F1P18	409356	441813	0
F1P18	409356	441813	0
F1P18	409356	441813	NA
F1P18	409356	441813	NA
F1P18	409356	441813	NA
F1P18	409356	441813	NA
F1P18	409356	441813	NA
F1P18	409356	441813	NA
F1P18	409404	441802	0
F1P18	409405	441802	0
F1P18	409405	441802	0
F1P18	409405	441802	0
F1P18	409405	441802	0
F1P18	409405	441802	0
F1P18	409405	441802	0
F1P18	409405	441802	0
F1P18	409405	441802	NA
F1P18	409405	441802	NA
F1P18	409413	441841	0
F1P18	409414	441841	NA
F1P18	409414	441841	NA
F1P18	409414	441841	NA
F1P18	409414	441841	NA
F1P18	409414	441841	NA
F1P18	409414	441841	NA
F1P18	409414	441841	NA
F1P18	409414	441841	NA
F1P18	409414	441841	NA
F1P19	409387	441614	0
F1P19	409387	441614	0
F1P19	409387	441614	0
F1P19	409387	441614	0
F1P19	409387	441614	0
F1P19	409387	441614	0
F1P19	409387	441614	0
F1P19	409388	441614	0
F1P19	409388	441614	0
F1P19	409388	441614	0
F1P19	409378	441574	0
F1P19	409378	441574	0
F1P19	409378	441574	0
F1P19	409378	441574	0
F1P19	409378	441574	0
F1P19	409378	441574	0
F1P19	409378	441574	0
F1P19	409379	441574	0
F1P19	409379	441574	0
F1P19	409379	441574	0
F1P19	409427	441564	0
F1P19	409427	441564	1
F1P19	409427	441564	0
F1P19	409427	441564	0
F1P19	409427	441564	0
F1P19	409427	441564	0
F1P19	409427	441564	0
F1P19	409428	441564	0
F1P19	409428	441564	0
F1P19	409428	441564	0
F1P19	409436	441602	0
F1P19	409436	441602	0
F1P19	409436	441602	0
F1P19	409436	441602	0
F1P19	409436	441602	0
F1P19	409436	441602	0
F1P19	409436	441602	0
F1P19	409437	441602	0
F1P19	409437	441602	0
F1P19	409437	441602	0
F1P20	409424	441372	0
F1P20	409424	441372	0
F1P20	409424	441372	NA
F1P20	409424	441372	NA
F1P20	409424	441372	NA
F1P20	409424	441372	NA
F1P20	409424	441372	NA
F1P20	409425	441372	NA
F1P20	409425	441372	NA
F1P20	409425	441372	NA
F1P20	409415	441333	2
F1P20	409415	441333	0
F1P20	409415	441333	0
F1P20	409415	441333	0
F1P20	409415	441333	0
F1P20	409415	441333	0
F1P20	409415	441333	0
F1P20	409416	441333	NA
F1P20	409416	441333	NA
F1P20	409416	441333	NA
F1P20	409464	441322	0
F1P20	409464	441322	NA
F1P20	409464	441322	NA
F1P20	409464	441322	NA
F1P20	409464	441322	NA
F1P20	409464	441322	NA
F1P20	409464	441322	NA
F1P20	409465	441322	NA
F1P20	409465	441322	NA
F1P20	409465	441322	NA
F1P20	409473	441361	0
F1P20	409473	441361	0
F1P20	409473	441361	NA
F1P20	409473	441361	NA
F1P20	409473	441361	NA
F1P20	409473	441361	NA
F1P20	409473	441361	NA
F1P20	409474	441361	NA
F1P20	409474	441361	NA
F1P20	409474	441361	NA
F2P01	413008	428189	0
F2P01	413009	428189	0
F2P01	413009	428189	0
F2P01	413009	428189	0
F2P01	413009	428189	0
F2P01	413009	428189	0
F2P01	413009	428189	0
F2P01	413009	428189	0
F2P01	413009	428189	NA
F2P01	413009	428189	NA
F2P01	413008	428189	0
F2P01	413000	428150	0
F2P01	413000	428150	0
F2P01	413000	428150	NA
F2P01	413000	428150	NA
F2P01	413000	428150	NA
F2P01	413000	428150	NA
F2P01	413000	428150	NA
F2P01	413000	428150	NA
F2P01	413000	428150	NA
F2P01	413048	428139	0
F2P01	413049	428139	0
F2P01	413049	428139	0
F2P01	413049	428139	1
F2P01	413049	428139	1
F2P01	413049	428139	0
F2P01	413049	428139	NA
F2P01	413049	428139	NA
F2P01	413049	428139	NA
F2P01	413049	428139	NA
F2P01	413057	428178	0
F2P01	413058	428178	1
F2P01	413058	428178	1
F2P01	413058	428178	1
F2P01	413058	428178	0
F2P01	413058	428178	0
F2P01	413058	428178	0
F2P01	413058	428178	0
F2P01	413058	428178	NA
F2P01	413058	428178	NA
F2P02	413042	427943	0
F2P02	413042	427943	0
F2P02	413042	427943	0
F2P02	413042	427943	0
F2P02	413042	427943	0
F2P02	413043	427943	0
F2P02	413043	427943	0
F2P02	413043	427943	0
F2P02	413043	427943	0
F2P02	413043	427943	0
F2P02	413033	427904	NA
F2P02	413033	427904	NA
F2P02	413033	427904	NA
F2P02	413033	427904	NA
F2P02	413033	427904	NA
F2P02	413034	427904	NA
F2P02	413034	427904	NA
F2P02	413034	427904	NA
F2P02	413034	427904	NA
F2P02	413034	427904	NA
F2P02	413082	427893	NA
F2P02	413082	427893	NA
F2P02	413082	427893	NA
F2P02	413082	427893	NA
F2P02	413082	427893	NA
F2P02	413083	427893	NA
F2P02	413083	427893	NA
F2P02	413083	427893	NA
F2P02	413083	427893	NA
F2P02	413083	427893	NA
F2P02	413091	427932	0
F2P02	413091	427932	1
F2P02	413091	427932	0
F2P02	413091	427932	0
F2P02	413091	427932	0
F2P02	413092	427932	0
F2P02	413092	427932	0
F2P02	413092	427932	0
F2P02	413092	427932	0
F2P02	413092	427932	0
F2P03	413116	427671	0
F2P03	413116	427671	0
F2P03	413116	427671	0
F2P03	413116	427671	0
F2P03	413116	427671	0
F2P03	413116	427671	0
F2P03	413116	427671	0
F2P03	413116	427671	0
F2P03	413117	427671	0
F2P03	413117	427671	0
F2P03	413107	427632	0
F2P03	413107	427632	0
F2P03	413107	427632	NA
F2P03	413107	427632	NA
F2P03	413107	427632	NA
F2P03	413107	427632	NA
F2P03	413107	427632	NA
F2P03	413107	427632	NA
F2P03	413108	427632	NA
F2P03	413108	427632	NA
F2P03	413156	427621	0
F2P03	413156	427621	1
F2P03	413156	427621	0
F2P03	413156	427621	0
F2P03	413156	427621	NA
F2P03	413156	427621	NA
F2P03	413156	427621	NA
F2P03	413156	427621	NA
F2P03	413157	427621	NA
F2P03	413157	427621	NA
F2P03	413165	427660	0
F2P03	413165	427660	0
F2P03	413165	427660	2
F2P03	413165	427660	2
F2P03	413165	427660	2
F2P03	413165	427660	0
F2P03	413165	427660	0
F2P03	413165	427660	0
F2P03	413166	427660	1
F2P03	413166	427660	0
F2P04	413129	427439	0
F2P04	413129	427439	1
F2P04	413130	427439	0
F2P04	413130	427439	1
F2P04	413130	427439	NA
F2P04	413130	427439	NA
F2P04	413130	427439	NA
F2P04	413130	427439	NA
F2P04	413130	427439	NA
F2P04	413130	427439	NA
F2P04	413120	427400	0
F2P04	413120	427400	0
F2P04	413121	427400	0
F2P04	413121	427400	0
F2P04	413121	427400	1
F2P04	413121	427400	0
F2P04	413121	427400	0
F2P04	413121	427400	0
F2P04	413121	427400	0
F2P04	413121	427400	0
F2P04	413169	427389	0
F2P04	413169	427389	0
F2P04	413170	427389	1
F2P04	413170	427389	1
F2P04	413170	427389	1
F2P04	413170	427389	0
F2P04	413170	427389	0
F2P04	413170	427389	0
F2P04	413170	427389	1
F2P04	413170	427389	0
F2P04	413178	427428	1
F2P04	413178	427428	1
F2P04	413179	427428	1
F2P04	413179	427428	1
F2P04	413179	427428	0
F2P04	413179	427428	0
F2P04	413179	427428	0
F2P04	413179	427428	0
F2P04	413179	427428	NA
F2P04	413179	427428	NA
F2P05	413188	427175	1
F2P05	413188	427175	0
F2P05	413188	427175	0
F2P05	413188	427175	0
F2P05	413188	427175	0
F2P05	413189	427175	0
F2P05	413189	427175	1
F2P05	413189	427175	0
F2P05	413189	427175	0
F2P05	413189	427175	0
F2P05	413179	427136	0
F2P05	413179	427136	0
F2P05	413179	427136	0
F2P05	413179	427136	0
F2P05	413179	427136	0
F2P05	413180	427136	0
F2P05	413180	427136	0
F2P05	413180	427136	1
F2P05	413180	427136	0
F2P05	413180	427136	0
F2P05	413228	427125	1
F2P05	413228	427125	2
F2P05	413228	427125	2
F2P05	413228	427125	2
F2P05	413228	427125	1
F2P05	413229	427125	1
F2P05	413229	427125	1
F2P05	413229	427125	1
F2P05	413229	427125	0
F2P05	413229	427125	0
F2P05	413237	427164	0
F2P05	413237	427164	0
F2P05	413237	427164	0
F2P05	413237	427164	0
F2P05	413237	427164	1
F2P05	413238	427164	0
F2P05	413238	427164	1
F2P05	413238	427164	1
F2P05	413238	427164	1
F2P05	413238	427164	0
F2P06	413236	426941	1
F2P06	413236	426941	0
F2P06	413236	426941	0
F2P06	413236	426941	1
F2P06	413236	426941	0
F2P06	413236	426941	0
F2P06	413237	426941	0
F2P06	413237	426941	0
F2P06	413237	426941	0
F2P06	413237	426941	0
F2P06	413227	426902	0
F2P06	413227	426902	2
F2P06	413227	426902	1
F2P06	413227	426902	1
F2P06	413227	426902	1
F2P06	413227	426902	0
F2P06	413228	426902	0
F2P06	413228	426902	0
F2P06	413228	426902	0
F2P06	413228	426902	0
F2P06	413276	426891	0
F2P06	413276	426891	1
F2P06	413276	426891	2
F2P06	413276	426891	0
F2P06	413276	426891	1
F2P06	413276	426891	0
F2P06	413277	426891	2
F2P06	413277	426891	0
F2P06	413277	426891	0
F2P06	413277	426891	0
F2P06	413285	426930	0
F2P06	413285	426930	0
F2P06	413285	426930	0
F2P06	413285	426930	0
F2P06	413285	426930	0
F2P06	413285	426930	0
F2P06	413286	426930	0
F2P06	413286	426930	0
F2P06	413286	426930	0
F2P06	413286	426930	0
F2P07	413294	426700	0
F2P07	413294	426700	0
F2P07	413295	426700	0
F2P07	413295	426700	0
F2P07	413295	426700	0
F2P07	413295	426700	1
F2P07	413295	426700	0
F2P07	413295	426700	0
F2P07	413295	426700	0
F2P07	413295	426700	0
F2P07	413285	426661	0
F2P07	413285	426661	1
F2P07	413286	426661	0
F2P07	413286	426661	0
F2P07	413286	426661	0
F2P07	413286	426661	1
F2P07	413286	426661	0
F2P07	413286	426661	1
F2P07	413286	426661	0
F2P07	413286	426661	0
F2P07	413334	426650	1
F2P07	413334	426650	0
F2P07	413335	426650	1
F2P07	413335	426650	1
F2P07	413335	426650	0
F2P07	413335	426650	0
F2P07	413335	426650	0
F2P07	413335	426650	0
F2P07	413335	426650	0
F2P07	413335	426650	0
F2P07	413343	426689	0
F2P07	413343	426689	0
F2P07	413344	426689	0
F2P07	413344	426689	0
F2P07	413344	426689	0
F2P07	413344	426689	0
F2P07	413344	426689	0
F2P07	413344	426689	0
F2P07	413344	426689	0
F2P07	413344	426689	0
F2P08	413337	426457	0
F2P08	413337	426457	2
F2P08	413337	426457	1
F2P08	413337	426457	0
F2P08	413337	426457	0
F2P08	413337	426457	0
F2P08	413337	426457	0
F2P08	413337	426457	1
F2P08	413338	426457	0
F2P08	413338	426457	0
F2P08	413328	426418	0
F2P08	413328	426418	1
F2P08	413328	426418	2
F2P08	413328	426418	1
F2P08	413328	426418	1
F2P08	413328	426418	1
F2P08	413328	426418	0
F2P08	413328	426418	1
F2P08	413329	426418	1
F2P08	413329	426418	0
F2P08	413377	426407	0
F2P08	413377	426407	0
F2P08	413377	426407	0
F2P08	413377	426407	1
F2P08	413377	426407	1
F2P08	413377	426407	0
F2P08	413377	426407	1
F2P08	413377	426407	0
F2P08	413378	426407	0
F2P08	413378	426407	0
F2P08	413386	426446	0
F2P08	413386	426446	0
F2P08	413386	426446	0
F2P08	413386	426446	1
F2P08	413386	426446	1
F2P08	413386	426446	1
F2P08	413386	426446	0
F2P08	413386	426446	0
F2P08	413387	426446	0
F2P08	413387	426446	0
F2P09	413377	426201	2
F2P09	413377	426201	1
F2P09	413377	426201	0
F2P09	413377	426201	0
F2P09	413377	426201	0
F2P09	413378	426201	1
F2P09	413378	426201	0
F2P09	413378	426201	0
F2P09	413378	426201	1
F2P09	413378	426201	0
F2P09	413368	426162	0
F2P09	413368	426162	0
F2P09	413368	426162	1
F2P09	413368	426162	0
F2P09	413368	426162	0
F2P09	413369	426162	1
F2P09	413369	426162	1
F2P09	413369	426162	0
F2P09	413369	426162	0
F2P09	413369	426162	0
F2P09	413417	426151	0
F2P09	413417	426151	0
F2P09	413417	426151	0
F2P09	413417	426151	0
F2P09	413417	426151	0
F2P09	413418	426151	0
F2P09	413418	426151	0
F2P09	413418	426151	0
F2P09	413418	426151	0
F2P09	413418	426151	0
F2P09	413426	426190	1
F2P09	413426	426190	0
F2P09	413426	426190	0
F2P09	413426	426190	0
F2P09	413426	426190	0
F2P09	413427	426190	0
F2P09	413427	426190	0
F2P09	413427	426190	0
F2P09	413427	426190	0
F2P09	413427	426190	0
F2P10	413421	425962	1
F2P10	413421	425962	0
F2P10	413421	425962	0
F2P10	413422	425962	0
F2P10	413422	425962	0
F2P10	413422	425962	1
F2P10	413422	425962	0
F2P10	413422	425962	0
F2P10	413422	425962	0
F2P10	413422	425962	0
F2P10	413412	425924	0
F2P10	413412	425924	0
F2P10	413412	425924	0
F2P10	413413	425924	0
F2P10	413413	425924	0
F2P10	413413	425924	0
F2P10	413413	425924	0
F2P10	413413	425924	0
F2P10	413413	425924	0
F2P10	413413	425924	0
F2P10	413461	425912	0
F2P10	413461	425912	1
F2P10	413461	425912	1
F2P10	413462	425912	1
F2P10	413462	425912	0
F2P10	413462	425912	1
F2P10	413462	425912	0
F2P10	413462	425912	0
F2P10	413462	425912	0
F2P10	413462	425912	0
F2P10	413470	425952	0
F2P10	413470	425952	0
F2P10	413470	425952	0
F2P10	413471	425952	0
F2P10	413471	425952	0
F2P10	413471	425952	0
F2P10	413471	425952	0
F2P10	413471	425952	0
F2P10	413471	425952	0
F2P10	413471	425952	0
F2P11	413466	425706	0
F2P11	413466	425706	0
F2P11	413466	425706	0
F2P11	413466	425706	0
F2P11	413466	425706	0
F2P11	413466	425706	0
F2P11	413466	425706	0
F2P11	413467	425706	0
F2P11	413467	425706	0
F2P11	413467	425706	0
F2P11	413457	425667	0
F2P11	413457	425667	0
F2P11	413457	425667	0
F2P11	413457	425667	0
F2P11	413457	425667	0
F2P11	413457	425667	0
F2P11	413457	425667	0
F2P11	413458	425667	0
F2P11	413458	425667	0
F2P11	413458	425667	0
F2P11	413506	425656	0
F2P11	413506	425656	0
F2P11	413506	425656	0
F2P11	413506	425656	1
F2P11	413506	425656	0
F2P11	413506	425656	1
F2P11	413506	425656	1
F2P11	413507	425656	0
F2P11	413507	425656	0
F2P11	413507	425656	0
F2P11	413515	425695	0
F2P11	413515	425695	0
F2P11	413515	425695	0
F2P11	413515	425695	1
F2P11	413515	425695	1
F2P11	413515	425695	1
F2P11	413515	425695	0
F2P11	413516	425695	0
F2P11	413516	425695	0
F2P11	413516	425695	0
F2P13	413562	425229	0
F2P13	413562	425229	0
F2P13	413562	425229	1
F2P13	413563	425229	1
F2P13	413563	425229	1
F2P13	413563	425229	1
F2P13	413563	425229	1
F2P13	413563	425229	0
F2P13	413563	425229	0
F2P13	413563	425229	NA
F2P13	413553	425190	0
F2P13	413553	425190	0
F2P13	413553	425190	0
F2P13	413554	425190	0
F2P13	413554	425190	0
F2P13	413554	425190	0
F2P13	413554	425190	NA
F2P13	413554	425190	NA
F2P13	413554	425190	NA
F2P13	413554	425190	NA
F2P13	413602	425179	NA
F2P13	413602	425179	NA
F2P13	413602	425179	NA
F2P13	413603	425179	NA
F2P13	413603	425179	NA
F2P13	413603	425179	NA
F2P13	413603	425179	NA
F2P13	413603	425179	NA
F2P13	413603	425179	NA
F2P13	413603	425179	NA
F2P13	413611	425218	NA
F2P13	413611	425218	NA
F2P13	413611	425218	NA
F2P13	413612	425218	NA
F2P13	413612	425218	NA
F2P13	413612	425218	NA
F2P13	413612	425218	NA
F2P13	413612	425218	NA
F2P13	413612	425218	NA
F2P13	413612	425218	NA
F2P14	413601	424986	2
F2P14	413601	424986	2
F2P14	413601	424986	1
F2P14	413601	424986	2
F2P14	413602	424986	0
F2P14	413602	424986	0
F2P14	413602	424986	0
F2P14	413602	424986	0
F2P14	413602	424986	0
F2P14	413602	424986	0
F2P14	413592	424947	NA
F2P14	413592	424947	NA
F2P14	413592	424947	NA
F2P14	413592	424947	NA
F2P14	413593	424947	NA
F2P14	413593	424947	NA
F2P14	413593	424947	NA
F2P14	413593	424947	NA
F2P14	413593	424947	NA
F2P14	413593	424947	NA
F2P14	413641	424936	NA
F2P14	413641	424936	NA
F2P14	413641	424936	NA
F2P14	413641	424936	NA
F2P14	413642	424936	NA
F2P14	413642	424936	NA
F2P14	413642	424936	NA
F2P14	413642	424936	NA
F2P14	413642	424936	NA
F2P14	413642	424936	NA
F2P14	413650	424975	NA
F2P14	413650	424975	0
F2P14	413650	424975	2
F2P14	413650	424975	2
F2P14	413651	424975	0
F2P14	413651	424975	2
F2P14	413651	424975	0
F2P14	413651	424975	0
F2P14	413651	424975	0
F2P14	413651	424975	1
F2P15	413659	424749	1
F2P15	413659	424749	1
F2P15	413659	424749	0
F2P15	413659	424749	0
F2P15	413659	424749	0
F2P15	413659	424749	0
F2P15	413660	424749	0
F2P15	413660	424749	0
F2P15	413660	424749	1
F2P15	413660	424749	0
F2P15	413650	424710	0
F2P15	413650	424710	0
F2P15	413650	424710	0
F2P15	413650	424710	0
F2P15	413650	424710	0
F2P15	413650	424710	0
F2P15	413651	424710	1
F2P15	413651	424710	0
F2P15	413651	424710	0
F2P15	413651	424710	0
F2P15	413699	424699	1
F2P15	413699	424699	0
F2P15	413699	424699	0
F2P15	413699	424699	0
F2P15	413699	424699	1
F2P15	413699	424699	2
F2P15	413700	424699	1
F2P15	413700	424699	1
F2P15	413700	424699	1
F2P15	413700	424699	1
F2P15	413708	424738	0
F2P15	413708	424738	0
F2P15	413708	424738	0
F2P15	413708	424738	0
F2P15	413708	424738	0
F2P15	413708	424738	0
F2P15	413709	424738	1
F2P15	413709	424738	0
F2P15	413709	424738	0
F2P15	413709	424738	0
F2P16	413703	424480	2
F2P16	413703	424480	0
F2P16	413703	424480	1
F2P16	413703	424480	1
F2P16	413703	424480	0
F2P16	413703	424480	0
F2P16	413703	424480	0
F2P16	413704	424480	0
F2P16	413704	424480	0
F2P16	413704	424480	0
F2P16	413694	424441	0
F2P16	413694	424441	0
F2P16	413694	424441	0
F2P16	413694	424441	1
F2P16	413694	424441	0
F2P16	413694	424441	1
F2P16	413694	424441	0
F2P16	413695	424441	0
F2P16	413695	424441	0
F2P16	413695	424441	0
F2P16	413743	424430	0
F2P16	413743	424430	0
F2P16	413743	424430	0
F2P16	413743	424430	0
F2P16	413743	424430	1
F2P16	413743	424430	0
F2P16	413743	424430	1
F2P16	413744	424430	0
F2P16	413744	424430	1
F2P16	413744	424430	0
F2P16	413752	424469	0
F2P16	413752	424469	0
F2P16	413752	424469	0
F2P16	413752	424469	0
F2P16	413752	424469	0
F2P16	413752	424469	0
F2P16	413752	424469	0
F2P16	413753	424469	0
F2P16	413753	424469	0
F2P16	413753	424469	0
F2P17	413758	424246	0
F2P17	413758	424246	0
F2P17	413758	424246	0
F2P17	413758	424246	2
F2P17	413758	424246	0
F2P17	413758	424246	0
F2P17	413758	424246	0
F2P17	413759	424246	1
F2P17	413759	424246	0
F2P17	413759	424246	1
F2P17	413749	424206	0
F2P17	413749	424206	0
F2P17	413749	424206	0
F2P17	413749	424206	0
F2P17	413749	424206	0
F2P17	413749	424206	0
F2P17	413749	424206	0
F2P17	413750	424206	0
F2P17	413750	424206	0
F2P17	413750	424206	0
F2P17	413798	424196	0
F2P17	413798	424196	0
F2P17	413798	424196	0
F2P17	413798	424196	0
F2P17	413798	424196	1
F2P17	413798	424196	1
F2P17	413798	424196	0
F2P17	413799	424196	1
F2P17	413799	424196	0
F2P17	413799	424196	0
F2P17	413807	424234	NA
F2P17	413807	424234	NA
F2P17	413807	424234	NA
F2P17	413807	424234	NA
F2P17	413807	424234	NA
F2P17	413807	424234	NA
F2P17	413807	424234	NA
F2P17	413808	424234	NA
F2P17	413808	424234	NA
F2P17	413808	424234	NA
F2P19	409387	441614	0
F2P19	409387	441614	0
F2P19	409387	441614	1
F2P19	409387	441614	0
F2P19	409387	441614	0
F2P19	409387	441614	0
F2P19	409387	441614	0
F2P19	409388	441614	0
F2P19	409388	441614	0
F2P19	409388	441614	0
F2P19	409378	441574	0
F2P19	409378	441574	1
F2P19	409378	441574	1
F2P19	409378	441574	2
F2P19	409378	441574	1
F2P19	409378	441574	0
F2P19	409378	441574	0
F2P19	409379	441574	0
F2P19	409379	441574	0
F2P19	409379	441574	0
F2P19	409427	441564	0
F2P19	409427	441564	0
F2P19	409427	441564	0
F2P19	409427	441564	0
F2P19	409427	441564	0
F2P19	409427	441564	0
F2P19	409427	441564	0
F2P19	409428	441564	0
F2P19	409428	441564	0
F2P19	409428	441564	0
F2P19	409436	441602	0
F2P19	409436	441602	0
F2P19	409436	441602	0
F2P19	409436	441602	0
F2P19	409436	441602	0
F2P19	409436	441602	0
F2P19	409436	441602	0
F2P19	409437	441602	0
F2P19	409437	441602	0
F2P19	409437	441602	0
F2P20	409424	441372	0
F2P20	409424	441372	0
F2P20	409424	441372	0
F2P20	409424	441372	0
F2P20	409424	441372	0
F2P20	409424	441372	0
F2P20	409424	441372	NA
F2P20	409425	441372	NA
F2P20	409425	441372	NA
F2P20	409425	441372	NA
F2P20	409415	441333	1
F2P20	409415	441333	0
F2P20	409415	441333	0
F2P20	409415	441333	NA
F2P20	409415	441333	NA
F2P20	409415	441333	NA
F2P20	409415	441333	NA
F2P20	409416	441333	NA
F2P20	409416	441333	NA
F2P20	409416	441333	NA
F2P20	409464	441322	0
F2P20	409464	441322	NA
F2P20	409464	441322	NA
F2P20	409464	441322	NA
F2P20	409464	441322	NA
F2P20	409464	441322	NA
F2P20	409464	441322	NA
F2P20	409465	441322	NA
F2P20	409465	441322	NA
F2P20	409465	441322	NA
F2P20	409473	441361	0
F2P20	409473	441361	0
F2P20	409473	441361	NA
F2P20	409473	441361	NA
F2P20	409473	441361	NA
F2P20	409473	441361	NA
F2P20	409473	441361	NA
F2P20	409474	441361	NA
F2P20	409474	441361	NA
F2P20	409474	441361	NA
F3P01	422967	385286	0
F3P01	422968	385286	NA
F3P01	422968	385286	NA
F3P01	422968	385286	NA
F3P01	422968	385286	NA
F3P01	422968	385286	NA
F3P01	422968	385286	NA
F3P01	422968	385286	NA
F3P01	422968	385286	NA
F3P01	422968	385286	NA
F3P01	422967	385286	1
F3P01	422959	385247	1
F3P01	422959	385247	0
F3P01	422959	385247	1
F3P01	422959	385247	NA
F3P01	422959	385247	NA
F3P01	422959	385247	NA
F3P01	422959	385247	NA
F3P01	422959	385247	NA
F3P01	422959	385247	NA
F3P01	423007	385236	0
F3P01	423008	385236	0
F3P01	423008	385236	NA
F3P01	423008	385236	NA
F3P01	423008	385236	NA
F3P01	423008	385236	NA
F3P01	423008	385236	NA
F3P01	423008	385236	NA
F3P01	423008	385236	NA
F3P01	423008	385236	NA
F3P01	423016	385275	1
F3P01	423017	385275	1
F3P01	423017	385275	0
F3P01	423017	385275	NA
F3P01	423017	385275	NA
F3P01	423017	385275	NA
F3P01	423017	385275	NA
F3P01	423017	385275	NA
F3P01	423017	385275	NA
F3P01	423017	385275	NA
F3P01	422968	385286	NA
F3P01	422968	385286	NA
F3P01	422959	385247	1
F3P01	422959	385247	NA
F3P01	422959	385247	NA
F3P01	423008	385236	NA
F3P01	423008	385236	NA
F3P01	423017	385275	0
F3P01	423017	385275	NA
F3P02	422993	385044	NA
F3P02	422993	385044	NA
F3P02	422993	385044	NA
F3P02	422993	385044	NA
F3P02	422993	385044	NA
F3P02	422993	385044	NA
F3P02	422993	385044	NA
F3P02	422993	385044	NA
F3P02	422994	385044	NA
F3P02	422994	385044	NA
F3P02	422984	385004	0
F3P02	422984	385004	0
F3P02	422984	385004	0
F3P02	422984	385004	0
F3P02	422984	385004	1
F3P02	422984	385004	1
F3P02	422984	385004	0
F3P02	422984	385004	0
F3P02	422985	385004	0
F3P02	422985	385004	0
F3P02	423033	384994	0
F3P02	423033	384994	0
F3P02	423033	384994	0
F3P02	423033	384994	0
F3P02	423033	384994	0
F3P02	423033	384994	0
F3P02	423033	384994	1
F3P02	423033	384994	0
F3P02	423034	384994	0
F3P02	423034	384994	0
F3P02	423042	385032	0
F3P02	423042	385032	0
F3P02	423042	385032	0
F3P02	423042	385032	0
F3P02	423042	385032	1
F3P02	423042	385032	1
F3P02	423042	385032	0
F3P02	423042	385032	NA
F3P02	423043	385032	NA
F3P02	423043	385032	NA
F3P03	423005	384793	0
F3P03	423005	384793	0
F3P03	423005	384793	0
F3P03	423005	384793	0
F3P03	423005	384793	0
F3P03	423005	384793	NA
F3P03	423005	384793	NA
F3P03	423005	384793	NA
F3P03	423005	384793	NA
F3P03	423006	384793	NA
F3P03	422996	384754	1
F3P03	422996	384754	1
F3P03	422996	384754	0
F3P03	422996	384754	0
F3P03	422996	384754	NA
F3P03	422996	384754	NA
F3P03	422996	384754	NA
F3P03	422996	384754	NA
F3P03	422996	384754	NA
F3P03	422997	384754	NA
F3P03	423045	384743	1
F3P03	423045	384743	0
F3P03	423045	384743	0
F3P03	423045	384743	NA
F3P03	423045	384743	NA
F3P03	423045	384743	NA
F3P03	423045	384743	NA
F3P03	423045	384743	NA
F3P03	423045	384743	NA
F3P03	423046	384743	NA
F3P03	423054	384782	0
F3P03	423054	384782	0
F3P03	423054	384782	0
F3P03	423054	384782	0
F3P03	423054	384782	NA
F3P03	423054	384782	NA
F3P03	423054	384782	NA
F3P03	423054	384782	NA
F3P03	423054	384782	NA
F3P03	423055	384782	NA
F3P04	423098	384533	1
F3P04	423098	384533	0
F3P04	423098	384533	0
F3P04	423098	384533	NA
F3P04	423098	384533	NA
F3P04	423099	384533	NA
F3P04	423099	384533	NA
F3P04	423099	384533	NA
F3P04	423089	384494	1
F3P04	423089	384494	1
F3P04	423089	384494	NA
F3P04	423089	384494	NA
F3P04	423090	384494	NA
F3P04	423090	384494	NA
F3P04	423090	384494	NA
F3P04	423138	384483	0
F3P04	423138	384483	0
F3P04	423138	384483	NA
F3P04	423138	384483	NA
F3P04	423138	384483	NA
F3P04	423139	384483	NA
F3P04	423139	384483	NA
F3P04	423139	384483	NA
F3P04	423147	384522	1
F3P04	423147	384522	NA
F3P04	423147	384522	NA
F3P04	423147	384522	NA
F3P04	423148	384522	NA
F3P04	423148	384522	NA
F3P04	423148	384522	NA
F3P04	423148	384522	NA
F3P05	423142	384265	0
F3P05	423142	384265	1
F3P05	423142	384265	0
F3P05	423142	384265	0
F3P05	423143	384265	0
F3P05	423143	384265	0
F3P05	423143	384265	NA
F3P05	423143	384265	NA
F3P05	423143	384265	NA
F3P05	423143	384265	NA
F3P05	423133	384226	0
F3P05	423133	384226	0
F3P05	423133	384226	0
F3P05	423133	384226	0
F3P05	423134	384226	0
F3P05	423134	384226	0
F3P05	423134	384226	0
F3P05	423134	384226	0
F3P05	423134	384226	0
F3P05	423134	384226	0
F3P05	423182	384215	0
F3P05	423182	384215	0
F3P05	423182	384215	0
F3P05	423182	384215	0
F3P05	423183	384215	0
F3P05	423183	384215	0
F3P05	423183	384215	0
F3P05	423183	384215	0
F3P05	423183	384215	0
F3P05	423183	384215	0
F3P05	423191	384254	0
F3P05	423191	384254	1
F3P05	423191	384254	0
F3P05	423191	384254	0
F3P05	423192	384254	0
F3P05	423192	384254	0
F3P05	423192	384254	0
F3P05	423192	384254	0
F3P05	423192	384254	NA
F3P05	423192	384254	NA
F3P06	423198	384035	1
F3P06	423198	384035	0
F3P06	423198	384035	0
F3P06	423199	384035	1
F3P06	423199	384035	0
F3P06	423199	384035	0
F3P06	423199	384035	0
F3P06	423199	384035	0
F3P06	423199	384035	0
F3P06	423199	384035	0
F3P06	423189	383996	1
F3P06	423189	383996	0
F3P06	423189	383996	1
F3P06	423190	383996	0
F3P06	423190	383996	0
F3P06	423190	383996	1
F3P06	423190	383996	0
F3P06	423190	383996	0
F3P06	423190	383996	0
F3P06	423190	383996	0
F3P06	423238	383985	1
F3P06	423238	383985	0
F3P06	423238	383985	0
F3P06	423239	383985	1
F3P06	423239	383985	0
F3P06	423239	383985	0
F3P06	423239	383985	NA
F3P06	423239	383985	NA
F3P06	423239	383985	NA
F3P06	423239	383985	NA
F3P06	423247	384024	1
F3P06	423247	384024	0
F3P06	423247	384024	0
F3P06	423248	384024	0
F3P06	423248	384024	NA
F3P06	423248	384024	NA
F3P06	423248	384024	NA
F3P06	423248	384024	NA
F3P06	423248	384024	NA
F3P06	423248	384024	NA
F3P07	423254	383796	0
F3P07	423254	383796	1
F3P07	423254	383796	0
F3P07	423254	383796	0
F3P07	423255	383796	0
F3P07	423255	383796	0
F3P07	423255	383796	0
F3P07	423255	383796	0
F3P07	423255	383796	0
F3P07	423255	383796	0
F3P07	423245	383758	0
F3P07	423245	383758	0
F3P07	423245	383758	0
F3P07	423245	383758	0
F3P07	423246	383758	0
F3P07	423246	383758	1
F3P07	423246	383758	0
F3P07	423246	383758	0
F3P07	423246	383758	0
F3P07	423246	383758	0
F3P07	423294	383746	1
F3P07	423294	383746	0
F3P07	423294	383746	0
F3P07	423294	383746	1
F3P07	423295	383746	0
F3P07	423295	383746	0
F3P07	423295	383746	NA
F3P07	423295	383746	NA
F3P07	423295	383746	NA
F3P07	423295	383746	NA
F3P07	423303	383786	2
F3P07	423303	383786	2
F3P07	423303	383786	1
F3P07	423303	383786	0
F3P07	423304	383786	0
F3P07	423304	383786	NA
F3P07	423304	383786	NA
F3P07	423304	383786	NA
F3P07	423304	383786	NA
F3P07	423304	383786	NA
F3P08	423323	383541	0
F3P08	423323	383541	0
F3P08	423323	383541	0
F3P08	423323	383541	0
F3P08	423324	383541	0
F3P08	423324	383541	0
F3P08	423324	383541	2
F3P08	423324	383541	2
F3P08	423324	383541	0
F3P08	423324	383541	0
F3P08	423314	383502	0
F3P08	423314	383502	1
F3P08	423314	383502	1
F3P08	423314	383502	0
F3P08	423315	383502	NA
F3P08	423315	383502	NA
F3P08	423315	383502	NA
F3P08	423315	383502	NA
F3P08	423315	383502	NA
F3P08	423315	383502	NA
F3P08	423363	383491	0
F3P08	423363	383491	0
F3P08	423363	383491	0
F3P08	423363	383491	0
F3P08	423364	383491	0
F3P08	423364	383491	0
F3P08	423364	383491	0
F3P08	423364	383491	0
F3P08	423364	383491	0
F3P08	423364	383491	0
F3P08	423372	383530	0
F3P08	423372	383530	0
F3P08	423372	383530	0
F3P08	423372	383530	1
F3P08	423373	383530	0
F3P08	423373	383530	0
F3P08	423373	383530	0
F3P08	423373	383530	0
F3P08	423373	383530	0
F3P08	423373	383530	0
F3P09	423362	383304	0
F3P09	423362	383304	1
F3P09	423362	383304	0
F3P09	423362	383304	0
F3P09	423362	383304	0
F3P09	423362	383304	1
F3P09	423362	383304	0
F3P09	423362	383304	0
F3P09	423363	383304	0
F3P09	423363	383304	0
F3P09	423353	383265	1
F3P09	423353	383265	1
F3P09	423353	383265	0
F3P09	423353	383265	1
F3P09	423353	383265	0
F3P09	423353	383265	1
F3P09	423353	383265	2
F3P09	423353	383265	2
F3P09	423354	383265	2
F3P09	423354	383265	2
F3P09	423402	383254	1
F3P09	423402	383254	0
F3P09	423402	383254	0
F3P09	423402	383254	1
F3P09	423402	383254	0
F3P09	423402	383254	1
F3P09	423402	383254	1
F3P09	423402	383254	0
F3P09	423403	383254	0
F3P09	423403	383254	2
F3P09	423411	383293	0
F3P09	423411	383293	0
F3P09	423411	383293	0
F3P09	423411	383293	0
F3P09	423411	383293	0
F3P09	423411	383293	1
F3P09	423411	383293	NA
F3P09	423411	383293	NA
F3P09	423412	383293	NA
F3P09	423412	383293	NA
F3P10	423436	383065	1
F3P10	423436	383065	1
F3P10	423436	383065	0
F3P10	423436	383065	1
F3P10	423436	383065	1
F3P10	423436	383065	0
F3P10	423437	383065	1
F3P10	423437	383065	1
F3P10	423437	383065	0
F3P10	423437	383065	0
F3P10	423427	383026	1
F3P10	423427	383026	2
F3P10	423427	383026	2
F3P10	423427	383026	1
F3P10	423427	383026	2
F3P10	423427	383026	2
F3P10	423428	383026	1
F3P10	423428	383026	1
F3P10	423428	383026	1
F3P10	423428	383026	1
F3P10	423476	383015	0
F3P10	423476	383015	0
F3P10	423476	383015	NA
F3P10	423476	383015	NA
F3P10	423476	383015	NA
F3P10	423476	383015	NA
F3P10	423477	383015	NA
F3P10	423477	383015	NA
F3P10	423477	383015	NA
F3P10	423477	383015	NA
F3P10	423485	383054	1
F3P10	423485	383054	2
F3P10	423485	383054	0
F3P10	423485	383054	0
F3P10	423485	383054	0
F3P10	423485	383054	1
F3P10	423486	383054	0
F3P10	423486	383054	0
F3P10	423486	383054	0
F3P10	423486	383054	0
F3P12	423538	382570	0
F3P12	423539	382570	1
F3P12	423539	382570	0
F3P12	423539	382570	1
F3P12	423539	382570	0
F3P12	423539	382570	NA
F3P12	423539	382570	NA
F3P12	423539	382570	NA
F3P12	423539	382570	NA
F3P12	423539	382570	NA
F3P12	423529	382531	1
F3P12	423530	382531	2
F3P12	423530	382531	NA
F3P12	423530	382531	NA
F3P12	423530	382531	NA
F3P12	423530	382531	NA
F3P12	423530	382531	NA
F3P12	423530	382531	NA
F3P12	423530	382531	NA
F3P12	423530	382531	NA
F3P12	423578	382520	0
F3P12	423579	382520	0
F3P12	423579	382520	1
F3P12	423579	382520	1
F3P12	423579	382520	1
F3P12	423579	382520	0
F3P12	423579	382520	0
F3P12	423579	382520	0
F3P12	423579	382520	NA
F3P12	423579	382520	NA
F3P12	423587	382559	0
F3P12	423588	382559	0
F3P12	423588	382559	0
F3P12	423588	382559	1
F3P12	423588	382559	0
F3P12	423588	382559	0
F3P12	423588	382559	0
F3P12	423588	382559	0
F3P12	423588	382559	NA
F3P12	423588	382559	NA
F3P13	423582	382344	1
F3P13	423582	382344	1
F3P13	423582	382344	1
F3P13	423582	382344	1
F3P13	423582	382344	0
F3P13	423582	382344	0
F3P13	423582	382344	0
F3P13	423583	382344	1
F3P13	423583	382344	0
F3P13	423583	382344	0
F3P13	423573	382305	0
F3P13	423573	382305	0
F3P13	423573	382305	0
F3P13	423573	382305	1
F3P13	423573	382305	0
F3P13	423573	382305	0
F3P13	423573	382305	0
F3P13	423574	382305	0
F3P13	423574	382305	1
F3P13	423574	382305	1
F3P13	423622	382294	0
F3P13	423622	382294	1
F3P13	423622	382294	1
F3P13	423622	382294	0
F3P13	423622	382294	0
F3P13	423622	382294	0
F3P13	423622	382294	0
F3P13	423623	382294	1
F3P13	423623	382294	1
F3P13	423623	382294	2
F3P13	423631	382333	1
F3P13	423631	382333	1
F3P13	423631	382333	0
F3P13	423631	382333	1
F3P13	423631	382333	1
F3P13	423631	382333	0
F3P13	423631	382333	0
F3P13	423632	382333	0
F3P13	423632	382333	1
F3P13	423632	382333	1
F3P14	423642	382111	1
F3P14	423642	382111	0
F3P14	423642	382111	0
F3P14	423642	382111	0
F3P14	423642	382111	0
F3P14	423642	382111	0
F3P14	423642	382111	0
F3P14	423642	382111	0
F3P14	423642	382111	0
F3P14	423642	382111	0
F3P14	423633	382072	0
F3P14	423633	382072	2
F3P14	423633	382072	2
F3P14	423633	382072	1
F3P14	423633	382072	0
F3P14	423633	382072	0
F3P14	423633	382072	0
F3P14	423633	382072	0
F3P14	423633	382072	1
F3P14	423633	382072	0
F3P14	423682	382061	0
F3P14	423682	382061	0
F3P14	423682	382061	0
F3P14	423682	382061	0
F3P14	423682	382061	0
F3P14	423682	382061	0
F3P14	423682	382061	0
F3P14	423682	382061	0
F3P14	423682	382061	0
F3P14	423682	382061	0
F3P14	423691	382100	0
F3P14	423691	382100	1
F3P14	423691	382100	0
F3P14	423691	382100	1
F3P14	423691	382100	0
F3P14	423691	382100	0
[truncated: 124 more rows]

## Sheet: Area 2(b)
mean CAI in each soil depth layers
plot	depth	auger	CAI		depth		mean CAI
S1P01	A	T1	0		A	0-10 cm	0.40404
S1P01	B	T1	0		B	10-20 cm	0.587629
S1P01	C	T1	0		C	20-40 cm	0.542773
S1P01	C	T1	0		D	40-60 cm	0.386207
S1P01	D	T1	0		E	60-80 cm	0.287938
S1P01	D	T1	NA		F	80-100 cm	0.271552
S1P01	E	T1	NA
S1P01	E	T1	NA
S1P01	F	T1	NA
S1P01	F	T1	NA
S1P01	A	T2	0
S1P01	B	T2	0
S1P01	C	T2	1
S1P01	C	T2	0
S1P01	D	T2	0
S1P01	D	T2	1
S1P01	E	T2	NA
S1P01	E	T2	NA
S1P01	F	T2	NA
S1P01	F	T2	NA
S1P01	A	T3	1
S1P01	B	T3	1
S1P01	C	T3	NA
S1P01	C	T3	NA
S1P01	D	T3	NA
S1P01	D	T3	NA
S1P01	E	T3	NA
S1P01	E	T3	NA
S1P01	F	T3	NA
S1P01	F	T3	NA
S1P01	A	T4	1
S1P01	B	T4	2
S1P01	C	T4	NA
S1P01	C	T4	NA
S1P01	D	T4	NA
S1P01	D	T4	NA
S1P01	E	T4	NA
S1P01	E	T4	NA
S1P01	F	T4	NA
S1P01	F	T4	NA
S1P02	A	T1	0
S1P02	B	T1	0
S1P02	C	T1	1
S1P02	C	T1	0
S1P02	D	T1	0
S1P02	D	T1	0
S1P02	E	T1	0
S1P02	E	T1	0
S1P02	F	T1	0
S1P02	F	T1	0
S1P02	A	T2	0
S1P02	B	T2	4
S1P02	C	T2	0
S1P02	C	T2	1
S1P02	D	T2	0
S1P02	D	T2	2
S1P02	E	T2	0
S1P02	E	T2	0
S1P02	F	T2	0
S1P02	F	T2	0
S1P02	A	T3	0
S1P02	B	T3	0
S1P02	C	T3	4
S1P02	C	T3	1
S1P02	D	T3	1
S1P02	D	T3	0
S1P02	E	T3	0
S1P02	E	T3	1
S1P02	F	T3	1
S1P02	F	T3	1
S1P02	A	T4	0
S1P02	B	T4	0
S1P02	C	T4	0
S1P02	C	T4	0
S1P02	D	T4	1
S1P02	D	T4	2
S1P02	E	T4	NA
S1P02	E	T4	NA
S1P02	F	T4	NA
S1P02	F	T4	NA
S1P03	A	T1	1
S1P03	B	T1	4
S1P03	C	T1	4
S1P03	C	T1	1
S1P03	D	T1	NA
S1P03	D	T1	NA
S1P03	E	T1	NA
S1P03	E	T1	NA
S1P03	F	T1	NA
S1P03	F	T1	NA
S1P03	A	T2	1
S1P03	B	T2	1
S1P03	C	T2	3
S1P03	C	T2	1
S1P03	D	T2	NA
S1P03	D	T2	NA
S1P03	E	T2	NA
S1P03	E	T2	NA
S1P03	F	T2	NA
S1P03	F	T2	NA
S1P03	A	T3	0
S1P03	B	T3	1
S1P03	C	T3	0
S1P03	C	T3	0
S1P03	D	T3	1
S1P03	D	T3	1
S1P03	E	T3	1
S1P03	E	T3	NA
S1P03	F	T3	NA
S1P03	F	T3	NA
S1P03	A	T4	0
S1P03	B	T4	0
S1P03	C	T4	0
S1P03	C	T4	0
S1P03	D	T4	0
S1P03	D	T4	NA
S1P03	E	T4	NA
S1P03	E	T4	NA
S1P03	F	T4	NA
S1P03	F	T4	NA
S1P04	A	T1	0
S1P04	B	T1	0
S1P04	C	T1	1
S1P04	C	T1	0
S1P04	D	T1	0
S1P04	D	T1	1
S1P04	E	T1	0
S1P04	E	T1	0
S1P04	F	T1	0
S1P04	F	T1	1
S1P04	A	T2	0
S1P04	B	T2	0
S1P04	C	T2	0
S1P04	C	T2	1
S1P04	D	T2	1
S1P04	D	T2	1
S1P04	E	T2	1
S1P04	E	T2	1
S1P04	F	T2	0
S1P04	F	T2	0
S1P04	A	T3	0
S1P04	B	T3	0
S1P04	C	T3	1
S1P04	C	T3	2
S1P04	D	T3	3
S1P04	D	T3	4
S1P04	E	T3	1
S1P04	E	T3	1
S1P04	F	T3	1
S1P04	F	T3	0
S1P04	A	T4	0
S1P04	B	T4	0
S1P04	C	T4	0
S1P04	C	T4	1
S1P04	D	T4	1
S1P04	D	T4	0
S1P04	E	T4	0
S1P04	E	T4	0
S1P04	F	T4	0
S1P04	F	T4	0
S1P05	A	T1	2
S1P05	B	T1	0
S1P05	C	T1	0
S1P05	C	T1	0
S1P05	D	T1	0
S1P05	D	T1	0
S1P05	E	T1	0
S1P05	E	T1	0
S1P05	F	T1	0
S1P05	F	T1	0
S1P05	A	T2	0
S1P05	B	T2	0
S1P05	C	T2	1
S1P05	C	T2	0
S1P05	D	T2	1
S1P05	D	T2	2
S1P05	E	T2	0
S1P05	E	T2	1
S1P05	F	T2	1
S1P05	F	T2	1
S1P05	A	T3	1
S1P05	B	T3	1
S1P05	C	T3	0
S1P05	C	T3	0
S1P05	D	T3	0
S1P05	D	T3	0
S1P05	E	T3	0
S1P05	E	T3	1
S1P05	F	T3	1
S1P05	F	T3	0
S1P05	A	T4	0
S1P05	B	T4	0
S1P05	C	T4	1
S1P05	C	T4	2
S1P05	D	T4	1
S1P05	D	T4	0
S1P05	E	T4	0
S1P05	E	T4	1
S1P05	F	T4	0
S1P05	F	T4	0
S1P06	A	T1	0
S1P06	B	T1	0
S1P06	C	T1	NA
S1P06	C	T1	NA
S1P06	D	T1	NA
S1P06	D	T1	NA
S1P06	E	T1	NA
S1P06	E	T1	NA
S1P06	F	T1	NA
S1P06	F	T1	NA
S1P06	A	T2	0
S1P06	B	T2	0
S1P06	C	T2	0
S1P06	C	T2	0
S1P06	D	T2	0
S1P06	D	T2	0
S1P06	E	T2	0
S1P06	E	T2	0
S1P06	F	T2	0
S1P06	F	T2	0
S1P06	A	T3	0
S1P06	B	T3	0
S1P06	C	T3	0
S1P06	C	T3	1
S1P06	D	T3	0
S1P06	D	T3	0
S1P06	E	T3	0
S1P06	E	T3	0
S1P06	F	T3	0
S1P06	F	T3	0
S1P06	A	T4	0
S1P06	B	T4	0
S1P06	C	T4	0
S1P06	C	T4	0
S1P06	D	T4	NA
S1P06	D	T4	NA
S1P06	E	T4	NA
S1P06	E	T4	NA
S1P06	F	T4	NA
S1P06	F	T4	NA
S1P07	A	T1	0
S1P07	B	T1	0
S1P07	C	T1	1
S1P07	C	T1	0
S1P07	D	T1	0
S1P07	D	T1	0
S1P07	E	T1	0
S1P07	E	T1	NA
S1P07	F	T1	NA
S1P07	F	T1	NA
S1P07	A	T2	1
S1P07	B	T2	4
S1P07	C	T2	NA
S1P07	C	T2	NA
S1P07	D	T2	NA
S1P07	D	T2	NA
S1P07	E	T2	NA
S1P07	E	T2	NA
S1P07	F	T2	NA
S1P07	F	T2	NA
S1P07	A	T3	0
S1P07	B	T3	0
S1P07	C	T3	NA
S1P07	C	T3	NA
S1P07	D	T3	NA
S1P07	D	T3	NA
S1P07	E	T3	NA
S1P07	E	T3	NA
S1P07	F	T3	NA
S1P07	F	T3	NA
S1P07	A	T4	0
S1P07	B	T4	0
S1P07	C	T4	0
S1P07	C	T4	0
S1P07	D	T4	0
S1P07	D	T4	0
S1P07	E	T4	0
S1P07	E	T4	1
S1P07	F	T4	0
S1P07	F	T4	0
S1P08	A	T1	0
S1P08	B	T1	0
S1P08	C	T1	2
S1P08	C	T1	4
S1P08	D	T1	0
S1P08	D	T1	1
S1P08	E	T1	0
S1P08	E	T1	1
S1P08	F	T1	1
S1P08	F	T1	0
S1P08	A	T2	0
S1P08	B	T2	0
S1P08	C	T2	0
S1P08	C	T2	0
S1P08	D	T2	0
S1P08	D	T2	0
S1P08	E	T2	0
S1P08	E	T2	0
S1P08	F	T2	0
S1P08	F	T2	0
S1P08	A	T3	NA
S1P08	B	T3	NA
S1P08	C	T3	NA
S1P08	C	T3	NA
S1P08	D	T3	NA
S1P08	D	T3	NA
S1P08	E	T3	NA
S1P08	E	T3	NA
S1P08	F	T3	NA
S1P08	F	T3	NA
S1P08	A	T4	NA
S1P08	B	T4	NA
S1P08	C	T4	NA
S1P08	C	T4	NA
S1P08	D	T4	NA
S1P08	D	T4	NA
S1P08	E	T4	NA
S1P08	E	T4	NA
S1P08	F	T4	NA
S1P08	F	T4	NA
S1P09	A	T1	3
S1P09	B	T1	3
S1P09	C	T1	1
S1P09	C	T1	4
S1P09	D	T1	2
S1P09	D	T1	1
S1P09	E	T1	1
S1P09	E	T1	1
S1P09	F	T1	NA
S1P09	F	T1	NA
S1P09	A	T2	0
S1P09	B	T2	0
S1P09	C	T2	0
S1P09	C	T2	0
S1P09	D	T2	NA
S1P09	D	T2	NA
S1P09	E	T2	NA
S1P09	E	T2	NA
S1P09	F	T2	NA
S1P09	F	T2	NA
S1P09	A	T3	0
S1P09	B	T3	0
S1P09	C	T3	0
S1P09	C	T3	NA
S1P09	D	T3	NA
S1P09	D	T3	NA
S1P09	E	T3	NA
S1P09	E	T3	NA
S1P09	F	T3	NA
S1P09	F	T3	NA
S1P09	A	T4	0
S1P09	B	T4	0
S1P09	C	T4	NA
S1P09	C	T4	NA
S1P09	D	T4	NA
S1P09	D	T4	NA
S1P09	E	T4	NA
S1P09	E	T4	NA
S1P09	F	T4	NA
S1P09	F	T4	NA
S1P10	A	T1	0
S1P10	B	T1	0
S1P10	C	T1	0
S1P10	C	T1	0
S1P10	D	T1	0
S1P10	D	T1	0
S1P10	E	T1	0
S1P10	E	T1	0
S1P10	F	T1	NA
S1P10	F	T1	NA
S1P10	A	T2	4
S1P10	B	T2	3
S1P10	C	T2	4
S1P10	C	T2	NA
S1P10	D	T2	NA
S1P10	D	T2	NA
S1P10	E	T2	NA
S1P10	E	T2	NA
S1P10	F	T2	NA
S1P10	F	T2	NA
S1P10	A	T3	0
S1P10	B	T3	NA
S1P10	C	T3	NA
S1P10	C	T3	NA
S1P10	D	T3	NA
S1P10	D	T3	NA
S1P10	E	T3	NA
S1P10	E	T3	NA
S1P10	F	T3	NA
S1P10	F	T3	NA
S1P10	A	T4	0
S1P10	B	T4	0
S1P10	C	T4	NA
S1P10	C	T4	NA
S1P10	D	T4	NA
S1P10	D	T4	NA
S1P10	E	T4	NA
S1P10	E	T4	NA
S1P10	F	T4	NA
S1P10	F	T4	NA
S1P11	A	T1	2
S1P11	B	T1	1
S1P11	C	T1	1
S1P11	C	T1	0
S1P11	D	T1	NA
S1P11	D	T1	NA
S1P11	E	T1	NA
S1P11	E	T1	NA
S1P11	F	T1	NA
S1P11	F	T1	NA
S1P11	A	T2	4
S1P11	B	T2	2
S1P11	C	T2	2
S1P11	C	T2	3
S1P11	D	T2	NA
S1P11	D	T2	NA
S1P11	E	T2	NA
S1P11	E	T2	NA
S1P11	F	T2	NA
S1P11	F	T2	NA
S1P11	A	T3	0
S1P11	B	T3	0
S1P11	C	T3	0
S1P11	C	T3	0
S1P11	D	T3	0
S1P11	D	T3	1
S1P11	E	T3	NA
S1P11	E	T3	NA
S1P11	F	T3	NA
S1P11	F	T3	NA
S1P11	A	T4	0
S1P11	B	T4	2
S1P11	C	T4	0
S1P11	C	T4	0
S1P11	D	T4	0
S1P11	D	T4	NA
S1P11	E	T4	NA
S1P11	E	T4	NA
S1P11	F	T4	NA
S1P11	F	T4	NA
S1P12	A	T1	0
S1P12	B	T1	0
S1P12	C	T1	0
S1P12	C	T1	0
S1P12	D	T1	0
S1P12	D	T1	0
S1P12	E	T1	0
S1P12	E	T1	0
S1P12	F	T1	NA
S1P12	F	T1	NA
S1P12	A	T2	0
S1P12	B	T2	0
S1P12	C	T2	1
S1P12	C	T2	0
S1P12	D	T2	0
S1P12	D	T2	0
S1P12	E	T2	0
S1P12	E	T2	NA
S1P12	F	T2	NA
S1P12	F	T2	NA
S1P12	A	T3	0
S1P12	B	T3	1
S1P12	C	T3	0
S1P12	C	T3	NA
S1P12	D	T3	NA
S1P12	D	T3	NA
S1P12	E	T3	NA
S1P12	E	T3	NA
S1P12	F	T3	NA
S1P12	F	T3	NA
S1P12	A	T4	1
S1P12	B	T4	0
S1P12	C	T4	0
S1P12	C	T4	0
S1P12	D	T4	NA
S1P12	D	T4	NA
S1P12	E	T4	NA
S1P12	E	T4	NA
S1P12	F	T4	NA
S1P12	F	T4	NA
S1P13	A	T1	0
S1P13	B	T1	0
S1P13	C	T1	0
S1P13	C	T1	0
S1P13	D	T1	0
S1P13	D	T1	0
S1P13	E	T1	0
S1P13	E	T1	0
S1P13	F	T1	0
S1P13	F	T1	0
S1P13	A	T2	0
S1P13	B	T2	0
S1P13	C	T2	0
S1P13	C	T2	0
S1P13	D	T2	NA
S1P13	D	T2	NA
S1P13	E	T2	NA
S1P13	E	T2	NA
S1P13	F	T2	NA
S1P13	F	T2	NA
S1P13	A	T3	0
S1P13	B	T3	2
S1P13	C	T3	0
S1P13	C	T3	0
S1P13	D	T3	0
S1P13	D	T3	0
S1P13	E	T3	0
S1P13	E	T3	2
S1P13	F	T3	3
S1P13	F	T3	NA
S1P13	A	T4	0
S1P13	B	T4	1
S1P13	C	T4	0
S1P13	C	T4	0
S1P13	D	T4	0
S1P13	D	T4	0
S1P13	E	T4	0
S1P13	E	T4	NA
S1P13	F	T4	NA
S1P13	F	T4	NA
S1P14	A	T1	1
S1P14	B	T1	0
S1P14	C	T1	1
S1P14	C	T1	2
S1P14	D	T1	1
S1P14	D	T1	1
S1P14	E	T1	0
S1P14	E	T1	0
S1P14	F	T1	0
S1P14	F	T1	0
S1P14	A	T2	0
S1P14	B	T2	1
S1P14	C	T2	1
S1P14	C	T2	0
S1P14	D	T2	0
S1P14	D	T2	0
S1P14	E	T2	0
S1P14	E	T2	0
S1P14	F	T2	0
S1P14	F	T2	2
S1P14	A	T3	0
S1P14	B	T3	1
S1P14	C	T3	0
S1P14	C	T3	0
S1P14	D	T3	0
S1P14	D	T3	0
S1P14	E	T3	0
S1P14	E	T3	0
S1P14	F	T3	0
S1P14	F	T3	0
S1P14	A	T4	1
S1P14	B	T4	4
S1P14	C	T4	0
S1P14	C	T4	0
S1P14	D	T4	0
S1P14	D	T4	0
S1P14	E	T4	0
S1P14	E	T4	0
S1P14	F	T4	0
S1P14	F	T4	0
S1P15	A	T1	0
S1P15	B	T1	0
S1P15	C	T1	0
S1P15	C	T1	NA
S1P15	D	T1	NA
S1P15	D	T1	NA
S1P15	E	T1	NA
S1P15	E	T1	NA
S1P15	F	T1	NA
S1P15	F	T1	NA
S1P15	A	T2	0
S1P15	B	T2	0
S1P15	C	T2	0
S1P15	C	T2	0
S1P15	D	T2	0
S1P15	D	T2	0
S1P15	E	T2	0
S1P15	E	T2	0
S1P15	F	T2	0
S1P15	F	T2	0
S1P15	A	T3	0
S1P15	B	T3	0
S1P15	C	T3	0
S1P15	C	T3	0
S1P15	D	T3	0
S1P15	D	T3	0
S1P15	E	T3	0
S1P15	E	T3	0
S1P15	F	T3	0
S1P15	F	T3	0
S1P15	A	T4	0
S1P15	B	T4	0
S1P15	C	T4	0
S1P15	C	T4	0
S1P15	D	T4	0
S1P15	D	T4	0
S1P15	E	T4	0
S1P15	E	T4	0
S1P15	F	T4	NA
S1P15	F	T4	NA
S1P17	A	T1	0
S1P17	B	T1	0
S1P17	C	T1	1
S1P17	C	T1	1
S1P17	D	T1	0
S1P17	D	T1	NA
S1P17	E	T1	NA
S1P17	E	T1	NA
S1P17	F	T1	NA
S1P17	F	T1	NA
S1P17	A	T2	0
S1P17	B	T2	1
S1P17	C	T2	NA
S1P17	C	T2	NA
S1P17	D	T2	NA
S1P17	D	T2	NA
S1P17	E	T2	NA
S1P17	E	T2	NA
S1P17	F	T2	NA
S1P17	F	T2	NA
S1P17	A	T3	0
S1P17	B	T3	0
S1P17	C	T3	0
S1P17	C	T3	0
S1P17	D	T3	0
S1P17	D	T3	0
S1P17	E	T3	0
S1P17	E	T3	0
S1P17	F	T3	0
S1P17	F	T3	NA
S1P17	A	T4	0
S1P17	B	T4	0
S1P17	C	T4	0
S1P17	C	T4	0
S1P17	D	T4	0
S1P17	D	T4	2
S1P17	E	T4	0
S1P17	E	T4	0
S1P17	F	T4	0
S1P17	F	T4	0
S1P18	A	T1	1
S1P18	B	T1	3
S1P18	C	T1	1
S1P18	C	T1	NA
S1P18	D	T1	NA
S1P18	D	T1	NA
S1P18	E	T1	NA
S1P18	E	T1	NA
S1P18	F	T1	NA
S1P18	F	T1	NA
S1P18	A	T2	0
S1P18	B	T2	0
S1P18	C	T2	0
S1P18	C	T2	0
S1P18	D	T2	NA
S1P18	D	T2	NA
S1P18	E	T2	NA
S1P18	E	T2	NA
S1P18	F	T2	NA
S1P18	F	T2	NA
S1P18	A	T3	0
S1P18	B	T3	0
S1P18	C	T3	0
S1P18	C	T3	0
S1P18	D	T3	0
S1P18	D	T3	0
S1P18	E	T3	0
S1P18	E	T3	0
S1P18	F	T3	NA
S1P18	F	T3	NA
S1P18	A	T4	0
S1P18	B	T4	NA
S1P18	C	T4	NA
S1P18	C	T4	NA
S1P18	D	T4	NA
S1P18	D	T4	NA
S1P18	E	T4	NA
S1P18	E	T4	NA
S1P18	F	T4	NA
S1P18	F	T4	NA
S1P19	A	T1	0
S1P19	B	T1	0
S1P19	C	T1	0
S1P19	C	T1	0
S1P19	D	T1	0
S1P19	D	T1	0
S1P19	E	T1	0
S1P19	E	T1	0
S1P19	F	T1	0
S1P19	F	T1	0
S1P19	A	T2	0
S1P19	B	T2	0
S1P19	C	T2	0
S1P19	C	T2	0
S1P19	D	T2	0
S1P19	D	T2	0
S1P19	E	T2	0
S1P19	E	T2	0
S1P19	F	T2	0
S1P19	F	T2	0
S1P19	A	T3	0
S1P19	B	T3	1
S1P19	C	T3	0
S1P19	C	T3	0
S1P19	D	T3	0
S1P19	D	T3	0
S1P19	E	T3	0
S1P19	E	T3	0
S1P19	F	T3	0
S1P19	F	T3	0
S1P19	A	T4	0
S1P19	B	T4	0
S1P19	C	T4	0
S1P19	C	T4	0
S1P19	D	T4	0
S1P19	D	T4	0
S1P19	E	T4	0
S1P19	E	T4	0
S1P19	F	T4	0
S1P19	F	T4	0
S1P20	A	T1	0
S1P20	B	T1	0
S1P20	C	T1	NA
S1P20	C	T1	NA
S1P20	D	T1	NA
S1P20	D	T1	NA
S1P20	E	T1	NA
S1P20	E	T1	NA
S1P20	F	T1	NA
S1P20	F	T1	NA
S1P20	A	T2	3
S1P20	B	T2	0
S1P20	C	T2	0
S1P20	C	T2	0
S1P20	D	T2	0
S1P20	D	T2	0
S1P20	E	T2	0
S1P20	E	T2	NA
S1P20	F	T2	NA
S1P20	F	T2	NA
S1P20	A	T3	0
S1P20	B	T3	NA
S1P20	C	T3	NA
S1P20	C	T3	NA
S1P20	D	T3	NA
S1P20	D	T3	NA
S1P20	E	T3	NA
S1P20	E	T3	NA
S1P20	F	T3	NA
S1P20	F	T3	NA
S1P20	A	T4	0
S1P20	B	T4	0
S1P20	C	T4	NA
S1P20	C	T4	NA
S1P20	D	T4	NA
S1P20	D	T4	NA
S1P20	E	T4	NA
S1P20	E	T4	NA
S1P20	F	T4	NA
S1P20	F	T4	NA
S2P01	A	T1	0
S2P01	B	T1	0
S2P01	C	T1	0
S2P01	C	T1	0
S2P01	D	T1	0
S2P01	D	T1	0
S2P01	E	T1	0
S2P01	E	T1	0
S2P01	F	T1	NA
S2P01	F	T1	NA
S2P01	A	T1	0
S2P01	B	T2	0
S2P01	C	T2	0
S2P01	C	T2	NA
S2P01	D	T2	NA
S2P01	D	T2	NA
S2P01	E	T2	NA
S2P01	E	T2	NA
S2P01	F	T2	NA
S2P01	F	T2	NA
S2P01	A	T3	0
S2P01	B	T3	0
S2P01	C	T3	0
S2P01	C	T3	1
S2P01	D	T3	1
S2P01	D	T3	0
S2P01	E	T3	NA
S2P01	E	T3	NA
S2P01	F	T3	NA
S2P01	F	T3	NA
S2P01	A	T4	0
S2P01	B	T4	1
S2P01	C	T4	1
S2P01	C	T4	1
S2P01	D	T4	0
S2P01	D	T4	0
S2P01	E	T4	0
S2P01	E	T4	0
S2P01	F	T4	NA
S2P01	F	T4	NA
S2P02	A	T1	0
S2P02	B	T1	0
S2P02	C	T1	0
S2P02	C	T1	0
S2P02	D	T1	0
S2P02	D	T1	0
S2P02	E	T1	0
S2P02	E	T1	0
S2P02	F	T1	0
S2P02	F	T1	0
S2P02	A	T2	NA
S2P02	B	T2	NA
S2P02	C	T2	NA
S2P02	C	T2	NA
S2P02	D	T2	NA
S2P02	D	T2	NA
S2P02	E	T2	NA
S2P02	E	T2	NA
S2P02	F	T2	NA
S2P02	F	T2	NA
S2P02	A	T3	NA
S2P02	B	T3	NA
S2P02	C	T3	NA
S2P02	C	T3	NA
S2P02	D	T3	NA
S2P02	D	T3	NA
S2P02	E	T3	NA
S2P02	E	T3	NA
S2P02	F	T3	NA
S2P02	F	T3	NA
S2P02	A	T4	0
S2P02	B	T4	1
S2P02	C	T4	0
S2P02	C	T4	0
S2P02	D	T4	0
S2P02	D	T4	0
S2P02	E	T4	0
S2P02	E	T4	0
S2P02	F	T4	0
S2P02	F	T4	0
S2P03	A	T1	0
S2P03	B	T1	0
S2P03	C	T1	0
S2P03	C	T1	0
S2P03	D	T1	0
S2P03	D	T1	0
S2P03	E	T1	0
S2P03	E	T1	0
S2P03	F	T1	0
S2P03	F	T1	0
S2P03	A	T2	0
S2P03	B	T2	0
S2P03	C	T2	NA
S2P03	C	T2	NA
S2P03	D	T2	NA
S2P03	D	T2	NA
S2P03	E	T2	NA
S2P03	E	T2	NA
S2P03	F	T2	NA
S2P03	F	T2	NA
S2P03	A	T3	0
S2P03	B	T3	1
S2P03	C	T3	0
S2P03	C	T3	0
S2P03	D	T3	NA
S2P03	D	T3	NA
S2P03	E	T3	NA
S2P03	E	T3	NA
S2P03	F	T3	NA
S2P03	F	T3	NA
S2P03	A	T4	0
S2P03	B	T4	0
S2P03	C	T4	4
S2P03	C	T4	4
S2P03	D	T4	4
S2P03	D	T4	0
S2P03	E	T4	0
S2P03	E	T4	0
S2P03	F	T4	2
S2P03	F	T4	0
S2P04	A	T1	0
S2P04	B	T1	1
S2P04	C	T1	0
S2P04	C	T1	1
S2P04	D	T1	NA
S2P04	D	T1	NA
S2P04	E	T1	NA
S2P04	E	T1	NA
S2P04	F	T1	NA
S2P04	F	T1	NA
S2P04	A	T2	0
S2P04	B	T2	0
S2P04	C	T2	0
S2P04	C	T2	0
S2P04	D	T2	1
S2P04	D	T2	0
S2P04	E	T2	0
S2P04	E	T2	0
S2P04	F	T2	0
S2P04	F	T2	0
S2P04	A	T3	0
S2P04	B	T3	0
S2P04	C	T3	1
S2P04	C	T3	1
S2P04	D	T3	1
S2P04	D	T3	0
S2P04	E	T3	0
S2P04	E	T3	0
S2P04	F	T3	2
S2P04	F	T3	0
S2P04	A	T4	1
S2P04	B	T4	1
S2P04	C	T4	1
S2P04	C	T4	1
S2P04	D	T4	0
S2P04	D	T4	0
S2P04	E	T4	0
S2P04	E	T4	0
S2P04	F	T4	NA
S2P04	F	T4	NA
S2P05	A	T1	1
S2P05	B	T1	0
S2P05	C	T1	0
S2P05	C	T1	0
S2P05	D	T1	0
S2P05	D	T1	0
S2P05	E	T1	1
S2P05	E	T1	0
S2P05	F	T1	0
S2P05	F	T1	0
S2P05	A	T2	0
S2P05	B	T2	0
S2P05	C	T2	0
S2P05	C	T2	0
S2P05	D	T2	0
S2P05	D	T2	0
S2P05	E	T2	0
S2P05	E	T2	1
S2P05	F	T2	0
S2P05	F	T2	0
S2P05	A	T3	2
S2P05	B	T3	4
S2P05	C	T3	4
S2P05	C	T3	4
S2P05	D	T3	2
S2P05	D	T3	1
S2P05	E	T3	1
S2P05	E	T3	1
S2P05	F	T3	0
S2P05	F	T3	0
S2P05	A	T4	0
S2P05	B	T4	0
S2P05	C	T4	0
S2P05	C	T4	0
S2P05	D	T4	1
S2P05	D	T4	0
S2P05	E	T4	2
S2P05	E	T4	1
S2P05	F	T4	1
S2P05	F	T4	0
S2P06	A	T1	2
S2P06	B	T1	0
S2P06	C	T1	0
S2P06	C	T1	1
S2P06	D	T1	0
S2P06	D	T1	0
S2P06	E	T1	0
S2P06	E	T1	0
S2P06	F	T1	0
S2P06	F	T1	0
S2P06	A	T2	0
S2P06	B	T2	3
S2P06	C	T2	2
S2P06	C	T2	1
S2P06	D	T2	1
S2P06	D	T2	0
S2P06	E	T2	0
S2P06	E	T2	0
S2P06	F	T2	0
S2P06	F	T2	0
S2P06	A	T3	0
S2P06	B	T3	2
S2P06	C	T3	3
S2P06	C	T3	0
S2P06	D	T3	1
S2P06	D	T3	0
S2P06	E	T3	3
S2P06	E	T3	0
S2P06	F	T3	0
S2P06	F	T3	0
S2P06	A	T4	0
S2P06	B	T4	0
S2P06	C	T4	0
S2P06	C	T4	0
S2P06	D	T4	0
S2P06	D	T4	0
S2P06	E	T4	0
S2P06	E	T4	0
S2P06	F	T4	0
S2P06	F	T4	0
S2P07	A	T1	0
S2P07	B	T1	0
S2P07	C	T1	0
S2P07	C	T1	0
S2P07	D	T1	0
S2P07	D	T1	1
S2P07	E	T1	0
S2P07	E	T1	0
S2P07	F	T1	0
S2P07	F	T1	0
S2P07	A	T2	0
S2P07	B	T2	1
S2P07	C	T2	0
S2P07	C	T2	0
S2P07	D	T2	0
S2P07	D	T2	1
S2P07	E	T2	0
S2P07	E	T2	1
S2P07	F	T2	0
S2P07	F	T2	0
S2P07	A	T3	1
S2P07	B	T3	0
S2P07	C	T3	1
S2P07	C	T3	2
S2P07	D	T3	0
S2P07	D	T3	0
S2P07	E	T3	0
S2P07	E	T3	0
S2P07	F	T3	0
S2P07	F	T3	0
S2P07	A	T4	0
S2P07	B	T4	0
S2P07	C	T4	0
S2P07	C	T4	0
S2P07	D	T4	0
S2P07	D	T4	0
S2P07	E	T4	0
S2P07	E	T4	0
S2P07	F	T4	0
S2P07	F	T4	0
S2P08	A	T1	0
S2P08	B	T1	3
S2P08	C	T1	1
S2P08	C	T1	0
S2P08	D	T1	0
S2P08	D	T1	0
S2P08	E	T1	0
S2P08	E	T1	1
S2P08	F	T1	0
S2P08	F	T1	0
S2P08	A	T2	0
S2P08	B	T2	2
S2P08	C	T2	4
S2P08	C	T2	1
S2P08	D	T2	1
S2P08	D	T2	1
S2P08	E	T2	0
S2P08	E	T2	1
S2P08	F	T2	1
S2P08	F	T2	0
S2P08	A	T3	0
S2P08	B	T3	0
S2P08	C	T3	0
S2P08	C	T3	1
S2P08	D	T3	1
S2P08	D	T3	0
S2P08	E	T3	2
S2P08	E	T3	0
S2P08	F	T3	0
S2P08	F	T3	0
S2P08	A	T4	0
S2P08	B	T4	0
S2P08	C	T4	0
S2P08	C	T4	1
S2P08	D	T4	1
S2P08	D	T4	1
S2P08	E	T4	0
S2P08	E	T4	0
S2P08	F	T4	0
S2P08	F	T4	0
S2P09	A	T1	4
S2P09	B	T1	1
S2P09	C	T1	0
S2P09	C	T1	0
S2P09	D	T1	0
S2P09	D	T1	1
S2P09	E	T1	0
S2P09	E	T1	0
S2P09	F	T1	1
S2P09	F	T1	0
S2P09	A	T2	0
S2P09	B	T2	0
S2P09	C	T2	1
S2P09	C	T2	0
S2P09	D	T2	0
S2P09	D	T2	1
S2P09	E	T2	1
S2P09	E	T2	0
S2P09	F	T2	0
S2P09	F	T2	0
S2P09	A	T3	0
S2P09	B	T3	0
S2P09	C	T3	0
S2P09	C	T3	0
S2P09	D	T3	0
S2P09	D	T3	0
S2P09	E	T3	0
S2P09	E	T3	0
S2P09	F	T3	0
S2P09	F	T3	0
S2P09	A	T4	1
S2P09	B	T4	0
S2P09	C	T4	0
S2P09	C	T4	0
S2P09	D	T4	0
S2P09	D	T4	0
S2P09	E	T4	0
S2P09	E	T4	0
S2P09	F	T4	0
S2P09	F	T4	0
S2P10	A	T1	1
S2P10	B	T1	0
S2P10	C	T1	0
S2P10	C	T1	0
S2P10	D	T1	0
S2P10	D	T1	1
S2P10	E	T1	0
S2P10	E	T1	0
S2P10	F	T1	0
S2P10	F	T1	0
S2P10	A	T2	0
S2P10	B	T2	0
S2P10	C	T2	0
S2P10	C	T2	0
S2P10	D	T2	0
S2P10	D	T2	0
S2P10	E	T2	0
S2P10	E	T2	0
S2P10	F	T2	0
S2P10	F	T2	0
S2P10	A	T3	0
S2P10	B	T3	1
S2P10	C	T3	1
S2P10	C	T3	1
S2P10	D	T3	0
S2P10	D	T3	1
S2P10	E	T3	0
S2P10	E	T3	0
S2P10	F	T3	0
S2P10	F	T3	0
S2P10	A	T4	0
S2P10	B	T4	0
S2P10	C	T4	0
S2P10	C	T4	0
S2P10	D	T4	0
S2P10	D	T4	0
S2P10	E	T4	0
S2P10	E	T4	0
S2P10	F	T4	0
S2P10	F	T4	0
S2P11	A	T1	0
S2P11	B	T1	0
S2P11	C	T1	0
S2P11	C	T1	0
S2P11	D	T1	0
S2P11	D	T1	0
S2P11	E	T1	0
S2P11	E	T1	0
S2P11	F	T1	0
S2P11	F	T1	0
S2P11	A	T2	0
S2P11	B	T2	0
S2P11	C	T2	0
S2P11	C	T2	0
S2P11	D	T2	0
S2P11	D	T2	0
S2P11	E	T2	0
S2P11	E	T2	0
S2P11	F	T2	0
S2P11	F	T2	0
S2P11	A	T3	0
S2P11	B	T3	0
S2P11	C	T3	0
S2P11	C	T3	2
S2P11	D	T3	0
S2P11	D	T3	1
S2P11	E	T3	1
S2P11	E	T3	0
S2P11	F	T3	0
S2P11	F	T3	0
S2P11	A	T4	0
S2P11	B	T4	0
S2P11	C	T4	0
S2P11	C	T4	1
S2P11	D	T4	1
S2P11	D	T4	1
S2P11	E	T4	0
S2P11	E	T4	0
S2P11	F	T4	0
S2P11	F	T4	0
S2P13	A	T1	0
S2P13	B	T1	0
S2P13	C	T1	1
S2P13	C	T1	1
S2P13	D	T1	1
S2P13	D	T1	1
S2P13	E	T1	1
S2P13	E	T1	0
S2P13	F	T1	0
S2P13	F	T1	NA
S2P13	A	T2	0
S2P13	B	T2	0
S2P13	C	T2	0
S2P13	C	T2	0
S2P13	D	T2	0
S2P13	D	T2	0
S2P13	E	T2	NA
S2P13	E	T2	NA
S2P13	F	T2	NA
S2P13	F	T2	NA
S2P13	A	T3	NA
S2P13	B	T3	NA
S2P13	C	T3	NA
S2P13	C	T3	NA
S2P13	D	T3	NA
S2P13	D	T3	NA
S2P13	E	T3	NA
S2P13	E	T3	NA
S2P13	F	T3	NA
S2P13	F	T3	NA
S2P13	A	T4	NA
S2P13	B	T4	NA
S2P13	C	T4	NA
S2P13	C	T4	NA
S2P13	D	T4	NA
S2P13	D	T4	NA
S2P13	E	T4	NA
S2P13	E	T4	NA
S2P13	F	T4	NA
S2P13	F	T4	NA
S2P14	A	T1	3
S2P14	B	T1	3
S2P14	C	T1	1
S2P14	C	T1	3
S2P14	D	T1	0
S2P14	D	T1	0
S2P14	E	T1	0
S2P14	E	T1	0
S2P14	F	T1	0
S2P14	F	T1	0
S2P14	A	T2	NA
S2P14	B	T2	NA
S2P14	C	T2	NA
S2P14	C	T2	NA
S2P14	D	T2	NA
S2P14	D	T2	NA
S2P14	E	T2	NA
S2P14	E	T2	NA
S2P14	F	T2	NA
S2P14	F	T2	NA
S2P14	A	T3	NA
S2P14	B	T3	NA
S2P14	C	T3	NA
S2P14	C	T3	NA
S2P14	D	T3	NA
S2P14	D	T3	NA
S2P14	E	T3	NA
S2P14	E	T3	NA
S2P14	F	T3	NA
S2P14	F	T3	NA
S2P14	A	T4	NA
S2P14	B	T4	0
S2P14	C	T4	3
S2P14	C	T4	4
S2P14	D	T4	0
S2P14	D	T4	3
S2P14	E	T4	0
S2P14	E	T4	0
S2P14	F	T4	0
S2P14	F	T4	1
S2P15	A	T1	1
S2P15	B	T1	1
S2P15	C	T1	0
S2P15	C	T1	0
S2P15	D	T1	0
S2P15	D	T1	0
S2P15	E	T1	0
S2P15	E	T1	0
S2P15	F	T1	1
S2P15	F	T1	0
S2P15	A	T2	0
S2P15	B	T2	0
S2P15	C	T2	0
S2P15	C	T2	0
S2P15	D	T2	0
S2P15	D	T2	0
S2P15	E	T2	1
S2P15	E	T2	0
S2P15	F	T2	0
S2P15	F	T2	0
S2P15	A	T3	1
S2P15	B	T3	0
S2P15	C	T3	0
S2P15	C	T3	0
S2P15	D	T3	1
S2P15	D	T3	4
S2P15	E	T3	2
S2P15	E	T3	1
S2P15	F	T3	1
S2P15	F	T3	1
S2P15	A	T4	0
S2P15	B	T4	0
S2P15	C	T4	0
S2P15	C	T4	0
S2P15	D	T4	0
S2P15	D	T4	0
S2P15	E	T4	1
S2P15	E	T4	0
S2P15	F	T4	0
S2P15	F	T4	0
S2P16	A	T1	4
S2P16	B	T1	0
S2P16	C	T1	1
S2P16	C	T1	1
S2P16	D	T1	0
S2P16	D	T1	0
S2P16	E	T1	0
S2P16	E	T1	0
S2P16	F	T1	0
S2P16	F	T1	0
S2P16	A	T2	0
S2P16	B	T2	0
S2P16	C	T2	0
S2P16	C	T2	1
S2P16	D	T2	0
S2P16	D	T2	1
S2P16	E	T2	0
S2P16	E	T2	0
S2P16	F	T2	0
S2P16	F	T2	0
S2P16	A	T3	0
S2P16	B	T3	0
S2P16	C	T3	0
S2P16	C	T3	0
S2P16	D	T3	1
S2P16	D	T3	0
S2P16	E	T3	2
S2P16	E	T3	0
S2P16	F	T3	1
S2P16	F	T3	0
S2P16	A	T4	0
S2P16	B	T4	0
S2P16	C	T4	0
S2P16	C	T4	0
S2P16	D	T4	0
S2P16	D	T4	0
S2P16	E	T4	0
S2P16	E	T4	0
S2P16	F	T4	0
S2P16	F	T4	0
S2P17	A	T1	0
S2P17	B	T1	0
S2P17	C	T1	0
S2P17	C	T1	3
S2P17	D	T1	0
S2P17	D	T1	0
S2P17	E	T1	0
S2P17	E	T1	1
S2P17	F	T1	0
S2P17	F	T1	1
S2P17	A	T2	0
S2P17	B	T2	0
S2P17	C	T2	0
S2P17	C	T2	0
S2P17	D	T2	0
S2P17	D	T2	0
S2P17	E	T2	0
S2P17	E	T2	0
S2P17	F	T2	0
S2P17	F	T2	0
S2P17	A	T3	0
S2P17	B	T3	0
S2P17	C	T3	0
S2P17	C	T3	0
S2P17	D	T3	1
S2P17	D	T3	1
S2P17	E	T3	0
S2P17	E	T3	1
S2P17	F	T3	0
S2P17	F	T3	0
S2P17	A	T4	NA
S2P17	B	T4	NA
S2P17	C	T4	NA
S2P17	C	T4	NA
S2P17	D	T4	NA
S2P17	D	T4	NA
S2P17	E	T4	NA
S2P17	E	T4	NA
S2P17	F	T4	NA
S2P17	F	T4	NA
S2P19	A	T1	0
S2P19	B	T1	0
S2P19	C	T1	1
S2P19	C	T1	0
S2P19	D	T1	0
S2P19	D	T1	0
S2P19	E	T1	0
S2P19	E	T1	0
S2P19	F	T1	0
S2P19	F	T1	0
S2P19	A	T2	0
S2P19	B	T2	1
S2P19	C	T2	2
S2P19	C	T2	3
S2P19	D	T2	1
S2P19	D	T2	0
S2P19	E	T2	0
S2P19	E	T2	0
S2P19	F	T2	0
S2P19	F	T2	0
S2P19	A	T3	0
S2P19	B	T3	0
S2P19	C	T3	0
S2P19	C	T3	0
S2P19	D	T3	0
S2P19	D	T3	0
S2P19	E	T3	0
S2P19	E	T3	0
S2P19	F	T3	0
S2P19	F	T3	0
S2P19	A	T4	0
S2P19	B	T4	0
S2P19	C	T4	0
S2P19	C	T4	0
S2P19	D	T4	0
S2P19	D	T4	0
S2P19	E	T4	0
S2P19	E	T4	0
S2P19	F	T4	0
S2P19	F	T4	0
S2P20	A	T1	0
S2P20	B	T1	0
S2P20	C	T1	0
S2P20	C	T1	0
S2P20	D	T1	0
S2P20	D	T1	0
S2P20	E	T1	NA
S2P20	E	T1	NA
S2P20	F	T1	NA
S2P20	F	T1	NA
S2P20	A	T2	1
S2P20	B	T2	0
S2P20	C	T2	0
S2P20	C	T2	NA
S2P20	D	T2	NA
S2P20	D	T2	NA
S2P20	E	T2	NA
S2P20	E	T2	NA
S2P20	F	T2	NA
S2P20	F	T2	NA
S2P20	A	T3	0
S2P20	B	T3	NA
S2P20	C	T3	NA
S2P20	C	T3	NA
S2P20	D	T3	NA
S2P20	D	T3	NA
S2P20	E	T3	NA
S2P20	E	T3	NA
S2P20	F	T3	NA
S2P20	F	T3	NA
S2P20	A	T4	0
S2P20	B	T4	0
S2P20	C	T4	NA
S2P20	C	T4	NA
S2P20	D	T4	NA
S2P20	D	T4	NA
S2P20	E	T4	NA
S2P20	E	T4	NA
S2P20	F	T4	NA
S2P20	F	T4	NA
S3P01	A	T1	0
S3P01	B	T1	NA
S3P01	C	T1	NA
S3P01	C	T1	NA
S3P01	D	T1	NA
S3P01	D	T1	NA
S3P01	E	T1	NA
S3P01	E	T1	NA
S3P01	F	T1	NA
S3P01	F	T1	NA
S3P01	A	T1	1
S3P01	B	T2	1
S3P01	C	T2	0
S3P01	C	T2	1
S3P01	D	T2	NA
S3P01	D	T2	NA
S3P01	E	T2	NA
S3P01	E	T2	NA
S3P01	F	T2	NA
S3P01	F	T2	NA
S3P01	A	T3	0
S3P01	B	T3	0
S3P01	C	T3	NA
S3P01	C	T3	NA
S3P01	D	T3	NA
S3P01	D	T3	NA
S3P01	E	T3	NA
S3P01	E	T3	NA
S3P01	F	T3	NA
S3P01	F	T3	NA
S3P01	A	T4	2
S3P01	B	T4	2
S3P01	C	T4	0
S3P01	C	T4	NA
S3P01	D	T4	NA
S3P01	D	T4	NA
S3P01	E	T4	NA
S3P01	E	T4	NA
S3P01	F	T4	NA
S3P01	F	T4	NA
S3P01	A	T1	NA
S3P01	B	T1	NA
S3P01	C	T2	1
S3P01	C	T2	NA
S3P01	D	T2	NA
S3P01	D	T3	NA
S3P01	E	T3	NA
S3P01	E	T4	0
S3P01	F	T4	NA
S3P02	F	T1	NA
S3P02	A	T1	NA
S3P02	B	T1	NA
S3P02	C	T1	NA
S3P02	C	T1	NA
S3P02	D	T1	NA
S3P02	D	T1	NA
S3P02	E	T1	NA
S3P02	E	T1	NA
S3P02	F	T1	NA
S3P02	F	T2	0
S3P02	A	T2	0
S3P02	B	T2	0
S3P02	C	T2	0
S3P02	C	T2	1
S3P02	D	T2	2
S3P02	D	T2	0
S3P02	E	T2	0
S3P02	E	T2	0
S3P02	F	T2	0
S3P02	F	T3	0
S3P02	A	T3	0
S3P02	B	T3	0
S3P02	C	T3	0
S3P02	C	T3	0
S3P02	D	T3	0
S3P02	D	T3	1
S3P02	E	T3	0
S3P02	E	T3	0
S3P02	F	T3	0
S3P02	F	T4	0
S3P02	A	T4	0
S3P02	B	T4	0
S3P02	C	T4	0
S3P02	C	T4	1
S3P02	D	T4	1
S3P02	D	T4	0
S3P02	E	T4	NA
S3P02	E	T4	NA
S3P02	F	T4	NA
S3P03	F	T1	0
S3P03	A	T1	0
S3P03	B	T1	0
S3P03	C	T1	0
S3P03	C	T1	0
S3P03	D	T1	NA
S3P03	D	T1	NA
S3P03	E	T1	NA
S3P03	E	T1	NA
S3P03	F	T1	NA
S3P03	F	T2	2
S3P03	A	T2	1
S3P03	B	T2	0
S3P03	C	T2	0
S3P03	C	T2	NA
S3P03	D	T2	NA
S3P03	D	T2	NA
S3P03	E	T2	NA
S3P03	E	T2	NA
S3P03	F	T2	NA
S3P03	F	T3	1
S3P03	A	T3	0
S3P03	B	T3	0
S3P03	C	T3	NA
S3P03	C	T3	NA
S3P03	D	T3	NA
S3P03	D	T3	NA
S3P03	E	T3	NA
S3P03	E	T3	NA
S3P03	F	T3	NA
S3P03	F	T4	0
S3P03	A	T4	0
S3P03	B	T4	0
S3P03	C	T4	0
S3P03	C	T4	NA
S3P03	D	T4	NA
S3P03	D	T4	NA
S3P03	E	T4	NA
S3P03	E	T4	NA
S3P03	F	T4	NA
S3P04	F	T1	1
S3P04	A	T1	0
S3P04	B	T1	0
S3P04	C	T1	NA
S3P04	C	T1	NA
S3P04	D	T1	NA
S3P04	D	T1	NA
S3P04	E	T1	NA
S3P04	E	T2	1
S3P04	F	T2	2
S3P04	F	T2	NA
S3P04	A	T2	NA
S3P04	B	T2	NA
S3P04	C	T2	NA
S3P04	C	T2	NA
S3P04	D	T3	0
S3P04	D	T3	0
S3P04	E	T3	NA
S3P04	E	T3	NA
S3P04	F	T3	NA
S3P04	F	T3	NA
S3P04	A	T3	NA
S3P04	B	T3	NA
S3P04	C	T4	1
S3P04	C	T4	NA
S3P04	D	T4	NA
S3P04	D	T4	NA
S3P04	E	T4	NA
S3P04	E	T4	NA
S3P04	F	T4	NA
S3P04	F	T4	NA
S3P05	A	T1	0
S3P05	B	T1	1
S3P05	C	T1	0
S3P05	C	T1	0
S3P05	D	T1	0
S3P05	D	T1	0
S3P05	E	T1	NA
S3P05	E	T1	NA
S3P05	F	T1	NA
S3P05	F	T1	NA
S3P05	A	T2	0
S3P05	B	T2	0
S3P05	C	T2	0
S3P05	C	T2	0
S3P05	D	T2	0
S3P05	D	T2	0
S3P05	E	T2	0
S3P05	E	T2	0
S3P05	F	T2	0
S3P05	F	T2	0
S3P05	A	T3	0
S3P05	B	T3	0
S3P05	C	T3	0
S3P05	C	T3	0
S3P05	D	T3	0
S3P05	D	T3	0
S3P05	E	T3	0
S3P05	E	T3	0
S3P05	F	T3	0
S3P05	F	T3	0
S3P05	A	T4	0
S3P05	B	T4	1
S3P05	C	T4	0
S3P05	C	T4	0
S3P05	D	T4	0
S3P05	D	T4	0
S3P05	E	T4	0
S3P05	E	T4	0
S3P05	F	T4	NA
S3P05	F	T4	NA
S3P06	A	T1	1
S3P06	B	T1	0
S3P06	C	T1	0
S3P06	C	T1	1
S3P06	D	T1	0
S3P06	D	T1	0
S3P06	E	T1	0
S3P06	E	T1	0
S3P06	F	T1	0
S3P06	F	T1	0
S3P06	A	T2	1
S3P06	B	T2	0
S3P06	C	T2	2
S3P06	C	T2	0
S3P06	D	T2	0
S3P06	D	T2	1
S3P06	E	T2	0
S3P06	E	T2	0
S3P06	F	T2	0
S3P06	F	T2	0
S3P06	A	T3	1
S3P06	B	T3	0
S3P06	C	T3	0
S3P06	C	T3	2
S3P06	D	T3	0
S3P06	D	T3	0
S3P06	E	T3	NA
S3P06	E	T3	NA
S3P06	F	T3	NA
S3P06	F	T3	NA
S3P06	A	T4	2
S3P06	B	T4	0
S3P06	C	T4	0
S3P06	C	T4	0
S3P06	D	T4	NA
S3P06	D	T4	NA
S3P06	E	T4	NA
S3P06	E	T4	NA
S3P06	F	T4	NA
S3P06	F	T4	NA
S3P07	A	T1	0
S3P07	B	T1	1
S3P07	C	T1	0
S3P07	C	T1	0
S3P07	D	T1	0
S3P07	D	T1	0
S3P07	E	T1	0
S3P07	E	T1	0
S3P07	F	T1	0
S3P07	F	T1	0
S3P07	A	T2	0
S3P07	B	T2	0
S3P07	C	T2	0
S3P07	C	T2	0
S3P07	D	T2	0
S3P07	D	T2	1
S3P07	E	T2	0
S3P07	E	T2	0
S3P07	F	T2	0
S3P07	F	T2	0
S3P07	A	T3	1
S3P07	B	T3	0
S3P07	C	T3	0
S3P07	C	T3	1
S3P07	D	T3	0
S3P07	D	T3	0
S3P07	E	T3	NA
S3P07	E	T3	NA
S3P07	F	T3	NA
S3P07	F	T3	NA
S3P07	A	T4	3
S3P07	B	T4	3
S3P07	C	T4	1
S3P07	C	T4	0
S3P07	D	T4	0
S3P07	D	T4	NA
S3P07	E	T4	NA
S3P07	E	T4	NA
S3P07	F	T4	NA
S3P07	F	T4	NA
S3P08	A	T1	0
S3P08	B	T1	0
S3P08	C	T1	0
S3P08	C	T1	0
S3P08	D	T1	0
S3P08	D	T1	0
S3P08	E	T1	4
S3P08	E	T1	4
S3P08	F	T1	0
S3P08	F	T1	0
S3P08	A	T2	0
S3P08	B	T2	1
S3P08	C	T2	1
S3P08	C	T2	0
S3P08	D	T2	NA
S3P08	D	T2	NA
S3P08	E	T2	NA
S3P08	E	T2	NA
S3P08	F	T2	NA
S3P08	F	T2	NA
S3P08	A	T3	0
S3P08	B	T3	0
S3P08	C	T3	0
S3P08	C	T3	0
S3P08	D	T3	0
S3P08	D	T3	0
S3P08	E	T3	0
S3P08	E	T3	0
S3P08	F	T3	0
S3P08	F	T3	0
S3P08	A	T4	0
S3P08	B	T4	0
S3P08	C	T4	0
S3P08	C	T4	1
S3P08	D	T4	0
S3P08	D	T4	0
S3P08	E	T4	0
S3P08	E	T4	0
S3P08	F	T4	0
S3P08	F	T4	0
S3P09	A	T1	0
S3P09	B	T1	1
S3P09	C	T1	0
S3P09	C	T1	0
S3P09	D	T1	0
S3P09	D	T1	2
S3P09	E	T1	0
S3P09	E	T1	0
S3P09	F	T1	0
S3P09	F	T1	0
S3P09	A	T2	1
S3P09	B	T2	1
S3P09	C	T2	0
S3P09	C	T2	1
S3P09	D	T2	0
S3P09	D	T2	1
S3P09	E	T2	4
S3P09	E	T2	4
S3P09	F	T2	3
S3P09	F	T2	3
S3P09	A	T3	1
S3P09	B	T3	0
S3P09	C	T3	0
S3P09	C	T3	1
S3P09	D	T3	0
S3P09	D	T3	1
S3P09	E	T3	1
S3P09	E	T3	0
S3P09	F	T3	0
S3P09	F	T3	4
S3P09	A	T4	0
S3P09	B	T4	0
S3P09	C	T4	0
S3P09	C	T4	0
S3P09	D	T4	0
S3P09	D	T4	1
S3P09	E	T4	NA
S3P09	E	T4	NA
S3P09	F	T4	NA
S3P09	F	T4	NA
S3P10	A	T1	1
S3P10	B	T1	1
S3P10	C	T1	0
S3P10	C	T1	1
S3P10	D	T1	1
S3P10	D	T1	0
S3P10	E	T1	1
S3P10	E	T1	1
S3P10	F	T1	0
S3P10	F	T1	0
S3P10	A	T2	1
S3P10	B	T2	4
S3P10	C	T2	3
S3P10	C	T2	1
S3P10	D	T2	4
S3P10	D	T2	4
S3P10	E	T2	1
S3P10	E	T2	1
S3P10	F	T2	1
S3P10	F	T2	1
S3P10	A	T3	0
S3P10	B	T3	0
S3P10	C	T3	NA
S3P10	C	T3	NA
S3P10	D	T3	NA
S3P10	D	T3	NA
S3P10	E	T3	NA
S3P10	E	T3	NA
S3P10	F	T3	NA
S3P10	F	T3	NA
S3P10	A	T4	1
S3P10	B	T4	3
S3P10	C	T4	0
S3P10	C	T4	0
S3P10	D	T4	0
S3P10	D	T4	1
S3P10	E	T4	0
S3P10	E	T4	0
S3P10	F	T4	0
S3P10	F	T4	0
S3P12	A	T1	0
S3P12	B	T1	1
S3P12	C	T1	0
S3P12	C	T1	1
S3P12	D	T1	0
S3P12	D	T1	NA
S3P12	E	T1	NA
S3P12	E	T1	NA
S3P12	F	T1	NA
S3P12	F	T1	NA
S3P12	A	T2	2
S3P12	B	T2	4
S3P12	C	T2	NA
S3P12	C	T2	NA
S3P12	D	T2	NA
S3P12	D	T2	NA
S3P12	E	T2	NA
S3P12	E	T2	NA
S3P12	F	T2	NA
S3P12	F	T2	NA
S3P12	A	T3	0
S3P12	B	T3	0
S3P12	C	T3	1
S3P12	C	T3	1
S3P12	D	T3	1
S3P12	D	T3	0
S3P12	E	T3	0
S3P12	E	T3	0
S3P12	F	T3	NA
S3P12	F	T3	NA
S3P12	A	T4	0
S3P12	B	T4	0
S3P12	C	T4	0
S3P12	C	T4	2
S3P12	D	T4	0
S3P12	D	T4	0
S3P12	E	T4	0
S3P12	E	T4	0
S3P12	F	T4	NA
S3P12	F	T4	NA
S3P13	A	T1	2
S3P13	B	T1	2
S3P13	C	T1	2
S3P13	C	T1	1
S3P13	D	T1	0
S3P13	D	T1	0
S3P13	E	T1	0
S3P13	E	T1	1
S3P13	F	T1	0
S3P13	F	T1	0
S3P13	A	T2	0
S3P13	B	T2	0
S3P13	C	T2	0
S3P13	C	T2	1
S3P13	D	T2	0
S3P13	D	T2	0
S3P13	E	T2	0
S3P13	E	T2	0
S3P13	F	T2	1
S3P13	F	T2	1
S3P13	A	T3	0
S3P13	B	T3	1
S3P13	C	T3	1
S3P13	C	T3	0
S3P13	D	T3	0
S3P13	D	T3	0
S3P13	E	T3	0
S3P13	E	T3	1
S3P13	F	T3	1
S3P13	F	T3	3
S3P13	A	T4	1
S3P13	B	T4	2
S3P13	C	T4	0
S3P13	C	T4	1
S3P13	D	T4	2
S3P13	D	T4	0
S3P13	E	T4	0
S3P13	E	T4	0
S3P13	F	T4	1
S3P13	F	T4	1
S3P14	A	T1	1
S3P14	B	T1	0
S3P14	C	T1	0
S3P14	C	T1	0
S3P14	D	T1	0
S3P14	D	T1	0
S3P14	E	T1	0
S3P14	E	T1	0
S3P14	F	T1	0
S3P14	F	T1	0
S3P14	A	T2	0
S3P14	B	T2	4
S3P14	C	T2	4
S3P14	C	T2	1
S3P14	D	T2	0
S3P14	D	T2	0
S3P14	E	T2	0
S3P14	E	T2	0
S3P14	F	T2	1
S3P14	F	T2	0
S3P14	A	T3	0
S3P14	B	T3	0
S3P14	C	T3	0
S3P14	C	T3	0
S3P14	D	T3	0
S3P14	D	T3	0
S3P14	E	T3	0
S3P14	E	T3	0
S3P14	F	T3	0
S3P14	F	T3	0
S3P14	A	T4	0
S3P14	B	T4	1
S3P14	C	T4	0
S3P14	C	T4	1
S3P14	D	T4	0
S3P14	D	T4	0
S3P14	E	T4	2
S3P14	E	T4	0
[truncated: 122 more rows]

## Sheet: Area 3(a)
IA	#grids	#variables	Missing data
840	0	1	NA
12	0.23	1	55	310	600	1000	1500	2000	4000	8000	16000	64000
plot	X	Y	CAI
W1P01	659635	254558	0
W1P01	659635	254558	0
W1P01	659635	254558	1
W1P01	659635	254558	1
W1P01	659636	254558	0
W1P01	659636	254558	0
W1P01	659626	254519	0
W1P01	659626	254519	0
W1P01	659626	254519	1
W1P01	659626	254519	1
W1P01	659627	254519	0
W1P01	659627	254519	0
W1P01	659675	254508	0
W1P01	659675	254508	1
W1P01	659675	254508	0
W1P01	659675	254508	0
W1P01	659676	254508	0
W1P01	659676	254508	0
W1P01	659684	254547	0
W1P01	659684	254547	0
W1P01	659684	254547	0
W1P01	659684	254547	0
W1P01	659685	254547	0
W1P01	659685	254547	0
W1P02	659440	254401	0
W1P02	659440	254401	0
W1P02	659440	254401	0
W1P02	659441	254401	0
W1P02	659441	254401	0
W1P02	659441	254401	NA
W1P02	659431	254362	0
W1P02	659431	254362	0
W1P02	659431	254362	0
W1P02	659432	254362	0
W1P02	659432	254362	0
W1P02	659432	254362	0
W1P02	659480	254351	0
W1P02	659480	254351	0
W1P02	659480	254351	0
W1P02	659481	254351	0
W1P02	659481	254351	0
W1P02	659481	254351	0
W1P02	659489	254390	0
W1P02	659489	254390	0
W1P02	659489	254390	0
W1P02	659490	254390	0
W1P02	659490	254390	0
W1P02	659490	254390	NA
W1P03	659245	254244	0
W1P03	659245	254244	0
W1P03	659246	254244	0
W1P03	659246	254244	0
W1P03	659246	254244	0
W1P03	659246	254244	NA
W1P03	659236	254205	0
W1P03	659236	254205	0
W1P03	659237	254205	0
W1P03	659237	254205	0
W1P03	659237	254205	0
W1P03	659237	254205	0
W1P03	659285	254194	0
W1P03	659285	254194	1
W1P03	659286	254194	0
W1P03	659286	254194	0
W1P03	659286	254194	0
W1P03	659286	254194	0
W1P03	659294	254233	0
W1P03	659294	254233	0
W1P03	659295	254233	0
W1P03	659295	254233	0
W1P03	659295	254233	0
W1P03	659295	254233	0
W1P04	659051	254087	0
W1P04	659051	254087	1
W1P04	659051	254087	1
W1P04	659051	254087	1
W1P04	659051	254087	0
W1P04	659051	254087	1
W1P04	659042	254048	0
W1P04	659042	254048	0
W1P04	659042	254048	1
W1P04	659042	254048	0
W1P04	659042	254048	1
W1P04	659042	254048	1
W1P04	659091	254037	0
W1P04	659091	254037	1
W1P04	659091	254037	1
W1P04	659091	254037	0
W1P04	659091	254037	0
W1P04	659091	254037	0
W1P04	659100	254076	0
W1P04	659100	254076	2
W1P04	659100	254076	2
W1P04	659100	254076	1
W1P04	659100	254076	1
W1P04	659100	254076	0
W1P05	658778	253868	0
W1P05	658778	253868	0
W1P05	658778	253868	0
W1P05	658778	253868	0
W1P05	658779	253868	0
W1P05	658779	253868	0
W1P05	658769	253829	0
W1P05	658769	253829	0
W1P05	658769	253829	0
W1P05	658769	253829	0
W1P05	658770	253829	0
W1P05	658770	253829	0
W1P05	658818	253818	0
W1P05	658818	253818	0
W1P05	658818	253818	0
W1P05	658818	253818	0
W1P05	658819	253818	0
W1P05	658819	253818	0
W1P05	658827	253857	1
W1P05	658827	253857	1
W1P05	658827	253857	2
W1P05	658827	253857	1
W1P05	658828	253857	0
W1P05	658828	253857	0
W1P06	658583	253711	0
W1P06	658583	253711	1
W1P06	658583	253711	0
W1P06	658584	253711	1
W1P06	658584	253711	0
W1P06	658584	253711	1
W1P06	658574	253672	0
W1P06	658574	253672	0
W1P06	658574	253672	1
W1P06	658575	253672	0
W1P06	658575	253672	1
W1P06	658575	253672	0
W1P06	658623	253661	0
W1P06	658623	253661	0
W1P06	658623	253661	0
W1P06	658624	253661	2
W1P06	658624	253661	1
W1P06	658624	253661	1
W1P06	658632	253700	0
W1P06	658632	253700	0
W1P06	658632	253700	1
W1P06	658633	253700	0
W1P06	658633	253700	0
W1P06	658633	253700	0
W1P07	658388	253554	0
W1P07	658388	253554	0
W1P07	658389	253554	0
W1P07	658389	253554	0
W1P07	658389	253554	0
W1P07	658389	253554	0
W1P07	658379	253515	0
W1P07	658379	253515	0
W1P07	658380	253515	1
W1P07	658380	253515	1
W1P07	658380	253515	0
W1P07	658380	253515	2
W1P07	658428	253504	0
W1P07	658428	253504	0
W1P07	658429	253504	1
W1P07	658429	253504	0
W1P07	658429	253504	1
W1P07	658429	253504	0
W1P07	658437	253543	0
W1P07	658437	253543	0
W1P07	658438	253543	1
W1P07	658438	253543	1
W1P07	658438	253543	0
W1P07	658438	253543	0
W1P08	658194	253398	0
W1P08	658194	253398	0
W1P08	658194	253398	0
W1P08	658194	253398	0
W1P08	658194	253398	0
W1P08	658194	253398	NA
W1P08	658185	253359	1
W1P08	658185	253359	0
W1P08	658185	253359	1
W1P08	658185	253359	0
W1P08	658185	253359	0
W1P08	658185	253359	NA
W1P08	658234	253348	1
W1P08	658234	253348	1
W1P08	658234	253348	2
W1P08	658234	253348	2
W1P08	658234	253348	0
W1P08	658234	253348	NA
W1P08	658243	253387	1
W1P08	658243	253387	2
W1P08	658243	253387	2
W1P08	658243	253387	NA
W1P08	658243	253387	NA
W1P08	658243	253387	NA
W1P09	657999	253241	0
W1P09	657999	253241	1
W1P09	657999	253241	0
W1P09	657999	253241	0
W1P09	657999	253241	NA
W1P09	658000	253241	NA
W1P09	657990	253202	1
W1P09	657990	253202	2
W1P09	657990	253202	0
W1P09	657990	253202	0
W1P09	657990	253202	0
W1P09	657991	253202	0
W1P09	658039	253191	1
W1P09	658039	253191	1
W1P09	658039	253191	0
W1P09	658039	253191	0
W1P09	658039	253191	0
W1P09	658040	253191	0
W1P09	658048	253230	1
W1P09	658048	253230	2
W1P09	658048	253230	0
W1P09	658048	253230	1
W1P09	658048	253230	0
W1P09	658049	253230	0
W1P10	657804	253084	0
W1P10	657804	253084	0
W1P10	657804	253084	0
W1P10	657804	253084	0
W1P10	657805	253084	0
W1P10	657805	253084	0
W1P10	657795	253045	2
W1P10	657795	253045	2
W1P10	657795	253045	1
W1P10	657795	253045	0
W1P10	657796	253045	0
W1P10	657796	253045	0
W1P10	657844	253034	0
W1P10	657844	253034	2
W1P10	657844	253034	1
W1P10	657844	253034	2
W1P10	657845	253034	1
W1P10	657845	253034	0
W1P10	657853	253073	1
W1P10	657853	253073	1
W1P10	657853	253073	0
W1P10	657853	253073	1
W1P10	657854	253073	0
W1P10	657854	253073	0
W1P11	657609	252928	0
W1P11	657609	252928	1
W1P11	657610	252928	2
W1P11	657610	252928	2
W1P11	657610	252928	1
W1P11	657610	252928	0
W1P11	657600	252889	2
W1P11	657600	252889	0
W1P11	657601	252889	1
W1P11	657601	252889	1
W1P11	657601	252889	1
W1P11	657601	252889	1
W1P11	657649	252878	0
W1P11	657649	252878	0
W1P11	657650	252878	2
W1P11	657650	252878	0
W1P11	657650	252878	0
W1P11	657650	252878	1
W1P11	657658	252917	0
W1P11	657658	252917	0
W1P11	657659	252917	0
W1P11	657659	252917	0
W1P11	657659	252917	0
W1P11	657659	252917	1
W1P12	657415	252771	0
W1P12	657415	252771	2
W1P12	657415	252771	2
W1P12	657415	252771	0
W1P12	657415	252771	1
W1P12	657415	252771	NA
W1P12	657406	252732	0
W1P12	657406	252732	0
W1P12	657406	252732	0
W1P12	657406	252732	1
W1P12	657406	252732	0
W1P12	657406	252732	NA
W1P12	657455	252721	0
W1P12	657455	252721	1
W1P12	657455	252721	0
W1P12	657455	252721	NA
W1P12	657455	252721	NA
W1P12	657455	252721	NA
W1P12	657464	252760	0
W1P12	657464	252760	0
W1P12	657464	252760	0
W1P12	657464	252760	0
W1P12	657464	252760	NA
W1P12	657464	252760	NA
W2P01	674527	269237	0
W2P01	674527	269237	0
W2P01	674527	269237	2
W2P01	674527	269237	0
W2P01	674527	269237	0
W2P01	674528	269237	0
W2P01	674518	269198	0
W2P01	674518	269198	0
W2P01	674518	269198	0
W2P01	674518	269198	0
W2P01	674518	269198	0
W2P01	674519	269198	0
W2P01	674567	269187	0
W2P01	674567	269187	0
W2P01	674567	269187	0
W2P01	674567	269187	0
W2P01	674567	269187	1
W2P01	674568	269187	0
W2P01	674576	269226	1
W2P01	674576	269226	1
W2P01	674576	269226	2
W2P01	674576	269226	0
W2P01	674576	269226	0
W2P01	674577	269226	0
W2P02	674755	269391	0
W2P02	674755	269391	2
W2P02	674755	269391	1
W2P02	674755	269391	0
W2P02	674755	269391	0
W2P02	674756	269391	0
W2P02	674746	269352	0
W2P02	674746	269352	2
W2P02	674746	269352	1
W2P02	674746	269352	0
W2P02	674746	269352	1
W2P02	674747	269352	0
W2P02	674795	269341	0
W2P02	674795	269341	1
W2P02	674795	269341	0
W2P02	674795	269341	2
W2P02	674795	269341	0
W2P02	674796	269341	0
W2P02	674804	269380	0
W2P02	674804	269380	1
W2P02	674804	269380	0
W2P02	674804	269380	0
W2P02	674804	269380	0
W2P02	674805	269380	0
W2P03	674941	269516	0
W2P03	674942	269516	0
W2P03	674942	269516	0
W2P03	674942	269516	0
W2P03	674942	269516	1
W2P03	674942	269516	0
W2P03	674932	269477	0
W2P03	674933	269477	2
W2P03	674933	269477	0
W2P03	674933	269477	2
W2P03	674933	269477	0
W2P03	674933	269477	1
W2P03	674981	269466	0
W2P03	674982	269466	0
W2P03	674982	269466	0
W2P03	674982	269466	0
W2P03	674982	269466	0
W2P03	674982	269466	0
W2P03	674990	269505	0
W2P03	674991	269505	1
W2P03	674991	269505	0
W2P03	674991	269505	0
W2P03	674991	269505	2
W2P03	674991	269505	0
W2P04	675273	269740	1
W2P04	675273	269740	2
W2P04	675273	269740	0
W2P04	675274	269740	0
W2P04	675274	269740	0
W2P04	675274	269740	NA
W2P04	675264	269701	0
W2P04	675264	269701	2
W2P04	675264	269701	0
W2P04	675265	269701	0
W2P04	675265	269701	0
W2P04	675265	269701	1
W2P04	675313	269690	0
W2P04	675313	269690	1
W2P04	675313	269690	0
W2P04	675314	269690	0
W2P04	675314	269690	0
W2P04	675314	269690	0
W2P04	675322	269729	1
W2P04	675322	269729	1
W2P04	675322	269729	0
W2P04	675323	269729	0
W2P04	675323	269729	0
W2P04	675323	269729	0
W2P05	675480	269880	0
W2P05	675481	269880	0
W2P05	675481	269880	0
W2P05	675481	269880	0
W2P05	675481	269880	0
W2P05	675481	269880	0
W2P05	675471	269841	0
W2P05	675472	269841	0
W2P05	675472	269841	0
W2P05	675472	269841	0
W2P05	675472	269841	0
W2P05	675472	269841	0
W2P05	675520	269830	0
W2P05	675521	269830	1
W2P05	675521	269830	0
W2P05	675521	269830	0
W2P05	675521	269830	0
W2P05	675521	269830	0
W2P05	675529	269869	0
W2P05	675530	269869	0
W2P05	675530	269869	0
W2P05	675530	269869	0
W2P05	675530	269869	0
W2P05	675530	269869	1
W2P06	675688	270019	0
W2P06	675688	270019	1
W2P06	675688	270019	0
W2P06	675688	270019	0
W2P06	675688	270019	0
W2P06	675689	270019	0
W2P06	675679	269980	0
W2P06	675679	269980	1
W2P06	675679	269980	1
W2P06	675679	269980	2
W2P06	675679	269980	0
W2P06	675680	269980	0
W2P06	675728	269969	0
W2P06	675728	269969	0
W2P06	675728	269969	0
W2P06	675728	269969	1
W2P06	675728	269969	0
W2P06	675729	269969	0
W2P06	675737	270008	1
W2P06	675737	270008	1
W2P06	675737	270008	0
W2P06	675737	270008	0
W2P06	675737	270008	0
W2P06	675738	270008	0
W2P07	676020	270243	0
W2P07	676020	270243	0
W2P07	676020	270243	0
W2P07	676020	270243	0
W2P07	676020	270243	1
W2P07	676020	270243	1
W2P07	676011	270204	0
W2P07	676011	270204	1
W2P07	676011	270204	0
W2P07	676011	270204	0
W2P07	676011	270204	1
W2P07	676011	270204	1
W2P07	676060	270193	0
W2P07	676060	270193	1
W2P07	676060	270193	0
W2P07	676060	270193	0
W2P07	676060	270193	2
W2P07	676060	270193	1
W2P07	676069	270232	0
W2P07	676069	270232	0
W2P07	676069	270232	1
W2P07	676069	270232	1
W2P07	676069	270232	0
W2P07	676069	270232	0
W2P08	676289	270424	0
W2P08	676289	270424	0
W2P08	676289	270424	1
W2P08	676290	270424	0
W2P08	676290	270424	0
W2P08	676290	270424	0
W2P08	676280	270385	0
W2P08	676280	270385	1
W2P08	676280	270385	1
W2P08	676281	270385	0
W2P08	676281	270385	0
W2P08	676281	270385	0
W2P08	676329	270374	0
W2P08	676329	270374	1
W2P08	676329	270374	2
W2P08	676330	270374	2
W2P08	676330	270374	0
W2P08	676330	270374	0
W2P08	676338	270413	0
W2P08	676338	270413	1
W2P08	676338	270413	0
W2P08	676339	270413	1
W2P08	676339	270413	0
W2P08	676339	270413	1
W2P09	676496	270564	0
W2P09	676497	270564	1
W2P09	676497	270564	0
W2P09	676497	270564	0
W2P09	676497	270564	0
W2P09	676497	270564	1
W2P09	676487	270525	0
W2P09	676488	270525	0
W2P09	676488	270525	0
W2P09	676488	270525	0
W2P09	676488	270525	1
W2P09	676488	270525	2
W2P09	676536	270514	0
W2P09	676537	270514	0
W2P09	676537	270514	0
W2P09	676537	270514	1
W2P09	676537	270514	0
W2P09	676537	270514	0
W2P09	676545	270553	0
W2P09	676546	270553	2
W2P09	676546	270553	1
W2P09	676546	270553	1
W2P09	676546	270553	0
W2P09	676546	270553	0
W2P10	676724	270718	1
W2P10	676725	270718	1
W2P10	676725	270718	1
W2P10	676725	270718	1
W2P10	676725	270718	1
W2P10	676725	270718	1
W2P10	676715	270679	0
W2P10	676716	270679	1
W2P10	676716	270679	1
W2P10	676716	270679	2
W2P10	676716	270679	2
W2P10	676716	270679	0
W2P10	676764	270668	0
W2P10	676765	270668	0
W2P10	676765	270668	0
W2P10	676765	270668	0
W2P10	676765	270668	0
W2P10	676765	270668	0
W2P10	676773	270707	0
W2P10	676774	270707	1
W2P10	676774	270707	1
W2P10	676774	270707	1
W2P10	676774	270707	1
W2P10	676774	270707	0
W2P11	676932	270857	0
W2P11	676932	270857	0
W2P11	676932	270857	1
W2P11	676932	270857	0
W2P11	676932	270857	1
W2P11	676933	270857	0
W2P11	676923	270818	0
W2P11	676923	270818	0
W2P11	676923	270818	1
W2P11	676923	270818	0
W2P11	676923	270818	0
W2P11	676924	270818	0
W2P11	676972	270807	0
W2P11	676972	270807	1
W2P11	676972	270807	0
W2P11	676972	270807	0
W2P11	676972	270807	0
W2P11	676973	270807	0
W2P11	676981	270846	0
W2P11	676981	270846	0
W2P11	676981	270846	0
W2P11	676981	270846	0
W2P11	676981	270846	0
W2P11	676982	270846	0
W3P01	683311	271670	0
W3P01	683311	271670	0
W3P01	683311	271670	0
W3P01	683311	271670	0
W3P01	683312	271670	0
W3P01	683312	271670	0
W3P01	683302	271631	0
W3P01	683302	271631	1
W3P01	683302	271631	0
W3P01	683302	271631	0
W3P01	683303	271631	0
W3P01	683303	271631	0
W3P01	683351	271620	1
W3P01	683351	271620	1
W3P01	683351	271620	1
W3P01	683351	271620	NA
W3P01	683352	271620	NA
W3P01	683352	271620	NA
W3P01	683360	271659	2
W3P01	683360	271659	2
W3P01	683360	271659	2
W3P01	683360	271659	NA
W3P01	683361	271659	NA
W3P01	683361	271659	NA
W3P02	683540	271770	0
W3P02	683540	271770	1
W3P02	683540	271770	2
W3P02	683540	271770	1
W3P02	683541	271770	0
W3P02	683541	271770	0
W3P02	683531	271731	0
W3P02	683531	271731	0
W3P02	683531	271731	2
W3P02	683531	271731	1
W3P02	683532	271731	1
W3P02	683532	271731	0
W3P02	683580	271720	0
W3P02	683580	271720	1
W3P02	683580	271720	2
W3P02	683580	271720	2
W3P02	683581	271720	0
W3P02	683581	271720	0
W3P02	683589	271759	0
W3P02	683589	271759	0
W3P02	683589	271759	1
W3P02	683589	271759	1
W3P02	683590	271759	1
W3P02	683590	271759	0
W3P03	683769	271870	0
W3P03	683769	271870	0
W3P03	683769	271870	0
W3P03	683770	271870	1
W3P03	683770	271870	0
W3P03	683770	271870	0
W3P03	683760	271831	0
W3P03	683760	271831	1
W3P03	683760	271831	2
W3P03	683761	271831	1
W3P03	683761	271831	0
W3P03	683761	271831	0
W3P03	683809	271820	0
W3P03	683809	271820	0
W3P03	683809	271820	2
W3P03	683810	271820	1
W3P03	683810	271820	1
W3P03	683810	271820	2
W3P03	683818	271859	0
W3P03	683818	271859	1
W3P03	683818	271859	0
W3P03	683819	271859	0
W3P03	683819	271859	0
W3P03	683819	271859	1
W3P04	683998	271970	0
W3P04	683998	271970	0
W3P04	683998	271970	0
W3P04	683999	271970	1
W3P04	683999	271970	0
W3P04	683999	271970	0
W3P04	683989	271931	0
W3P04	683989	271931	0
W3P04	683989	271931	1
W3P04	683990	271931	1
W3P04	683990	271931	0
W3P04	683990	271931	0
W3P04	684038	271920	0
W3P04	684038	271920	2
W3P04	684038	271920	1
W3P04	684039	271920	1
W3P04	684039	271920	0
W3P04	684039	271920	0
W3P04	684047	271959	0
W3P04	684047	271959	0
W3P04	684047	271959	2
W3P04	684048	271959	1
W3P04	684048	271959	0
W3P04	684048	271959	0
W3P05	684227	272070	0
W3P05	684227	272070	0
W3P05	684228	272070	2
W3P05	684228	272070	2
W3P05	684228	272070	1
W3P05	684228	272070	2
W3P05	684218	272031	0
W3P05	684218	272031	1
W3P05	684219	272031	1
W3P05	684219	272031	0
W3P05	684219	272031	0
W3P05	684219	272031	0
W3P05	684267	272020	0
W3P05	684267	272020	0
W3P05	684268	272020	1
W3P05	684268	272020	1
W3P05	684268	272020	0
W3P05	684268	272020	0
W3P05	684276	272059	0
W3P05	684276	272059	2
W3P05	684277	272059	0
W3P05	684277	272059	0
W3P05	684277	272059	0
W3P05	684277	272059	0
W3P06	684456	272170	0
W3P06	684457	272170	2
W3P06	684457	272170	1
W3P06	684457	272170	1
W3P06	684457	272170	1
W3P06	684457	272170	0
W3P06	684447	272131	0
W3P06	684448	272131	0
W3P06	684448	272131	2
W3P06	684448	272131	0
W3P06	684448	272131	1
W3P06	684448	272131	1
W3P06	684496	272120	0
W3P06	684497	272120	0
W3P06	684497	272120	0
W3P06	684497	272120	0
W3P06	684497	272120	1
W3P06	684497	272120	1
W3P06	684505	272159	0
W3P06	684506	272159	0
W3P06	684506	272159	1
W3P06	684506	272159	1
W3P06	684506	272159	0
W3P06	684506	272159	0
W3P07	684685	272270	0
W3P07	684686	272270	1
W3P07	684686	272270	0
W3P07	684686	272270	0
W3P07	684686	272270	2
W3P07	684686	272270	1
W3P07	684676	272231	0
W3P07	684677	272231	1
W3P07	684677	272231	0
W3P07	684677	272231	2
W3P07	684677	272231	1
W3P07	684677	272231	0
W3P07	684725	272220	0
W3P07	684726	272220	0
W3P07	684726	272220	2
W3P07	684726	272220	1
W3P07	684726	272220	1
W3P07	684726	272220	1
W3P07	684734	272259	0
W3P07	684735	272259	1
W3P07	684735	272259	1
W3P07	684735	272259	2
W3P07	684735	272259	1
W3P07	684735	272259	1
W3P08	684960	272390	0
W3P08	684961	272390	0
W3P08	684961	272390	0
W3P08	684961	272390	0
W3P08	684961	272390	1
W3P08	684961	272390	NA
W3P08	684951	272351	0
W3P08	684952	272351	0
W3P08	684952	272351	0
W3P08	684952	272351	NA
W3P08	684952	272351	NA
W3P08	684952	272351	NA
W3P08	685000	272340	0
W3P08	685001	272340	0
W3P08	685001	272340	1
W3P08	685001	272340	1
W3P08	685001	272340	0
W3P08	685001	272340	0
W3P08	685009	272379	0
W3P08	685010	272379	1
W3P08	685010	272379	0
W3P08	685010	272379	0
W3P08	685010	272379	0
W3P08	685010	272379	0
W3P09	685190	272490	0
W3P09	685190	272490	1
W3P09	685190	272490	1
W3P09	685190	272490	1
W3P09	685190	272490	2
W3P09	685190	272490	1
W3P09	685181	272451	0
W3P09	685181	272451	2
W3P09	685181	272451	0
W3P09	685181	272451	1
W3P09	685181	272451	0
W3P09	685181	272451	0
W3P09	685230	272440	0
W3P09	685230	272440	0
W3P09	685230	272440	0
W3P09	685230	272440	0
W3P09	685230	272440	0
W3P09	685230	272440	0
W3P09	685239	272479	0
W3P09	685239	272479	1
W3P09	685239	272479	0
W3P09	685239	272479	0
W3P09	685239	272479	0
W3P09	685239	272479	1
W3P10	685464	272610	0
W3P10	685465	272610	0
W3P10	685465	272610	0
W3P10	685465	272610	0
W3P10	685465	272610	0
W3P10	685465	272610	0
W3P10	685455	272571	0
W3P10	685456	272571	2
W3P10	685456	272571	1
W3P10	685456	272571	0
W3P10	685456	272571	0
W3P10	685456	272571	1
W3P10	685504	272560	0
W3P10	685505	272560	1
W3P10	685505	272560	1
W3P10	685505	272560	0
W3P10	685505	272560	0
W3P10	685505	272560	0
W3P10	685513	272599	0
W3P10	685514	272599	0
W3P10	685514	272599	1
W3P10	685514	272599	0
W3P10	685514	272599	0
W3P10	685514	272599	0
W3P11	685694	272710	0
W3P11	685694	272710	0
W3P11	685694	272710	0
W3P11	685694	272710	0
W3P11	685694	272710	1
W3P11	685694	272710	0
W3P11	685685	272671	1
W3P11	685685	272671	0
W3P11	685685	272671	1
W3P11	685685	272671	1
W3P11	685685	272671	1
W3P11	685685	272671	0
W3P11	685734	272660	1
W3P11	685734	272660	0
W3P11	685734	272660	1
W3P11	685734	272660	1
W3P11	685734	272660	0
W3P11	685734	272660	1
W3P11	685743	272699	0
W3P11	685743	272699	1
W3P11	685743	272699	0
W3P11	685743	272699	0
W3P11	685743	272699	1
W3P11	685743	272699	2
W3P12	685923	272811	0
W3P12	685923	272811	2
W3P12	685923	272811	1
W3P12	685923	272811	1
W3P12	685923	272811	0
W3P12	685923	272811	0
W3P12	685914	272772	1
W3P12	685914	272772	0
W3P12	685914	272772	0
W3P12	685914	272772	0
W3P12	685914	272772	0
W3P12	685914	272772	0
W3P12	685963	272761	0
W3P12	685963	272761	1
W3P12	685963	272761	1
W3P12	685963	272761	0
W3P12	685963	272761	0
W3P12	685963	272761	0
W3P12	685972	272800	0
W3P12	685972	272800	0
W3P12	685972	272800	0
W3P12	685972	272800	1
W3P12	685972	272800	1
W3P12	685972	272800	0

## Sheet: Area 3(b)
mean CAI in each soil volume
plot	depth	auger	CAI		depth		mean CAI
W1P01	A	T1	0		A	0-10 cm	0.164286
W1P01	B	T1	0		B	10-20 cm	0.628571
W1P01	C	T1	1		C	20-40 cm	0.6
W1P01	D	T1	1		D	40-60 cm	0.488889
W1P01	E	T1	0		E	60-80 cm	0.323308
W1P01	F	T1	0		F	80-100 cm	0.292683
W1P01	A	T2	0
W1P01	B	T2	0
W1P01	C	T2	1
W1P01	D	T2	1
W1P01	E	T2	0
W1P01	F	T2	0
W1P01	A	T3	0
W1P01	B	T3	1
W1P01	C	T3	0
W1P01	D	T3	0
W1P01	E	T3	0
W1P01	F	T3	0
W1P01	A	T4	0
W1P01	B	T4	0
W1P01	C	T4	0
W1P01	D	T4	0
W1P01	E	T4	0
W1P01	F	T4	0
W1P02	A	T1	0
W1P02	B	T1	0
W1P02	C	T1	0
W1P02	D	T1	0
W1P02	E	T1	0
W1P02	F	T1	NA
W1P02	A	T2	0
W1P02	B	T2	0
W1P02	C	T2	0
W1P02	D	T2	0
W1P02	E	T2	0
W1P02	F	T2	0
W1P02	A	T3	0
W1P02	B	T3	0
W1P02	C	T3	0
W1P02	D	T3	0
W1P02	E	T3	0
W1P02	F	T3	0
W1P02	A	T4	0
W1P02	B	T4	0
W1P02	C	T4	0
W1P02	D	T4	0
W1P02	E	T4	0
W1P02	F	T4	NA
W1P03	A	T1	0
W1P03	B	T1	0
W1P03	C	T1	0
W1P03	D	T1	0
W1P03	E	T1	0
W1P03	F	T1	NA
W1P03	A	T2	0
W1P03	B	T2	0
W1P03	C	T2	0
W1P03	D	T2	0
W1P03	E	T2	0
W1P03	F	T2	0
W1P03	A	T3	0
W1P03	B	T3	1
W1P03	C	T3	0
W1P03	D	T3	0
W1P03	E	T3	0
W1P03	F	T3	0
W1P03	A	T4	0
W1P03	B	T4	0
W1P03	C	T4	0
W1P03	D	T4	0
W1P03	E	T4	0
W1P03	F	T4	0
W1P04	A	T1	0
W1P04	B	T1	1
W1P04	C	T1	1
W1P04	D	T1	1
W1P04	E	T1	0
W1P04	F	T1	1
W1P04	A	T2	0
W1P04	B	T2	0
W1P04	C	T2	1
W1P04	D	T2	0
W1P04	E	T2	1
W1P04	F	T2	1
W1P04	A	T3	0
W1P04	B	T3	1
W1P04	C	T3	1
W1P04	D	T3	0
W1P04	E	T3	0
W1P04	F	T3	0
W1P04	A	T4	0
W1P04	B	T4	2
W1P04	C	T4	2
W1P04	D	T4	1
W1P04	E	T4	1
W1P04	F	T4	0
W1P05	A	T1	0
W1P05	B	T1	0
W1P05	C	T1	0
W1P05	D	T1	0
W1P05	E	T1	0
W1P05	F	T1	0
W1P05	A	T2	0
W1P05	B	T2	0
W1P05	C	T2	0
W1P05	D	T2	0
W1P05	E	T2	0
W1P05	F	T2	0
W1P05	A	T3	0
W1P05	B	T3	0
W1P05	C	T3	0
W1P05	D	T3	0
W1P05	E	T3	0
W1P05	F	T3	0
W1P05	A	T4	1
W1P05	B	T4	1
W1P05	C	T4	2
W1P05	D	T4	1
W1P05	E	T4	0
W1P05	F	T4	0
W1P06	A	T1	0
W1P06	B	T1	1
W1P06	C	T1	0
W1P06	D	T1	1
W1P06	E	T1	0
W1P06	F	T1	1
W1P06	A	T2	0
W1P06	B	T2	0
W1P06	C	T2	1
W1P06	D	T2	0
W1P06	E	T2	1
W1P06	F	T2	0
W1P06	A	T3	0
W1P06	B	T3	0
W1P06	C	T3	0
W1P06	D	T3	2
W1P06	E	T3	1
W1P06	F	T3	1
W1P06	A	T4	0
W1P06	B	T4	0
W1P06	C	T4	1
W1P06	D	T4	0
W1P06	E	T4	0
W1P06	F	T4	0
W1P07	A	T1	0
W1P07	B	T1	0
W1P07	C	T1	0
W1P07	D	T1	0
W1P07	E	T1	0
W1P07	F	T1	0
W1P07	A	T2	0
W1P07	B	T2	0
W1P07	C	T2	1
W1P07	D	T2	1
W1P07	E	T2	0
W1P07	F	T2	2
W1P07	A	T3	0
W1P07	B	T3	0
W1P07	C	T3	1
W1P07	D	T3	0
W1P07	E	T3	1
W1P07	F	T3	0
W1P07	A	T4	0
W1P07	B	T4	0
W1P07	C	T4	1
W1P07	D	T4	1
W1P07	E	T4	0
W1P07	F	T4	0
W1P08	A	T1	0
W1P08	B	T1	0
W1P08	C	T1	0
W1P08	D	T1	0
W1P08	E	T1	0
W1P08	F	T1	NA
W1P08	A	T2	1
W1P08	B	T2	0
W1P08	C	T2	1
W1P08	D	T2	0
W1P08	E	T2	0
W1P08	F	T2	NA
W1P08	A	T3	1
W1P08	B	T3	1
W1P08	C	T3	2
W1P08	D	T3	2
W1P08	E	T3	0
W1P08	F	T3	NA
W1P08	A	T4	1
W1P08	B	T4	2
W1P08	C	T4	2
W1P08	D	T4	NA
W1P08	E	T4	NA
W1P08	F	T4	NA
W1P09	A	T1	0
W1P09	B	T1	1
W1P09	C	T1	0
W1P09	D	T1	0
W1P09	E	T1	NA
W1P09	F	T1	NA
W1P09	A	T2	1
W1P09	B	T2	2
W1P09	C	T2	0
W1P09	D	T2	0
W1P09	E	T2	0
W1P09	F	T2	0
W1P09	A	T3	1
W1P09	B	T3	1
W1P09	C	T3	0
W1P09	D	T3	0
W1P09	E	T3	0
W1P09	F	T3	0
W1P09	A	T4	1
W1P09	B	T4	2
W1P09	C	T4	0
W1P09	D	T4	1
W1P09	E	T4	0
W1P09	F	T4	0
W1P10	A	T1	0
W1P10	B	T1	0
W1P10	C	T1	0
W1P10	D	T1	0
W1P10	E	T1	0
W1P10	F	T1	0
W1P10	A	T2	2
W1P10	B	T2	2
W1P10	C	T2	1
W1P10	D	T2	0
W1P10	E	T2	0
W1P10	F	T2	0
W1P10	A	T3	0
W1P10	B	T3	2
W1P10	C	T3	1
W1P10	D	T3	2
W1P10	E	T3	1
W1P10	F	T3	0
W1P10	A	T4	1
W1P10	B	T4	1
W1P10	C	T4	0
W1P10	D	T4	1
W1P10	E	T4	0
W1P10	F	T4	0
W1P11	A	T1	0
W1P11	B	T1	1
W1P11	C	T1	2
W1P11	D	T1	2
W1P11	E	T1	1
W1P11	F	T1	0
W1P11	A	T2	2
W1P11	B	T2	0
W1P11	C	T2	1
W1P11	D	T2	1
W1P11	E	T2	1
W1P11	F	T2	1
W1P11	A	T3	0
W1P11	B	T3	0
W1P11	C	T3	2
W1P11	D	T3	0
W1P11	E	T3	0
W1P11	F	T3	1
W1P11	A	T4	0
W1P11	B	T4	0
W1P11	C	T4	0
W1P11	D	T4	0
W1P11	E	T4	0
W1P11	F	T4	1
W1P12	A	T1	0
W1P12	B	T1	2
W1P12	C	T1	2
W1P12	D	T1	0
W1P12	E	T1	1
W1P12	F	T1	NA
W1P12	A	T2	0
W1P12	B	T2	0
W1P12	C	T2	0
W1P12	D	T2	1
W1P12	E	T2	0
W1P12	F	T2	NA
W1P12	A	T3	0
W1P12	B	T3	1
W1P12	C	T3	0
W1P12	D	T3	NA
W1P12	E	T3	NA
W1P12	F	T3	NA
W1P12	A	T4	0
W1P12	B	T4	0
W1P12	C	T4	0
W1P12	D	T4	0
W1P12	E	T4	NA
W1P12	F	T4	NA
W2P01	A	T1	0
W2P01	B	T1	0
W2P01	C	T1	2
W2P01	D	T1	0
W2P01	E	T1	0
W2P01	F	T1	0
W2P01	A	T2	0
W2P01	B	T2	0
W2P01	C	T2	0
W2P01	D	T2	0
W2P01	E	T2	0
W2P01	F	T2	0
W2P01	A	T3	0
W2P01	B	T3	0
W2P01	C	T3	0
W2P01	D	T3	0
W2P01	E	T3	1
W2P01	F	T3	0
W2P01	A	T4	1
W2P01	B	T4	1
W2P01	C	T4	2
W2P01	D	T4	0
W2P01	E	T4	0
W2P01	F	T4	0
W2P02	A	T1	0
W2P02	B	T1	2
W2P02	C	T1	1
W2P02	D	T1	0
W2P02	E	T1	0
W2P02	F	T1	0
W2P02	A	T2	0
W2P02	B	T2	2
W2P02	C	T2	1
W2P02	D	T2	0
W2P02	E	T2	1
W2P02	F	T2	0
W2P02	A	T3	0
W2P02	B	T3	1
W2P02	C	T3	0
W2P02	D	T3	2
W2P02	E	T3	0
W2P02	F	T3	0
W2P02	A	T4	0
W2P02	B	T4	1
W2P02	C	T4	0
W2P02	D	T4	0
W2P02	E	T4	0
W2P02	F	T4	0
W2P03	A	T1	0
W2P03	B	T1	0
W2P03	C	T1	0
W2P03	D	T1	0
W2P03	E	T1	1
W2P03	F	T1	0
W2P03	A	T2	0
W2P03	B	T2	2
W2P03	C	T2	0
W2P03	D	T2	2
W2P03	E	T2	0
W2P03	F	T2	1
W2P03	A	T3	0
W2P03	B	T3	0
W2P03	C	T3	0
W2P03	D	T3	0
W2P03	E	T3	0
W2P03	F	T3	0
W2P03	A	T4	0
W2P03	B	T4	1
W2P03	C	T4	0
W2P03	D	T4	0
W2P03	E	T4	2
W2P03	F	T4	0
W2P04	A	T1	1
W2P04	B	T1	2
W2P04	C	T1	0
W2P04	D	T1	0
W2P04	E	T1	0
W2P04	F	T1	NA
W2P04	A	T2	0
W2P04	B	T2	2
W2P04	C	T2	0
W2P04	D	T2	0
W2P04	E	T2	0
W2P04	F	T2	1
W2P04	A	T3	0
W2P04	B	T3	1
W2P04	C	T3	0
W2P04	D	T3	0
W2P04	E	T3	0
W2P04	F	T3	0
W2P04	A	T4	1
W2P04	B	T4	1
W2P04	C	T4	0
W2P04	D	T4	0
W2P04	E	T4	0
W2P04	F	T4	0
W2P05	A	T1	0
W2P05	B	T1	0
W2P05	C	T1	0
W2P05	D	T1	0
W2P05	E	T1	0
W2P05	F	T1	0
W2P05	A	T2	0
W2P05	B	T2	0
W2P05	C	T2	0
W2P05	D	T2	0
W2P05	E	T2	0
W2P05	F	T2	0
W2P05	A	T3	0
W2P05	B	T3	1
W2P05	C	T3	0
W2P05	D	T3	0
W2P05	E	T3	0
W2P05	F	T3	0
W2P05	A	T4	0
W2P05	B	T4	0
W2P05	C	T4	0
W2P05	D	T4	0
W2P05	E	T4	0
W2P05	F	T4	1
W2P06	A	T1	0
W2P06	B	T1	1
W2P06	C	T1	0
W2P06	D	T1	0
W2P06	E	T1	0
W2P06	F	T1	0
W2P06	A	T2	0
W2P06	B	T2	1
W2P06	C	T2	1
W2P06	D	T2	2
W2P06	E	T2	0
W2P06	F	T2	0
W2P06	A	T3	0
W2P06	B	T3	0
W2P06	C	T3	0
W2P06	D	T3	1
W2P06	E	T3	0
W2P06	F	T3	0
W2P06	A	T4	1
W2P06	B	T4	1
W2P06	C	T4	0
W2P06	D	T4	0
W2P06	E	T4	0
W2P06	F	T4	0
W2P07	A	T1	0
W2P07	B	T1	0
W2P07	C	T1	0
W2P07	D	T1	0
W2P07	E	T1	1
W2P07	F	T1	1
W2P07	A	T2	0
W2P07	B	T2	1
W2P07	C	T2	0
W2P07	D	T2	0
W2P07	E	T2	1
W2P07	F	T2	1
W2P07	A	T3	0
W2P07	B	T3	1
W2P07	C	T3	0
W2P07	D	T3	0
W2P07	E	T3	2
W2P07	F	T3	1
W2P07	A	T4	0
W2P07	B	T4	0
W2P07	C	T4	1
W2P07	D	T4	1
W2P07	E	T4	0
W2P07	F	T4	0
W2P08	A	T1	0
W2P08	B	T1	0
W2P08	C	T1	1
W2P08	D	T1	0
W2P08	E	T1	0
W2P08	F	T1	0
W2P08	A	T2	0
W2P08	B	T2	1
W2P08	C	T2	1
W2P08	D	T2	0
W2P08	E	T2	0
W2P08	F	T2	0
W2P08	A	T3	0
W2P08	B	T3	1
W2P08	C	T3	2
W2P08	D	T3	2
W2P08	E	T3	0
W2P08	F	T3	0
W2P08	A	T4	0
W2P08	B	T4	1
W2P08	C	T4	0
W2P08	D	T4	1
W2P08	E	T4	0
W2P08	F	T4	1
W2P09	A	T1	0
W2P09	B	T1	1
W2P09	C	T1	0
W2P09	D	T1	0
W2P09	E	T1	0
W2P09	F	T1	1
W2P09	A	T2	0
W2P09	B	T2	0
W2P09	C	T2	0
W2P09	D	T2	0
W2P09	E	T2	1
W2P09	F	T2	2
W2P09	A	T3	0
W2P09	B	T3	0
W2P09	C	T3	0
W2P09	D	T3	1
W2P09	E	T3	0
W2P09	F	T3	0
W2P09	A	T4	0
W2P09	B	T4	2
W2P09	C	T4	1
W2P09	D	T4	1
W2P09	E	T4	0
W2P09	F	T4	0
W2P10	A	T1	1
W2P10	B	T1	1
W2P10	C	T1	1
W2P10	D	T1	1
W2P10	E	T1	1
W2P10	F	T1	1
W2P10	A	T2	0
W2P10	B	T2	1
W2P10	C	T2	1
W2P10	D	T2	2
W2P10	E	T2	2
W2P10	F	T2	0
W2P10	A	T3	0
W2P10	B	T3	0
W2P10	C	T3	0
W2P10	D	T3	0
W2P10	E	T3	0
W2P10	F	T3	0
W2P10	A	T4	0
W2P10	B	T4	1
W2P10	C	T4	1
W2P10	D	T4	1
W2P10	E	T4	1
W2P10	F	T4	0
W2P11	A	T1	0
W2P11	B	T1	0
W2P11	C	T1	1
W2P11	D	T1	0
W2P11	E	T1	1
W2P11	F	T1	0
W2P11	A	T2	0
W2P11	B	T2	0
W2P11	C	T2	1
W2P11	D	T2	0
W2P11	E	T2	0
W2P11	F	T2	0
W2P11	A	T3	0
W2P11	B	T3	1
W2P11	C	T3	0
W2P11	D	T3	0
W2P11	E	T3	0
W2P11	F	T3	0
W2P11	A	T4	0
W2P11	B	T4	0
W2P11	C	T4	0
W2P11	D	T4	0
W2P11	E	T4	0
W2P11	F	T4	0
W3P01	A	T1	0
W3P01	B	T1	0
W3P01	C	T1	0
W3P01	D	T1	0
W3P01	E	T1	0
W3P01	F	T1	0
W3P01	A	T2	0
W3P01	B	T2	1
W3P01	C	T2	0
W3P01	D	T2	0
W3P01	E	T2	0
W3P01	F	T2	0
W3P01	A	T3	1
W3P01	B	T3	1
W3P01	C	T3	1
W3P01	D	T3	NA
W3P01	E	T3	NA
W3P01	F	T3	NA
W3P01	A	T4	2
W3P01	B	T4	2
W3P01	C	T4	2
W3P01	D	T4	NA
W3P01	E	T4	NA
W3P01	F	T4	NA
W3P02	A	T1	0
W3P02	B	T1	1
W3P02	C	T1	2
W3P02	D	T1	1
W3P02	E	T1	0
W3P02	F	T1	0
W3P02	A	T2	0
W3P02	B	T2	0
W3P02	C	T2	2
W3P02	D	T2	1
W3P02	E	T2	1
W3P02	F	T2	0
W3P02	A	T3	0
W3P02	B	T3	1
W3P02	C	T3	2
W3P02	D	T3	2
W3P02	E	T3	0
W3P02	F	T3	0
W3P02	A	T4	0
W3P02	B	T4	0
W3P02	C	T4	1
W3P02	D	T4	1
W3P02	E	T4	1
W3P02	F	T4	0
W3P03	A	T1	0
W3P03	B	T1	0
W3P03	C	T1	0
W3P03	D	T1	1
W3P03	E	T1	0
W3P03	F	T1	0
W3P03	A	T2	0
W3P03	B	T2	1
W3P03	C	T2	2
W3P03	D	T2	1
W3P03	E	T2	0
W3P03	F	T2	0
W3P03	A	T3	0
W3P03	B	T3	0
W3P03	C	T3	2
W3P03	D	T3	1
W3P03	E	T3	1
W3P03	F	T3	2
W3P03	A	T4	0
W3P03	B	T4	1
W3P03	C	T4	0
W3P03	D	T4	0
W3P03	E	T4	0
W3P03	F	T4	1
W3P04	A	T1	0
W3P04	B	T1	0
W3P04	C	T1	0
W3P04	D	T1	1
W3P04	E	T1	0
W3P04	F	T1	0
W3P04	A	T2	0
W3P04	B	T2	0
W3P04	C	T2	1
W3P04	D	T2	1
W3P04	E	T2	0
W3P04	F	T2	0
W3P04	A	T3	0
W3P04	B	T3	2
W3P04	C	T3	1
W3P04	D	T3	1
W3P04	E	T3	0
W3P04	F	T3	0
W3P04	A	T4	0
W3P04	B	T4	0
W3P04	C	T4	2
W3P04	D	T4	1
W3P04	E	T4	0
W3P04	F	T4	0
W3P05	A	T1	0
W3P05	B	T1	0
W3P05	C	T1	2
W3P05	D	T1	2
W3P05	E	T1	1
W3P05	F	T1	2
W3P05	A	T2	0
W3P05	B	T2	1
W3P05	C	T2	1
W3P05	D	T2	0
W3P05	E	T2	0
W3P05	F	T2	0
W3P05	A	T3	0
W3P05	B	T3	0
W3P05	C	T3	1
W3P05	D	T3	1
W3P05	E	T3	0
W3P05	F	T3	0
W3P05	A	T4	0
W3P05	B	T4	2
W3P05	C	T4	0
W3P05	D	T4	0
W3P05	E	T4	0
W3P05	F	T4	0
W3P06	A	T1	0
W3P06	B	T1	2
W3P06	C	T1	1
W3P06	D	T1	1
W3P06	E	T1	1
W3P06	F	T1	0
W3P06	A	T2	0
W3P06	B	T2	0
W3P06	C	T2	2
W3P06	D	T2	0
W3P06	E	T2	1
W3P06	F	T2	1
W3P06	A	T3	0
W3P06	B	T3	0
W3P06	C	T3	0
W3P06	D	T3	0
W3P06	E	T3	1
W3P06	F	T3	1
W3P06	A	T4	0
W3P06	B	T4	0
W3P06	C	T4	1
W3P06	D	T4	1
W3P06	E	T4	0
W3P06	F	T4	0
W3P07	A	T1	0
W3P07	B	T1	1
W3P07	C	T1	0
W3P07	D	T1	0
W3P07	E	T1	2
W3P07	F	T1	1
W3P07	A	T2	0
W3P07	B	T2	1
W3P07	C	T2	0
W3P07	D	T2	2
W3P07	E	T2	1
W3P07	F	T2	0
W3P07	A	T3	0
W3P07	B	T3	0
W3P07	C	T3	2
W3P07	D	T3	1
W3P07	E	T3	1
W3P07	F	T3	1
W3P07	A	T4	0
W3P07	B	T4	1
W3P07	C	T4	1
W3P07	D	T4	2
W3P07	E	T4	1
W3P07	F	T4	1
W3P08	A	T1	0
W3P08	B	T1	0
W3P08	C	T1	0
W3P08	D	T1	0
W3P08	E	T1	1
W3P08	F	T1	NA
W3P08	A	T2	0
W3P08	B	T2	0
W3P08	C	T2	0
W3P08	D	T2	NA
W3P08	E	T2	NA
W3P08	F	T2	NA
W3P08	A	T3	0
W3P08	B	T3	0
W3P08	C	T3	1
W3P08	D	T3	1
W3P08	E	T3	0
W3P08	F	T3	0
W3P08	A	T4	0
W3P08	B	T4	1
W3P08	C	T4	0
W3P08	D	T4	0
W3P08	E	T4	0
W3P08	F	T4	0
W3P09	A	T1	0
W3P09	B	T1	1
W3P09	C	T1	1
W3P09	D	T1	1
W3P09	E	T1	2
W3P09	F	T1	1
W3P09	A	T2	0
W3P09	B	T2	2
W3P09	C	T2	0
W3P09	D	T2	1
W3P09	E	T2	0
W3P09	F	T2	0
W3P09	A	T3	0
W3P09	B	T3	0
W3P09	C	T3	0
W3P09	D	T3	0
W3P09	E	T3	0
W3P09	F	T3	0
W3P09	A	T4	0
W3P09	B	T4	1
W3P09	C	T4	0
W3P09	D	T4	0
W3P09	E	T4	0
W3P09	F	T4	1
W3P10	A	T1	0
W3P10	B	T1	0
W3P10	C	T1	0
W3P10	D	T1	0
W3P10	E	T1	0
W3P10	F	T1	0
W3P10	A	T2	0
W3P10	B	T2	2
W3P10	C	T2	1
W3P10	D	T2	0
W3P10	E	T2	0
W3P10	F	T2	1
W3P10	A	T3	0
W3P10	B	T3	1
W3P10	C	T3	1
W3P10	D	T3	0
W3P10	E	T3	0
W3P10	F	T3	0
W3P10	A	T4	0
W3P10	B	T4	0
W3P10	C	T4	1
W3P10	D	T4	0
W3P10	E	T4	0
W3P10	F	T4	0
W3P11	A	T1	0
W3P11	B	T1	0
W3P11	C	T1	0
W3P11	D	T1	0
W3P11	E	T1	1
W3P11	F	T1	0
W3P11	A	T2	1
W3P11	B	T2	0
W3P11	C	T2	1
W3P11	D	T2	1
W3P11	E	T2	1
W3P11	F	T2	0
W3P11	A	T3	1
W3P11	B	T3	0
W3P11	C	T3	1
W3P11	D	T3	1
W3P11	E	T3	0
W3P11	F	T3	1
W3P11	A	T4	0
W3P11	B	T4	1
W3P11	C	T4	0
W3P11	D	T4	0
W3P11	E	T4	1
W3P11	F	T4	2
W3P12	A	T1	0
W3P12	B	T1	2
W3P12	C	T1	1
W3P12	D	T1	1
W3P12	E	T1	0
W3P12	F	T1	0
W3P12	A	T2	1
W3P12	B	T2	0
W3P12	C	T2	0
W3P12	D	T2	0
W3P12	E	T2	0
W3P12	F	T2	0
W3P12	A	T3	0
W3P12	B	T3	1
W3P12	C	T3	1
W3P12	D	T3	0
W3P12	E	T3	0
W3P12	F	T3	0
W3P12	A	T4	0
W3P12	B	T4	0
W3P12	C	T4	0
W3P12	D	T4	1
W3P12	E	T4	1
W3P12	F	T4	0

## Sheet: details
convert "(a)" file into ".txt" file to run Torocor
CAI	charcoal abundance index
For more details about the functioning Torocor, see manual: http://ebe.ulb.ac.be/ebe/TOROCOR.html
