# Supplementary material for: Soil Charcoal to Assess the Impacts of Past Human Disturbances on Tropical Forests
Source: PLoS One. 2014 Nov 12;9(11):e108121. doi: 10.1371/journal.pone.0108121 (PMC4229094; doi:10.1371/journal.pone.0108121)
Supplement: Appendix S4 — Plot values for spatial autocorrelation and correlation tests on Torocor. (XLSX) [file pone.0108121.s006.xlsx]

## Sheet: Area 1
torocor	#grids	#variables	Missing data
120	6	91	NA
12	55	310	600	1000	1500	2000	4000	8000	16000	32000	64000	128000
plot	X	Y	Grid	x	y	CAI.0.20	CAI.20.100	WSG	P.rel	NPLD.rel	SB.rel	P.ba.rel	NPLD.ba.rel	SB.ba.rel	Greenwayodendron_suaveolens	Strombosia_pustulata	Pausinystalia_macroceras	Petersianthus_macrocarpus	Rinorea_oblongifolia	Afrostyrax_lepidophyllus	Strombosiopsis_tetrandra	Desbordesia_glaucescens	Pentaclethra_macrophylla	Uapaca_sp.	Angylocalyx_pynaertii	Hylodendron_gabunense	Panda_oleosa	Annickia_affinis	Plagiostyles_africana	Drypetes_sp.	Diospyros_canaliculata	Tessmannia_africana	Odyendyea_gabonensis	Santiria_trimera	Trichilia_rubescens	Musanga_cecropioides	Albizia_adianthifolia	Funtumia_elastica	Alstonia_boonei	Keayodendron_bridelioides	Xylopia_quintasii	Duboscia_macrocarpa	Irvingia_gabonensis	Klainedoxa_gabonensis	Phyllocosmus_africanus	Terminalia_superba	Celtis_adolfi-friderici	Pterocarpus_soyauxii	Corynanthe_pachyceras
S1P1	340995	385151	D	1	1	0.2	0.4	0.499654	0.576923	0.192308	0.230769	0.555514	0.239152	0.205334	1	0	0	1	0	0	1	0	0	0	0	1	0	0	1	0	0	0	0	0	0	8	1	0	0	0	0	0	0	1	0	0	0	1	1
S1P2	341260	385050	D	2	1	0.4	0.55	0.618083	0	0.333333	0.666667	NA	0.355385	0.644615	1	0	0	2	0	0	2	0	1	0	0	0	0	2	1	1	0	0	1	0	1	0	0	0	0	0	0	0	1	0	0	0	0	0	0
S1P3	341524	385000	D	3	1	0.3	0.65	0.619656	0.193548	0.483871	0.322581	0.246291	0.481189	0.27252	5	0	0	0	0	0	1	0	1	2	0	3	0	1	7	0	0	0	4	0	0	0	0	0	0	0	0	0	0	0	0	0	0	0	0
S1P4	341763	384969	D	4	1	0.2	0.05	0.605361	0.351351	0.27027	0.378378	0.541425	0.186409	0.272167	0	0	0	0	5	0	1	0	0	9	0	1	0	0	3	0	0	0	2	5	0	0	1	0	0	0	0	0	0	0	0	0	0	1	0
S1P5	342007	384900	D	5	1	0.4	0.35	0.649257	0.342857	0.457143	0.2	0.351355	0.558929	0.0897155	2	0	0	0	0	0	1	0	2	3	0	4	0	1	7	0	0	0	4	0	0	0	0	0	1	0	1	0	1	0	0	0	0	0	0
S1P6	342252	384838	D	6	1	0.3	0.45	0.612389	0.210526	0.289474	0.5	0.247693	0.513839	0.238468	7	0	0	1	0	0	0	0	0	0	0	4	0	1	1	0	0	0	2	2	0	0	3	0	0	2	0	0	0	0	0	0	0	1	1
S1P7	342503	384769	D	7	1	0.4	0.65	0.650649	0.27027	0.432432	0.297297	0.423597	0.366111	0.210292	6	0	0	2	0	0	0	0	2	3	0	3	0	0	7	0	0	0	1	0	3	0	3	0	0	0	0	0	0	0	0	0	0	0	0
S1P8	342800	384697	D	8	1	0.4	0.65	0.418625	0.693878	0.122449	0.183673	0.769101	0.0960949	0.134804	0	0	1	1	0	0	1	2	1	0	0	0	0	2	1	0	0	0	0	0	1	24	4	0	1	0	0	0	0	1	0	0	0	0	0
S1P9	343003	384639	D	9	1	0.3	0.35	0.597818	0.545455	0.242424	0.212121	0.467762	0.426672	0.105567	1	0	0	2	0	0	2	0	2	3	0	2	0	0	2	0	0	0	0	1	1	1	0	0	0	0	0	0	0	1	0	0	0	1	0
S1P10	343237	384588	D	10	1	0.2	0.3	0.661	0.142857	0.261905	0.595238	0.0773567	0.515434	0.407209	10	1	1	3	0	1	1	1	1	0	0	5	0	0	0	0	0	2	0	0	0	0	0	1	1	0	0	1	1	0	0	0	0	0	0
S1P11	343499	384508	D	11	1	0.5	0.6	0.617194	0.315789	0.236842	0.447368	0.173191	0.605875	0.220933	2	0	3	2	0	0	1	0	0	2	0	2	1	2	2	0	0	0	0	2	0	0	3	0	0	0	0	2	0	0	0	0	0	0	0
S1P12	343743	384452	D	12	1	0	0	0.6305	0.785714	0.142857	0.0714286	0.79062	0.184531	0.0248487	0	0	0	0	0	0	0	1	1	9	0	0	0	0	1	0	0	0	0	0	0	1	0	0	0	0	0	0	0	0	0	0	0	0	0
S1P13	343959	384392	D	13	1	0.2	0.25	0.688118	0.264706	0.117647	0.617647	0.417652	0.177555	0.404793	1	5	4	1	0	0	3	0	1	1	0	2	0	0	0	0	0	1	0	2	0	0	3	0	0	0	0	0	1	0	0	0	0	1	0
S1P14	344221	384330	D	14	1	0.3	0.3	0.687618	0.151515	0.151515	0.69697	0.201143	0.329978	0.468879	5	1	2	1	0	0	3	1	2	1	0	2	0	3	2	0	0	0	0	1	2	0	0	0	0	0	0	0	0	1	0	0	0	0	0
S1P15	344470	384272	D	15	1	0.4	0.35	0.634483	0.103448	0.37931	0.517241	0.16806	0.42631	0.40563	2	0	1	1	0	0	2	0	3	1	0	0	0	3	2	0	0	0	0	0	1	0	0	0	1	0	0	0	1	1	0	0	0	1	0
S1P16	344710	384203	D	16	1	0.4	0.3	0.690156	0.125	0.4375	0.4375	0.0536413	0.547273	0.399086	1	1	1	2	0	0	3	2	3	1	0	1	0	0	4	0	0	1	0	1	1	0	0	0	1	0	0	0	0	0	0	0	0	1	0
S1P17	344964	384148	D	17	1	0.5	0.45	0.638727	0.152174	0.217391	0.630435	0.236996	0.343623	0.419382	9	2	1	1	0	0	5	1	3	0	0	1	1	0	1	2	0	0	0	2	0	2	0	0	1	0	0	2	0	1	0	0	0	0	0
S1P18	345183	384090	D	18	1	0.1	0.45	0.658459	0.184211	0.289474	0.526316	0.171953	0.33485	0.493197	0	1	0	2	0	2	1	1	3	2	0	3	0	1	1	1	0	0	0	2	1	1	0	0	0	0	0	1	2	0	1	0	0	0	0
S1P19	345421	384036	D	19	1	0.1	0.25	0.648111	0.0967742	0.258065	0.645161	0.265602	0.246214	0.488184	4	0	4	0	0	2	4	1	2	1	0	0	0	0	4	0	0	0	0	1	0	0	1	0	0	0	0	0	0	0	0	0	0	0	0
S1P20	345650	383971	D	20	1	0.2	0.1	0.664926	0.37037	0.296296	0.333333	0.383379	0.282919	0.333702	0	0	0	0	0	0	3	1	2	8	0	0	0	0	2	0	0	0	0	2	0	0	0	0	0	0	0	0	0	1	0	0	0	0	0
S2P20	364487	379834	E	1	1	0	0.35	0.619944	0.05	0.25	0.7	0.240496	0.283765	0.475739	0	0	0	0	7	0	0	0	0	2	0	0	0	0	0	0	0	1	0	0	0	0	0	0	0	0	0	0	0	0	0	0	0	0	0
S2P19	364736	379776	E	2	1	0	0.55	0.682094	0.125	0.375	0.5	0.15397	0.516794	0.329235	1	0	1	0	6	0	0	0	0	0	0	0	0	0	0	0	0	0	0	0	0	0	0	1	1	0	0	0	0	0	0	0	0	0	0
S2P18	364966	379702	E	3	1	0.1	0.5	0.631471	0.411765	0.352941	0.235294	0.366488	0.44049	0.193022	0	1	1	0	5	2	2	0	0	0	0	3	0	0	2	0	0	0	0	0	0	0	0	0	1	1	0	0	0	0	1	0	0	0	0
S2P17	365200	379636	E	4	1	0.1	0	0.605425	0.45	0.2	0.35	0.51254	0.219191	0.268268	0	0	0	0	1	2	0	0	0	0	0	0	0	0	2	1	0	5	0	0	0	0	0	0	0	1	0	1	0	0	0	0	0	1	0
S2P16	365423	379566	E	5	1	0.4	0.8	0.5515	0.142857	0.357143	0.5	0.0740083	0.525288	0.400704	1	0	0	1	5	1	0	0	1	0	0	0	0	0	1	0	0	2	0	0	0	0	0	0	1	0	0	0	0	0	0	0	0	0	0
S2P15	365671	379506	E	6	1	0.3	0.45	0.619611	0.166667	0.444444	0.388889	0.0761637	0.775609	0.148227	4	0	1	0	8	0	0	0	0	1	0	0	0	0	0	0	0	2	0	0	0	0	0	2	4	2	0	0	0	0	0	1	0	0	0
S2P14	365916	379439	E	7	1	0.4	0.35	0.696147	0.205882	0.235294	0.558824	0.277368	0.26996	0.452671	3	2	0	0	10	0	0	0	0	0	0	0	0	0	1	0	0	2	1	0	0	0	0	1	0	0	0	0	1	1	1	0	0	0	0
S2P13	366169	379380	E	8	1	0.8	1.2	0.628286	0	0.36	0.64	NA	0.490774	0.509226	0	0	1	0	0	0	3	0	0	2	1	0	0	0	0	0	0	3	0	0	0	0	0	0	0	0	0	0	0	0	0	0	0	1	0
S2P12	366400	379310	E	9	1	0.6	0.7	0.684607	0.0625	0.15625	0.78125	0.220872	0.42132	0.357808	0	1	0	0	6	1	0	0	1	1	0	0	0	0	2	0	0	2	1	0	0	0	0	0	0	0	0	0	0	1	0	0	0	2	0
S2P11	366653	379268	E	10	1	0.1	0.35	0.611833	0.238095	0.380952	0.380952	0.322315	0.436455	0.24123	0	0	0	0	0	0	0	1	0	0	0	0	0	0	0	0	0	1	2	1	0	0	0	0	0	0	0	0	1	0	0	0	0	1	0
S2P10	366847	379200	E	11	1	0.4	0.4	0.690789	0.111111	0.277778	0.611111	0.0794522	0.335905	0.584643	0	1	1	2	0	0	0	3	1	0	0	0	0	0	1	0	0	1	2	0	0	0	0	0	2	0	0	1	0	0	0	0	0	0	0
S2P9	367106	379152	E	12	1	0.6	0.5	0.6925	0.12	0.4	0.48	0.0873652	0.665338	0.247297	5	1	4	0	0	2	0	6	0	0	0	0	0	0	0	0	0	1	0	1	0	0	0	0	1	1	0	0	0	0	0	0	0	0	0
S2P8	367375	379100	E	13	1	0.2	0.05	0.598133	0.4375	0.25	0.3125	0.465251	0.277854	0.256895	2	2	2	0	0	2	0	1	1	0	1	0	0	1	2	0	0	0	3	0	0	0	0	0	0	0	0	1	0	0	0	0	0	1	0
S2P7	367623	379034	E	14	1	0.1	0.2	0.686719	0.0606061	0.272727	0.666667	0.192036	0.368427	0.439537	1	0	0	1	1	1	4	1	0	4	0	0	0	0	1	0	0	1	2	0	0	0	0	0	0	0	0	0	0	0	0	0	0	0	0
S2P6	367887	379005	E	15	1	0.3	0.35	0.574828	0.28125	0.15625	0.5625	0.490265	0.240357	0.269378	0	0	0	1	0	0	0	1	1	0	0	0	0	0	0	0	0	0	2	0	0	0	0	0	0	0	0	0	0	0	1	0	0	1	0
S2P5	368098	378909	E	16	1	0.6	1.05	0.692292	0.125	0.333333	0.541667	0.305492	0.333928	0.360579	0	0	0	1	0	2	0	0	0	0	1	0	0	0	0	0	0	0	3	0	0	0	0	0	0	0	0	0	0	0	0	0	0	1	0
S2P4	368353	378869	E	17	1	0.2	0.25	0.690625	0.05	0.6	0.35	0.0640725	0.641099	0.294829	0	0	0	0	0	0	5	1	0	6	0	1	0	0	0	0	0	0	0	0	0	0	0	1	0	0	0	0	0	0	0	0	0	1	0
S2P3	368613	378770	E	18	1	0.3	0.35	0.651708	0.296296	0.222222	0.481481	0.236843	0.369541	0.393616	0	0	0	1	0	0	0	0	4	1	0	0	1	0	0	0	0	0	0	1	0	0	2	1	0	0	0	0	0	0	0	0	0	0	0
S2P2	368813	378732	E	19	1	0.2	0.25	0.620857	0.1	0.35	0.55	0.119374	0.451766	0.42886	2	1	2	2	0	0	1	1	1	0	0	1	0	2	0	1	0	2	1	0	0	0	0	0	0	0	2	0	0	1	0	0	0	2	0
S2P1	369068	378663	E	20	1	0.1	0.05	0.655588	0.15	0.35	0.5	0.226404	0.501383	0.272213	3	0	1	2	0	0	2	1	0	0	0	0	0	0	0	1	0	0	3	0	0	0	0	0	0	0	0	0	0	1	0	0	0	0	0
S3P1	377183	376632	F	1	1	0.2	0.15	0.596656	0.272727	0.181818	0.545455	0.351128	0.328132	0.32074	4	0	0	1	7	0	0	0	0	0	0	0	1	1	0	0	0	0	0	0	0	4	0	0	0	0	0	1	0	0	0	0	0	1	0
S3P2	377444	376558	F	2	1	0.6	0.25	0.648462	0.346154	0.230769	0.423077	0.442323	0.252359	0.305318	2	0	0	1	0	0	0	1	2	2	1	0	2	1	0	1	0	0	0	0	0	0	1	0	0	0	0	0	0	1	0	0	0	0	0
S3P3	377667	376497	F	3	1	0.1	0.05	0.692222	0.157895	0.105263	0.736842	0.253365	0.307094	0.439541	1	0	0	0	4	0	0	0	0	0	1	0	1	0	0	1	0	0	0	0	0	0	0	0	0	0	1	0	1	1	0	0	0	0	0
S3P4	377911	376448	F	4	1	0.2	0.4	0.713161	0.09375	0.3125	0.59375	0.179571	0.429356	0.391073	4	1	1	4	1	1	1	3	1	0	0	0	2	0	0	1	0	2	0	0	0	0	0	0	0	0	1	0	1	0	0	0	1	0	0
S3P5	378143	376391	F	5	1	0.4	0.35	0.653556	0.0526316	0.105263	0.842105	0.0575077	0.0441835	0.898309	1	0	1	0	1	0	0	0	0	1	0	0	3	0	0	0	0	0	0	0	0	0	0	0	0	0	0	0	0	0	0	0	0	0	0
S3P6	378390	376328	F	6	1	0.2	0.55	0.64188	0.0625	0.03125	0.90625	0.112803	0.0932914	0.793906	5	1	1	0	0	7	2	1	0	0	0	0	2	2	0	0	0	0	0	0	0	0	0	0	0	0	1	0	0	0	0	0	0	0	1
S3P7	378632	376296	F	7	1	0.4	0.55	0.60348	0.142857	0.178571	0.678571	0.292721	0.405729	0.30155	1	0	4	1	0	1	0	1	1	0	1	0	4	1	0	0	0	0	0	0	1	0	0	0	3	0	0	1	0	0	0	0	0	0	0
S3P8	378881	376221	F	8	1	0.1	0.05	0.676214	0.148148	0.111111	0.740741	0.101027	0.320636	0.578337	4	2	0	0	4	0	1	1	2	0	0	0	1	0	0	0	0	0	0	1	1	0	0	0	0	0	0	0	1	1	0	0	0	0	0
S3P9	379104	376146	F	9	1	0	0.35	0.676308	0.037037	0.185185	0.777778	0.0210015	0.328719	0.65028	2	0	1	0	10	0	0	0	1	0	0	0	1	1	0	0	0	2	0	0	0	0	0	0	0	1	0	0	0	0	1	0	0	0	0
S3P10	379344	376088	F	10	1	0.2	0.5	0.698303	0.114286	0.342857	0.542857	0.0424131	0.647335	0.310252	3	2	1	0	3	0	1	2	3	0	1	1	1	0	0	0	0	2	0	3	0	0	0	0	0	0	0	0	0	0	1	0	0	1	0
S3P11	379579	376012	F	11	1	0.3	0.45	0.674435	0.24	0.2	0.56	0.277905	0.291661	0.430434	0	1	0	2	1	0	0	2	2	0	1	0	0	1	0	1	0	1	0	0	2	0	0	0	1	2	0	0	0	0	0	0	0	0	0
S3P12	379823	375937	F	12	1	0.1	0.45	0.652286	0.173913	0.217391	0.608696	0.24123	0.420959	0.337811	3	1	2	1	0	0	1	0	1	0	2	1	1	0	0	0	0	0	0	0	0	0	0	1	0	0	1	1	0	1	0	0	1	1	0
S3P13	380056	375864	F	13	1	0.1	0.05	0.669937	0.105263	0.157895	0.736842	0.129451	0.0802887	0.79026	4	0	0	0	0	2	0	0	0	0	0	0	1	0	0	0	0	0	0	1	0	0	0	1	0	1	0	0	0	0	0	0	0	0	0
S3P14	380287	375779	F	14	1	0.1	0.2	0.63616	0.0769231	0.269231	0.653846	0.0540066	0.57016	0.375833	1	2	2	1	0	1	1	0	1	0	0	1	0	0	0	1	0	1	0	0	2	0	0	0	0	0	0	0	0	0	1	0	0	0	1
S3P15	380539	375720	F	15	1	0	0.3	0.694548	0.0833333	0.166667	0.75	0.220747	0.390663	0.38859	2	4	0	0	0	3	2	2	0	0	0	1	2	3	0	3	0	0	0	0	2	0	0	0	0	0	0	3	0	1	0	0	0	0	0
S3P16	380782	375663	F	16	1	0	0.2	0.655214	0.275862	0.206897	0.517241	0.436509	0.239372	0.324119	0	0	1	0	0	0	6	3	1	7	0	0	0	0	0	0	0	0	0	0	0	0	0	0	0	1	0	0	0	0	0	0	0	2	0
S3P17	381027	375610	F	17	1	0	0.1	0.652207	0.2	0.142857	0.657143	0.167875	0.300644	0.531481	5	1	1	0	0	5	0	0	2	2	0	2	0	1	0	1	0	0	0	2	0	0	0	0	0	0	1	0	0	0	1	0	0	1	0
S3P18	381248	375556	F	18	1	0.1	0.25	0.694735	0.0555556	0.222222	0.722222	0.04036	0.485116	0.474524	8	0	1	3	0	0	1	4	1	0	0	0	1	2	0	0	0	1	0	0	1	0	0	0	1	1	3	1	0	0	0	0	0	1	1
S3P19	381488	375489	F	19	1	0	0.15	0.68145	0.181818	0.409091	0.409091	0.362222	0.459082	0.178696	2	0	1	2	0	0	0	0	1	0	0	0	0	0	0	0	0	0	0	0	2	0	0	0	0	1	0	1	0	1	0	0	2	0	1
S3P20	381737	375437	F	20	1	0.1	0.1	0.665833	0.117647	0.235294	0.647059	0.0267334	0.695855	0.277411	3	1	0	1	0	0	0	0	2	0	0	0	2	0	0	0	0	0	0	0	2	0	0	0	0	0	0	0	0	0	0	0	1	0	0
S4P20	395050	372389	G	1	1	1	NA	0.605412	0.4375	0.375	0.1875	0.428436	0.389512	0.182053	2	2	1	1	0	0	0	0	0	0	1	1	1	0	0	2	0	1	0	0	0	0	1	0	1	0	0	0	0	0	0	0	0	1	0
S4P19	395288	372327	G	2	1	0.2	NA	0.652667	0.333333	0.266667	0.4	0.501051	0.368093	0.130855	2	1	2	1	0	0	0	0	0	0	5	4	0	0	0	0	0	2	3	1	1	0	0	0	0	1	0	0	0	1	0	0	0	0	0
S4P18	395527	372264	G	3	1	0	NA	0.572292	0.5	0.333333	0.166667	0.347514	0.608954	0.0435315	3	0	2	1	0	0	0	0	4	0	0	2	3	0	0	1	0	1	5	0	0	0	1	0	0	0	0	0	0	0	0	0	0	0	0
S4P17	395766	372202	G	4	1	0.3	NA	0.622174	0.24	0.28	0.48	0.31859	0.175989	0.505421	8	1	2	0	0	1	0	0	0	0	0	2	2	1	0	3	0	0	3	0	0	0	0	1	0	0	0	0	0	1	0	0	0	0	0
S4P16	396004	372140	G	5	1	0	NA	0.662	0.0322581	0.129032	0.83871	0.0137451	0.510329	0.475926	2	1	3	1	0	0	0	0	1	1	0	1	1	0	0	0	0	0	0	0	0	0	1	0	1	0	0	0	0	0	1	0	0	0	0
S4P15	396242	372078	G	6	1	0	NA	0.628188	0.526316	0.210526	0.263158	0.800239	0.141293	0.0584675	3	0	2	3	0	0	2	0	1	1	2	2	0	0	0	3	0	0	0	1	0	0	0	1	0	0	4	0	0	1	0	0	0	0	0
S4P14	396481	372015	G	7	1	0.6	NA	0.577889	0.269231	0.5	0.230769	0.133701	0.758482	0.107817	5	2	0	1	0	0	0	0	0	0	1	2	0	1	0	1	0	0	0	2	1	0	0	1	0	0	0	1	0	0	0	0	0	0	1
S4P13	396720	371953	G	8	1	0.1	NA	0.654934	0.037037	0.0925926	0.87037	0.0316743	0.264752	0.703573	0	0	0	3	0	0	0	0	0	0	0	1	1	0	0	0	0	0	0	0	0	0	3	1	0	0	0	1	0	0	0	0	0	0	0
S4P12	396958	371891	G	9	1	0.1	NA	0.660655	0.189189	0.216216	0.594595	0.258489	0.168979	0.572532	1	0	1	3	0	0	0	1	0	0	0	0	1	0	0	0	0	0	0	1	0	0	0	2	0	0	0	0	0	0	0	0	0	1	1
S4P11	397196	371828	G	10	1	0.2	NA	0.578667	0.347826	0.304348	0.347826	0.536357	0.244584	0.219059	2	0	0	2	0	0	1	0	2	0	1	0	2	0	0	0	0	0	4	0	1	0	1	1	0	1	0	0	0	0	0	0	0	0	0
S4P10	397435	371766	G	11	1	0	NA	0.591913	0.12	0.36	0.52	0.0973124	0.478976	0.423711	0	0	1	3	0	0	0	0	0	0	0	0	1	0	0	1	0	0	1	0	0	0	0	0	1	0	0	1	0	0	0	4	0	0	0
S4P9	397674	371704	G	12	1	0	NA	0.59775	0.2	0.28	0.52	0.322265	0.482739	0.194996	1	2	2	1	0	1	1	0	2	0	2	1	1	1	0	0	0	1	0	0	1	0	0	0	0	0	0	0	0	1	0	1	0	1	0
S4P8	397912	371642	G	13	1	0	NA	0.558636	0.428571	0.428571	0.142857	0.662809	0.2861	0.0510911	16	4	4	0	0	2	0	0	1	0	3	0	4	2	0	0	0	0	0	0	0	0	0	0	0	4	0	0	1	0	0	0	0	0	2
S4P7	398150	371579	G	14	1	0.5	NA	0.630548	0.21875	0.21875	0.5625	0.208455	0.366555	0.42499	1	0	0	1	0	0	0	0	0	0	1	1	1	0	0	0	0	0	0	0	0	0	0	2	0	0	0	0	0	0	0	0	2	0	0
S4P6	398389	371517	G	15	1	0.2	NA	0.634214	0.146341	0.243902	0.609756	0.124547	0.462941	0.412512	0	0	0	2	0	0	0	0	0	0	0	2	0	0	0	0	0	0	0	0	2	0	1	1	0	0	0	2	0	1	0	0	0	0	0
S4P5	398628	371455	G	16	1	0	NA	0.568865	0.457143	0.228571	0.314286	0.686191	0.211202	0.102608	10	0	2	1	0	3	0	0	0	0	0	0	1	0	0	0	0	1	0	1	0	0	0	0	0	0	0	0	0	0	0	0	1	0	0
S4P4	398866	371393	G	17	1	0.1	NA	0.657265	0.111111	0.111111	0.777778	0.111253	0.136908	0.751838	3	1	1	3	0	0	0	0	0	0	1	0	0	0	0	1	0	1	0	0	0	0	1	0	0	1	0	0	0	1	0	0	0	0	0
S4P3	399104	371330	G	18	1	0	NA	0.620303	0.125	0.4375	0.4375	0.213822	0.470981	0.315197	0	0	0	2	0	0	0	0	1	0	0	1	1	0	0	0	0	0	0	0	0	0	5	2	0	0	0	0	0	0	0	0	1	0	0
S4P2	399343	371268	G	19	1	0	NA	0.607878	0.189189	0.216216	0.594595	0.135276	0.672944	0.19178	3	1	1	4	0	0	0	0	1	0	0	0	0	0	0	2	0	1	0	1	0	0	2	0	0	0	0	0	1	0	0	0	0	0	0
S4P1	399582	371206	G	20	1	0.2	NA	0.620762	0.130435	0.26087	0.608696	0.305698	0.279867	0.414434	0	0	0	4	0	0	0	2	0	0	0	0	1	0	0	0	0	0	0	0	0	0	0	0	1	0	0	0	0	0	0	0	1	0	0
S5P1	403350	369976	H	1	1	0	0.2	0.67875	0.0869565	0.217391	0.695652	0.224566	0.305212	0.470222	2	1	0	0	0	5	0	0	0	0	2	0	0	1	0	2	0	2	0	0	0	0	1	0	0	1	1	0	0	0	3	0	0	0	1
S5P2	403592	369925	H	2	1	0	0.4	0.6552	0.142857	0.166667	0.690476	0.0986776	0.237396	0.663927	3	1	2	1	2	1	0	2	0	0	1	0	4	0	0	2	0	0	0	0	1	0	1	1	0	1	1	0	0	0	2	0	0	2	0
S5P3	403824	369856	H	3	1	0	0	0.648528	0.0909091	0.0909091	0.818182	0.150284	0.173175	0.676541	4	0	4	1	0	0	0	1	1	0	5	0	0	1	0	0	7	1	0	2	2	0	0	0	0	1	2	0	0	0	0	0	1	0	1
S5P4	404080	369813	H	4	1	0.2	0.2	0.641375	0.171429	0.2	0.628571	0.29475	0.360001	0.345249	0	0	0	2	0	0	0	0	0	0	3	0	0	0	0	1	16	0	0	0	0	0	1	0	0	0	0	1	0	0	1	0	1	0	1
S5P5	404328	369753	H	5	1	0	0.45	0.64697	0.117647	0.0588235	0.823529	0.0847478	0.0711027	0.84415	2	1	0	0	0	1	0	3	1	0	1	0	3	0	0	1	5	0	0	0	0	0	0	1	1	1	1	0	1	0	0	0	0	0	0
S5P6	404580	369699	H	6	1	0.1	0.2	0.675067	0.09375	0.125	0.78125	0.133833	0.19227	0.673897	2	0	1	0	0	2	0	5	0	0	1	0	2	0	0	0	4	1	0	2	1	0	0	1	0	1	0	0	0	0	0	0	0	0	0
S5P7	404818	369645	H	7	1	0.2	0.25	0.620271	0.368421	0.105263	0.526316	0.550762	0.136759	0.312479	4	0	0	0	0	0	1	0	0	0	0	0	2	3	0	0	3	0	0	0	0	0	0	1	2	0	0	1	0	0	1	1	2	0	4
S5P8	405048	369590	H	8	1	0	0.5	0.645739	0.346154	0.230769	0.423077	0.619414	0.155916	0.224669	0	0	0	0	0	0	0	0	0	0	2	0	0	2	0	1	0	1	0	0	0	0	0	1	0	0	0	2	0	1	1	2	1	0	0
S5P9	405317	369540	H	9	1	0.1	0.2	0.567303	0.421053	0.105263	0.473684	0.444311	0.145268	0.410421	0	1	0	1	0	4	0	2	0	0	2	2	1	1	0	0	0	0	0	2	0	0	0	0	0	0	1	0	1	0	2	0	0	0	1
S5P10	405499	369504	H	10	1	0.1	0.25	0.712304	0.0967742	0.258065	0.645161	0.238297	0.356564	0.405139	1	1	0	0	1	4	1	2	1	0	1	1	0	0	0	0	0	0	0	0	0	0	0	0	0	1	1	2	2	1	1	1	0	0	1
S5P11	405776	369439	H	11	1	0	0.05	0.702815	0.111111	0.222222	0.666667	0.145951	0.203587	0.650462	3	4	3	0	0	5	1	0	0	0	1	2	0	0	0	0	1	0	0	0	0	0	0	0	0	1	1	2	0	0	2	0	0	0	0
S5P12	406019	369386	H	12	1	0.1	0.3	0.70465	0.0384615	0.192308	0.769231	0.0144705	0.441623	0.543907	2	5	1	0	0	3	1	0	1	0	3	0	0	0	0	1	2	0	0	0	1	0	0	0	0	0	0	0	0	0	1	0	1	0	0
S5P13	406276	369337	H	13	1	0.2	0.45	0.635788	0.0588235	0.176471	0.764706	0.112721	0.337961	0.549319	2	1	0	0	0	0	2	1	0	0	2	0	1	4	0	0	2	0	0	0	2	0	0	1	0	0	1	0	2	0	0	1	1	0	0
S5P14	406504	369290	H	14	1	0.4	0.3	0.663975	0.0833333	0.0833333	0.833333	0.329159	0.110426	0.560415	6	0	1	0	0	0	2	0	0	0	0	0	0	3	0	0	1	0	0	0	2	0	0	2	0	0	1	0	2	2	2	0	1	0	1
S5P15	406741	369220	H	15	1	0	0.2	0.630207	0.166667	0.0666667	0.766667	0.472232	0.0204327	0.507335	6	0	1	1	0	0	0	0	0	0	4	0	0	0	0	1	6	0	0	0	0	0	1	1	1	0	1	0	0	0	1	1	0	0	0
S5P16	407013	369176	H	16	1	0.3	0.3	0.649269	0.025	0.1	0.875	0.0143519	0.188138	0.79751	11	1	0	0	0	8	0	1	0	0	6	0	1	1	0	1	2	0	0	0	1	0	0	0	0	0	0	1	0	0	0	0	2	0	0
S5P17	407256	369123	H	17	1	0.2	0.6	0.517857	0.307692	0.192308	0.5	0.612128	0.109615	0.278257	2	0	0	0	0	1	0	0	0	0	2	0	2	0	0	0	0	0	0	0	0	3	0	1	1	1	0	0	0	0	0	1	3	0	0
S5P18	407499	369070	H	18	1	0	0.35	0.656733	0.137931	0.310345	0.551724	0.414458	0.187446	0.398096	3	2	0	0	0	0	2	1	0	0	0	1	2	1	0	0	0	1	0	1	0	0	0	0	1	0	1	0	0	0	0	1	2	0	0
S5P19	407742	369017	H	19	1	0.2	0.5	0.626969	0.28125	0.1875	0.53125	0.45712	0.19702	0.34586	3	2	1	0	1	0	0	1	0	3	0	0	0	0	0	0	0	0	0	0	1	0	0	3	3	1	1	0	0	0	2	1	0	0	0
S5P20	407954	369009	H	20	1	0.1	0.35	0.676679	0.0714286	0.178571	0.75	0.137233	0.344364	0.518403	1	1	0	1	0	0	0	3	0	0	0	0	1	3	0	0	4	0	0	0	0	0	0	0	0	0	2	1	1	0	1	0	1	1	0
S6P1	435102	362492	I	1	1	0.2	0.3	0.645636	0.333333	0.0416667	0.625	0.604201	0.0162646	0.379535	0	2	0	0	0	0	0	4	0	0	0	0	0	0	0	0	0	0	0	0	0	0	0	0	3	1	1	1	1	0	0	3	0	0	1
S6P2	435351	362462	I	2	1	0.1	0.05	0.623158	0.2	0.05	0.75	0.229318	0.0440051	0.726677	1	1	0	0	0	0	0	3	0	0	0	0	0	0	0	2	0	0	0	0	0	0	0	2	1	1	0	0	0	0	0	0	0	0	0
S6P3	435579	362406	I	3	1	0.2	0.6	0.635125	0.25	0.25	0.5	0.121887	0.539351	0.338761	2	0	2	0	0	0	0	1	0	0	0	0	1	0	0	1	0	1	0	0	0	0	0	0	0	0	0	0	0	0	0	0	0	0	0
S6P4	435836	362348	I	4	1	0	0	0.647423	0.3	0.0666667	0.633333	0.512348	0.201035	0.286616	3	3	2	0	0	0	0	0	0	0	0	0	0	0	0	0	0	0	0	0	1	0	0	0	1	2	4	1	0	0	0	1	0	0	0
S6P5	436058	362291	I	5	1	0	0.15	0.635846	0.307692	0	0.692308	0.743594	NA	0.256406	1	0	2	0	0	0	0	0	0	0	0	0	0	0	0	2	0	0	0	0	1	0	0	0	0	0	1	0	0	0	0	0	0	0	0
S6P6	436263	362242	I	6	1	0	0.05	0.613818	0.307692	0.0769231	0.615385	0.614659	0.0220255	0.363315	1	1	0	0	0	0	0	0	0	0	2	0	0	0	0	0	0	0	0	0	0	0	0	1	1	0	0	0	0	0	0	0	0	0	0
S6P7	436539	362160	I	7	1	0	0	0.52035	0.181818	0.545455	0.272727	0.162217	0.686156	0.151627	0	0	0	0	0	0	0	0	0	0	0	0	0	0	0	0	0	0	0	0	0	0	0	0	0	2	0	0	0	1	0	1	0	0	0
S6P8	436798	362107	I	8	1	0.1	0.25	0.630923	0.333333	0.037037	0.62963	0.495426	0.0154255	0.489149	7	1	0	0	0	0	0	0	0	0	0	0	0	1	0	1	0	0	0	0	0	0	0	0	0	1	1	0	1	0	0	2	0	0	1
S6P9	437035	362074	I	9	1	0	0.15	0.673559	0.153846	0.025641	0.820513	0.397737	0.021298	0.580965	11	3	0	1	0	2	0	0	0	0	1	0	0	0	0	5	0	0	0	1	0	0	0	0	0	0	0	0	1	1	0	2	0	0	0
S6P10	437260	362010	I	10	1	0	0.1	0.596478	0.230769	0.192308	0.576923	0.558583	0.253887	0.18753	4	1	0	0	0	0	0	0	0	0	1	0	0	0	0	1	0	0	0	0	0	0	0	2	0	0	0	1	1	0	0	2	0	0	1
S6P11	437500	361950	I	11	1	0.3	0.4	0.579	0.269231	0.0384615	0.692308	0.492456	0.210831	0.296713	4	1	1	0	0	0	1	0	0	0	2	0	0	1	0	0	0	0	0	1	0	0	0	0	0	0	0	0	2	1	0	0	0	0	0
S6P12	437720	361900	I	12	1	0	0.2	0.524	0.375	0.125	0.5	0.396857	0.169411	0.433732	1	0	0	0	0	0	2	1	0	0	0	0	0	0	0	0	0	0	0	0	0	0	0	0	0	1	0	0	0	0	0	0	0	0	0
S6P13	437950	361850	I	13	1	0.2	0.05	0.673038	0	0.103448	0.896552	NA	0.0657719	0.934228	7	2	2	0	1	0	0	0	0	0	1	0	1	2	0	0	0	0	0	0	0	0	0	0	0	0	0	0	0	0	3	0	0	0	0
S6P14	438220	361790	I	14	1	0.1	0	0.602136	0.347826	0.130435	0.521739	0.68164	0.140351	0.178008	0	3	1	0	0	2	1	0	0	0	0	0	0	1	0	1	0	0	0	0	0	0	0	0	0	0	0	0	2	0	0	3	1	0	0
S6P15	438480	361720	I	15	1	0.1	0.25	0.625577	0.233333	0.166667	0.6	0.306218	0.220278	0.473504	2	1	0	0	0	1	0	0	0	0	1	0	0	0	0	0	0	0	0	0	0	0	0	2	1	1	0	1	1	1	0	1	1	0	1
S6P16	438727	361669	I	16	1	0.1	0	0.686806	0.136364	0.159091	0.704545	0.203693	0.198839	0.597468	5	6	0	0	0	3	0	0	0	0	4	0	1	0	0	0	0	1	0	0	1	0	0	1	0	0	0	0	0	1	1	0	0	0	1
S6P17	438961	361606	I	17	1	0	0	0.5915	0.357143	0.428571	0.214286	0.390264	0.577524	0.0322126	0	1	0	0	0	0	0	0	1	0	0	0	0	0	0	1	0	0	0	0	1	0	0	0	0	0	0	0	0	0	0	2	1	0	0
S6P18	439219	361551	I	18	1	0	0.25	0.597281	0.290323	0.0645161	0.645161	0.571275	0.0627357	0.36599	1	3	0	0	0	0	0	0	0	0	1	0	0	3	0	3	0	0	0	0	0	0	1	0	0	0	0	0	0	0	0	2	2	0	3
S6P19	439450	361507	I	19	1	0.8	0.2	0.684682	0.0869565	0.0869565	0.826087	0.0816596	0.156621	0.761719	3	0	0	0	0	0	0	0	1	0	1	0	0	0	0	0	0	0	0	0	0	0	0	0	0	0	0	0	0	1	0	0	0	0	0
S6P20	439705	361462	I	20	1	0.5	0.1	0.687485	0.171429	0.142857	0.685714	0.311819	0.222631	0.465551	6	2	4	0	0	1	0	0	0	0	1	0	0	0	0	0	0	0	0	0	1	0	0	0	0	0	0	0	4	2	1	0	0	0	0
[truncated: 47 more columns]

## Sheet: Area 2
torocor	#grids	#variables	Missing data
53	3	49	NA
10	55	310	600	1000	1500	2000	4000	8000	32000	128000
plot	X	Y	Grid	x	y	CAI.0.20	CAI.20.100	WSG	P.rel	NPLD.rel	SB.rel	P.ba.rel	NPLD.ba.rel	SB.ba.rel	Greenwayodendron_suaveolens	Strombosia_pustulata	Alstonia_boonei	Desbordesia_glaucescens	Annickia_affinis	Musanga_cecropioides	Macaranga_sp.	Terminalia_superba	Hylodendron_gabunense	Funtumia_elastica	Anonidium_mannii	Petersianthus_macrocarpus	Homalium_sp.	Celtis_adolfi-friderici	Hexalobus_crispiflorus	Xylopia_quintasii	Entandrophragma_cylindricum	Triplochiton_scleroxylon	Sterculia_rhinopetala	Strombosiopsis_tetrandra	Duboscia_macrocarpa	Erythrophleum_suaveolens	Annonaceae	Fabaceae	Malvaceae	Apocynaceae	Erythropalaceae	Euphorbiaceae	Irvingiaceae	Meliaceae	Urticaceae	Combretaceae	Cannabaceae	Phyllanthaceae	Rubiaceae
F1P01	408595	446024	A	1	1	0.625	0.125	0.584189	0.421053	0.157895	0.421053	0.496424	0.074006	0.42957	0	2	2	2	1	0	2	1	0	0	0	2	1	0	1	0	0	0	0	1	0	0	3	0	0	2	3	3	2	2	0	1	0	1	0
F1P02	408631	445784	A	2	1	0.5	0.59375	0.596303	0.105263	0.236842	0.657895	0.402035	0.171075	0.42689	7	1	1	0	1	0	1	1	0	2	2	1	1	5	1	0	1	0	3	0	0	0	11	0	4	4	1	1	0	2	0	1	5	2	0
F1P03	408705	445535	A	3	1	1	1.275	0.510302	0.302326	0.209302	0.488372	0.475334	0.196348	0.328318	1	0	5	0	1	0	1	3	1	2	6	3	0	3	1	0	0	1	1	1	1	0	11	2	4	8	1	1	0	7	0	3	3	0	0
F1P04	408762	445285	A	4	1	0	0.71875	0.599325	0.15	0.3	0.55	0.250265	0.355363	0.394372	0	2	0	0	1	0	0	0	0	1	4	2	2	2	0	3	0	0	3	0	0	1	9	2	7	1	2	1	0	0	0	0	6	0	1
F1P05	408802	445054	A	5	1	0.5	0.4375	0.580167	0.219512	0.292683	0.487805	0.374413	0.260522	0.365065	0	0	3	4	1	0	0	1	0	3	2	0	0	2	1	2	0	1	2	0	4	0	7	0	11	7	0	0	6	1	0	1	2	1	2
F1P06	408836	444793	A	6	1	0	0.03125	0.517504	0.684211	0.105263	0.210526	0.860143	0.0697875	0.0700692	1	1	1	2	0	1	5	3	0	2	0	0	0	1	0	0	1	1	0	0	1	1	1	2	4	6	1	9	3	2	1	3	1	0	3
F1P07	408886	444551	A	7	1	0.625	0.08125	0.571732	0.30303	0.242424	0.454545	0.349331	0.405225	0.245444	2	0	1	1	0	0	0	4	0	3	1	0	2	0	0	1	1	1	1	1	0	0	5	2	2	5	1	1	1	3	0	4	2	0	1
F1P08	408935	444314	A	8	1	0	0.28125	0.6101	0.428571	0.178571	0.392857	0.563432	0.112114	0.324453	1	0	1	1	0	0	0	0	0	0	1	1	1	1	0	0	0	0	1	1	0	1	3	3	6	2	1	0	2	0	0	0	1	0	4
F1P09	408988	444059	A	9	1	0.75	0.416667	0.605757	0.277778	0.111111	0.611111	0.500743	0.152505	0.346752	3	1	2	0	1	0	0	5	0	2	1	0	1	0	1	1	0	1	4	0	0	0	8	1	6	4	1	0	1	0	0	5	1	5	1
F1P10	409017	443825	A	10	1	0.875	1	0.587773	0.3	0.25	0.45	0.541814	0.209294	0.248892	1	0	1	0	0	0	0	0	1	0	0	1	0	0	1	1	0	2	2	1	1	0	4	1	8	2	1	2	0	0	0	0	0	0	3
F1P11	409065	443567	A	11	1	1.375	0.8125	0.549084	0.441176	0.147059	0.411765	0.588134	0.169476	0.242391	1	0	6	2	1	0	0	4	0	1	0	0	0	0	0	0	0	1	1	4	0	0	2	0	8	9	4	1	3	2	0	4	0	0	1
F1P12	409106	443323	A	12	1	0.25	0.05	0.578233	0.322581	0.16129	0.516129	0.400924	0.283921	0.315155	5	1	2	1	2	0	0	0	0	0	2	0	0	1	0	0	1	0	0	0	0	0	13	1	3	3	1	0	2	1	0	0	3	0	2
F1P13	409161	443077	A	13	1	0.375	0.178571	0.620449	0.15625	0.15625	0.6875	0.220923	0.173662	0.605414	1	1	2	6	3	0	0	1	0	0	2	0	1	0	2	1	0	0	3	0	0	0	9	2	5	2	1	0	7	3	2	2	0	0	1
F1P14	409198	442833	A	14	1	1	0.25	0.607363	0.35	0.15	0.5	0.664652	0.157546	0.177802	0	8	2	0	0	0	0	5	3	2	1	0	0	1	1	1	0	2	1	1	0	0	4	4	8	5	9	0	1	0	0	5	1	0	0
F1P15	409249	442584	A	15	1	0	0	0.552167	0.390244	0.243902	0.365854	0.559305	0.242602	0.198093	4	1	4	1	0	0	7	0	2	1	1	3	0	3	0	2	0	0	0	0	0	1	9	4	2	6	1	8	1	1	0	0	3	0	0
F1P17	409330	442080	A	16	1	0.125	0.229167	0.612684	0.2	0.342857	0.457143	0.262316	0.550915	0.186768	4	1	2	0	0	0	0	0	1	2	1	1	1	1	0	0	1	0	0	0	1	0	5	6	3	4	1	1	1	1	0	0	2	0	0
F1P18	409384	441827	A	17	1	0.5	0.25	0.6169	0.393939	0.181818	0.424242	0.445898	0.34581	0.208292	3	0	4	0	1	0	0	0	2	0	0	0	1	0	1	0	1	0	0	0	0	0	7	4	1	4	0	0	0	1	0	0	0	4	5
F1P19	409407	441588	A	18	1	0.125	0	0.594542	0.194444	0.25	0.555556	0.39705	0.330797	0.272153	2	0	2	3	1	0	1	2	1	1	1	0	3	1	1	0	1	1	0	1	0	0	5	1	3	4	1	2	3	2	0	2	3	0	0
F1P20	409444	441347	A	19	1	0.375	0	0.627337	0.421053	0.105263	0.473684	0.55999	0.102628	0.337382	0	0	2	11	0	0	0	3	0	1	0	0	1	0	0	3	0	3	1	1	2	0	7	1	7	5	1	0	11	0	0	3	0	1	0
F2P01	413028	428164	B	1	1	0.125	0.208333	0.606762	0.238095	0.380952	0.380952	0.518047	0.200469	0.281484	1	2	0	0	0	2	1	0	2	0	0	2	2	1	1	0	0	1	0	0	0	0	2	2	1	0	2	1	1	0	2	0	1	0	0
F2P02	413062	427918	B	2	1	0.125	0	0.626333	0.173913	0.173913	0.652174	0.364949	0.158012	0.477039	1	0	0	1	2	1	0	0	2	0	0	0	0	0	0	0	0	0	0	0	0	0	6	4	1	1	0	0	3	1	1	0	0	1	0
F2P03	413136	427646	B	3	1	0.125	0.4375	0.539694	0.55	0.1	0.35	0.643335	0.0367632	0.319902	1	1	0	0	1	0	1	0	0	1	0	0	0	0	0	0	0	1	0	0	0	0	4	3	5	1	1	1	1	0	0	1	0	0	0
F2P04	413149	427414	B	4	1	0.375	0.395833	0.653063	0.275862	0.37931	0.344828	0.275527	0.537624	0.186849	1	2	0	0	0	0	0	0	6	2	0	1	1	0	1	0	1	0	0	1	0	0	2	9	0	2	3	2	0	1	0	0	0	3	1
F2P05	413208	427150	B	5	1	0.875	0.625	0.6415	0.275862	0.275862	0.448276	0.456387	0.301333	0.242281	4	2	1	1	1	0	0	0	0	1	0	2	0	1	0	0	0	0	0	0	1	1	5	3	3	3	2	1	3	1	0	0	1	0	0
F2P06	413256	426916	B	6	1	0.875	0.375	0.54448	0.321429	0.0714286	0.607143	0.327163	0.218993	0.453844	7	1	0	0	2	1	6	0	0	0	1	1	0	0	0	0	0	0	0	0	0	0	10	1	1	0	1	6	0	1	1	0	0	0	0
F2P07	413314	426675	B	7	1	0.25	0.1875	0.564502	0.45	0.15	0.4	0.476055	0.272237	0.251708	2	0	0	1	0	1	2	0	0	1	1	1	0	0	0	0	0	0	0	0	1	0	4	0	1	3	0	3	2	0	1	0	0	1	1
F2P08	413357	426432	B	8	1	0.625	0.5625	0.553778	0.2	0.171429	0.628571	0.505161	0.158003	0.336836	3	1	0	1	8	0	1	0	0	1	2	2	2	1	1	0	0	3	0	0	0	0	16	3	3	2	1	1	2	2	0	0	1	1	0
F2P09	413397	426176	B	9	1	0.75	0.15625	0.494533	0.433333	0.133333	0.433333	0.60413	0.155231	0.240639	1	1	2	0	1	4	0	1	0	0	0	1	1	0	1	0	0	3	0	1	0	0	4	1	4	3	2	0	1	1	4	1	0	1	0
F2P10	413441	425938	B	10	1	0.25	0.125	0.565061	0.242424	0.393939	0.363636	0.188912	0.499589	0.311499	0	2	0	1	0	0	0	0	4	1	1	2	1	0	1	0	1	0	0	1	1	0	6	5	2	2	3	3	1	1	0	0	0	1	1
F2P11	413486	425681	B	11	1	0	0.21875	0.553464	0.296296	0.333333	0.37037	0.356136	0.314987	0.328877	0	2	0	2	1	6	0	0	0	0	0	0	0	0	1	1	0	0	0	0	0	0	4	1	1	2	2	0	2	1	6	0	3	0	0
F2P13	413582	425204	B	12	1	0	0.178571	0.629889	0.307692	0.230769	0.461538	0.723967	0.110116	0.165917	2	0	0	1	0	1	0	0	2	0	0	0	2	0	0	1	0	0	0	0	0	0	3	5	0	0	0	1	1	1	1	0	0	2	5
F2P14	413621	424961	B	13	1	0.75	0.46875	0.557385	0.615385	0.115385	0.269231	0.389619	0.284996	0.325384	1	0	0	0	0	6	1	0	0	0	0	0	0	0	0	0	1	0	0	1	0	1	3	3	1	0	1	2	1	1	6	0	0	2	1
F2P15	413679	424724	B	14	1	0.375	0.40625	0.695746	0.142857	0.238095	0.619048	0.204031	0.522276	0.273693	1	3	0	1	0	0	0	0	1	0	0	2	0	0	0	0	0	0	0	0	0	0	1	5	0	1	3	0	1	1	0	0	0	1	1
F2P16	413723	424455	B	15	1	0.5	0.25	0.609677	0.391304	0.0869565	0.521739	0.33562	0.100238	0.564142	2	0	0	1	1	4	0	0	0	1	0	0	0	0	0	0	0	0	0	0	1	1	3	2	1	2	0	1	2	1	4	0	0	0	0
F2P17	413778	424220	B	16	1	0	0.25	0.699594	0.125	0.34375	0.53125	0.117823	0.377676	0.504501	3	1	0	0	0	0	0	0	3	1	0	1	0	0	0	0	1	0	0	1	2	0	3	8	3	2	2	0	1	1	0	0	1	1	0
F2P19	413828	423958	B	17	1	0.125	0.21875	0.523077	0.423077	0.307692	0.269231	0.391996	0.389332	0.218672	0	1	1	0	3	0	1	1	0	0	2	4	1	0	0	0	0	0	0	0	0	1	8	4	1	3	1	1	0	3	0	1	1	1	0
F2P20	413878	423695	B	18	1	0.125	0	0.370941	0.757576	0.0606061	0.181818	0.797157	0.0622736	0.14057	0	1	0	0	0	20	0	0	0	2	0	0	1	0	0	0	0	0	0	0	0	1	0	1	0	4	1	3	1	0	21	0	1	0	0
F3P01	422987	385261	C	1	1	0.75	0.125	0.66008	0.16129	0.129032	0.709677	0.429122	0.111323	0.459555	8	1	0	0	0	0	0	0	0	0	1	0	1	0	0	0	0	0	0	3	1	1	10	5	1	0	4	2	0	2	0	0	0	0	1
F3P02	423013	385018	C	2	1	0	0.25	0.700727	0.291667	0.166667	0.541667	0.513899	0.0864442	0.399656	3	0	1	0	0	0	1	0	0	0	0	0	0	0	0	0	1	0	0	1	1	3	3	11	1	1	1	1	0	1	0	0	0	0	0
F3P03	423025	384768	C	3	1	0.125	0.391667	0.645329	0.243243	0.135135	0.621622	0.360607	0.348119	0.291273	9	1	2	0	0	0	0	2	0	0	1	0	0	0	0	0	2	0	0	1	0	1	10	4	1	2	2	1	3	3	0	2	0	1	1
F3P04	423118	384508	C	4	1	0	0.75	0.650882	0.176471	0.176471	0.647059	0.302691	0.237139	0.46017	1	4	1	1	1	0	1	0	0	0	0	0	0	0	0	1	1	0	0	0	0	0	3	1	0	1	4	2	1	2	0	0	0	0	0
F3P05	423162	384240	C	5	1	0.25	0	0.612333	0.3125	0.3125	0.375	0.520494	0.153824	0.325682	0	1	1	1	0	0	0	0	0	1	0	0	0	0	0	0	1	0	0	0	0	0	2	1	0	3	1	0	1	2	0	1	1	2	0
F3P06	423218	384010	C	6	1	0.625	0.25	0.67776	0.125	0.0416667	0.833333	0.298495	0.0527761	0.648729	5	2	1	0	0	0	0	0	0	1	0	0	0	0	1	1	0	0	0	0	0	0	8	7	1	2	2	0	2	0	0	0	0	1	1
F3P07	423274	383772	C	7	1	1	0.177083	0.650825	0.121951	0.146341	0.731707	0.192642	0.477078	0.33028	10	5	0	1	3	0	1	1	1	0	1	0	0	1	1	1	0	0	0	0	0	2	21	4	0	0	5	1	2	1	0	2	2	1	0
F3P08	423343	383516	C	8	1	0.125	0.40625	0.644045	0.170732	0.170732	0.658537	0.426684	0.297343	0.275973	9	7	0	0	2	0	2	1	1	0	0	0	1	0	2	2	3	1	0	0	0	0	16	2	2	1	7	2	0	3	0	1	0	0	2
F3P09	423382	383279	C	9	1	0.5	0.84375	0.637708	0.2	0.24	0.56	0.418026	0.35032	0.231653	5	1	1	0	1	0	0	0	0	1	0	0	1	0	1	0	3	0	0	0	0	1	7	3	1	2	1	0	1	3	0	0	0	2	2
F3P10	423456	383040	C	10	1	1.375	0.65625	0.647524	0.115385	0.0769231	0.807692	0.0910788	0.299492	0.609429	7	2	0	1	2	0	1	0	0	0	0	0	0	0	0	0	0	0	0	0	0	0	10	2	0	0	2	1	3	1	0	1	0	1	0
F3P12	423558	382545	C	11	1	0.875	0.291667	0.486806	0.583333	0.125	0.291667	0.544992	0.177269	0.277739	0	0	0	0	1	0	4	0	0	0	0	0	0	0	1	0	0	0	0	0	0	0	2	1	0	0	0	12	1	2	0	0	0	2	0
F3P13	423602	382319	C	12	1	1	0.5625	0.581486	0.416667	0.0833333	0.5	0.456628	0.0677257	0.475646	1	1	0	0	0	0	1	0	0	0	0	0	0	0	1	0	0	0	0	0	1	0	3	0	2	0	1	4	1	2	0	0	0	2	0
F3P14	423662	382086	C	13	1	0.75	0.3125	0.603463	0.162791	0.116279	0.72093	0.301671	0.160374	0.537955	10	4	1	0	4	0	1	2	0	1	1	1	1	0	1	0	2	0	0	0	0	0	17	0	1	3	4	4	2	4	0	2	1	1	1
F3P15	423737	381828	C	14	1	0.125	0.25	0.643446	0.21875	0.03125	0.75	0.577574	0.00531559	0.417111	6	3	0	2	1	0	0	1	0	0	1	0	0	1	1	2	0	1	0	1	0	1	13	4	1	0	4	2	3	1	0	1	1	0	1
F3P16	423794	381589	C	15	1	1.375	1.0625	0.703079	0.235294	0.323529	0.441176	0.414943	0.255918	0.329139	0	2	0	4	0	0	0	1	6	0	0	0	0	0	0	1	0	0	0	0	1	2	3	11	1	1	2	6	5	1	1	1	0	0	1
F3P17	423857	381347	C	16	1	0.125	0.25	0.620467	0.272727	0.181818	0.545455	0.107086	0.481449	0.411465	1	1	0	0	1	0	1	0	0	0	0	0	1	0	0	1	1	0	0	0	0	0	3	0	1	0	1	2	0	1	0	0	0	3	0
[truncated: 5 more columns]

## Sheet: Area 3
torocor	#grids	#variables	Missing data
35	3	50	NA
10	55	310	600	1000	1500	2000	4000	8000	16000	64000
plot	X	Y	Grid	x	y	CAI.0.20	CAI.20.100	WSG	P.rel	NPLD.rel	SB.rel	P.ba.rel	NPLD.ba.rel	SB.ba.rel	Blighia_welwitschii	Strombosiopsis_tetrandra	Annickia_affinis	Grewia_coriacea	Coula_edulis	Dichostemma_glaucescens	Lophira_alata	Xylopia_quintasii	Desbordesia_glaucescens	Plagiostyles_africana	Calpocalyx_dinklagei	Strombosia_pustulata	Duboscia_macrocarpa	Pausinystalia_macroceras	Alstonia_boonei	Dialium_bipindense	Oncoba_glauca	Berlinia_congolensis	Staudtia_kamerunensis	Musanga_cecropioides	Pycnanthus_angolensis	Fabaceae	Annonaceae	Euphorbiaceae	Erythropalaceae	Sapindaceae	Olacaceae	Irvingiaceae	Tiliaceae	Myristicaceae	Malvaceae	Burseraceae	Meliaceae	Apocynaceae	Ochnaceae
W1P01	659655	254533	J	1	1	0.125	0.25	0.586776	0.107143	0.25	0.642857	0.225455	0.387106	0.387439	0	6	1	5	0	0	1	1	0	0	0	0	0	0	0	0	1	1	0	0	2	3	2	0	6	0	0	1	5	2	2	1	1	0	1
W1P02	659460	254376	J	2	1	0	0	0.586004	0.2	0.177778	0.622222	0.309334	0.214242	0.476423	4	5	5	1	0	0	0	1	2	0	0	5	0	0	5	0	0	0	0	0	2	1	7	1	10	4	0	2	1	2	0	0	4	7	0
W1P03	659265	254219	J	3	1	0.125	0	0.645875	0.354839	0.258065	0.387097	0.388757	0.50284	0.108403	0	2	0	0	0	0	0	0	1	0	1	1	1	0	0	0	1	0	0	0	0	3	0	3	3	0	0	2	0	0	2	3	1	1	0
W1P04	659071	254062	J	4	1	0.5	0.6875	0.602615	0.333333	0.133333	0.533333	0.279194	0.124428	0.596378	0	1	1	2	0	6	0	0	1	0	0	0	0	0	1	3	0	0	0	0	1	6	2	7	1	0	1	1	2	1	0	1	3	2	0
W1P05	658798	253843	J	5	1	0.25	0.1875	0.655165	0.21875	0.375	0.40625	0.389917	0.470389	0.139693	0	0	1	0	1	1	0	1	1	1	0	0	1	0	0	0	0	0	0	0	2	7	3	5	0	0	1	2	0	2	1	1	3	0	0
W1P06	658603	253686	J	6	1	0.125	0.5625	0.615526	0.108108	0.243243	0.648649	0.239718	0.325824	0.434457	4	1	1	4	0	0	0	0	0	4	0	1	0	1	3	1	0	0	0	0	1	3	2	4	2	4	1	0	4	2	3	2	1	3	0
W1P07	658408	253529	J	7	1	0	0.5	0.571782	0.0322581	0.322581	0.645161	0.0612896	0.603741	0.33497	0	0	5	10	0	0	2	6	0	0	0	2	5	1	0	0	0	0	0	0	1	0	12	0	2	0	0	0	10	1	5	0	1	1	2
W1P08	658214	253373	J	8	1	0.75	0.638889	0.620595	0.25	0.25	0.5	0.599242	0.198862	0.201896	0	3	0	0	0	0	0	1	0	0	0	1	1	0	0	0	0	0	0	0	0	3	2	2	4	0	0	0	0	1	2	2	0	2	0
W1P09	658019	253216	J	9	1	1.125	0.0625	0.653729	0.25	0.475	0.275	0.353809	0.562538	0.0836532	2	3	0	2	0	0	2	7	0	0	0	0	4	0	1	0	1	0	0	0	0	5	9	1	3	2	0	1	2	0	5	0	2	5	2
W1P10	657824	253059	J	10	1	1	0.375	0.596744	0.178571	0.214286	0.607143	0.135601	0.571853	0.292545	2	1	4	4	1	0	0	0	0	0	0	2	0	1	0	0	0	0	0	0	0	3	6	0	3	2	1	1	4	0	0	1	0	1	0
W1P11	657629	252903	J	11	1	0.375	0.8125	0.695772	0.104167	0.375	0.520833	0.0700516	0.664795	0.265153	2	2	0	0	3	0	6	0	3	0	0	0	0	1	0	0	0	0	5	0	3	8	2	1	2	2	3	6	0	9	1	2	3	0	6
W1P12	657434	252746	J	12	1	0.375	0.444444	0.666558	0.0851064	0.148936	0.765957	0.0281462	0.412279	0.559575	7	1	0	3	0	1	0	0	1	0	0	4	0	0	0	1	0	0	5	0	4	4	2	2	5	7	0	2	3	9	1	1	3	0	0
W2P01	674547	269212	K	1	1	0.25	0.3125	0.710599	0.113636	0.113636	0.772727	0.110033	0.0989712	0.790996	0	3	0	0	3	0	0	0	5	0	0	0	0	0	0	0	0	2	4	0	0	6	1	2	4	0	3	7	0	4	3	1	0	0	0
W2P02	674775	269366	K	2	1	0.75	0.3125	0.683215	0.113636	0.204545	0.681818	0.216732	0.385471	0.397797	2	3	4	1	3	0	0	0	6	0	0	0	1	0	0	0	1	1	0	0	0	5	4	0	3	2	4	9	1	0	2	2	1	0	0
W2P03	674961	269491	K	3	1	0.375	0.375	0.671529	0.189189	0.108108	0.702703	0.388833	0.361065	0.250102	3	2	2	0	1	0	1	0	1	0	0	0	1	0	1	0	0	0	0	0	0	5	3	2	2	3	7	2	0	0	2	4	2	1	1
W2P04	675293	269715	K	4	1	1	0.0833333	0.647452	0.166667	0.233333	0.6	0.221331	0.423977	0.354692	5	2	1	1	0	0	0	3	1	0	0	1	1	0	0	0	2	0	0	0	0	3	5	1	3	5	0	1	1	0	1	1	0	1	0
W2P05	675500	269855	K	5	1	0.125	0.0625	0.620279	0.378378	0.135135	0.486486	0.48696	0.208747	0.304294	2	4	1	0	1	0	0	7	2	0	3	0	1	3	2	0	2	0	0	0	1	3	12	2	5	2	1	2	0	1	2	0	0	2	0
W2P06	675708	269994	K	6	1	0.5	0.25	0.662218	0.151515	0.0909091	0.757576	0.0823453	0.268148	0.649507	1	3	4	1	3	0	0	2	0	0	1	0	0	0	0	2	0	2	1	1	0	7	7	3	3	1	3	1	1	1	0	1	0	0	0
W2P07	676040	270218	K	7	1	0.25	0.5625	0.586679	0.322581	0.0645161	0.612903	0.461499	0.167373	0.371128	2	4	1	0	0	0	1	1	0	0	1	1	0	1	2	1	0	1	0	0	0	8	3	6	5	2	0	1	0	0	0	2	0	2	1
W2P08	676309	270399	K	8	1	0.375	0.583333	0.673009	0.125	0.34375	0.53125	0.115427	0.348937	0.535637	2	4	0	0	2	0	1	0	1	6	2	1	0	0	1	1	0	0	0	0	0	7	0	9	5	2	2	1	0	0	0	0	0	1	1
W2P09	676516	270539	K	9	1	0.375	0.4375	0.636588	0.243902	0.121951	0.634146	0.194726	0.234052	0.571222	5	0	4	1	1	4	0	0	0	1	4	2	0	1	0	0	0	2	0	0	0	8	7	9	2	5	1	1	1	0	0	0	0	2	0
W2P10	676744	270693	K	10	1	0.5	0.75	0.594772	0.466667	0.0666667	0.466667	0.544332	0.0349761	0.420692	1	1	2	2	1	0	0	5	0	1	1	0	0	0	0	1	1	2	0	3	0	6	9	4	1	1	1	0	2	0	1	0	0	0	0
W2P11	676952	270832	K	11	1	0.125	0.1875	0.641163	0.25	0.136364	0.613636	0.307117	0.18047	0.512413	3	5	0	2	1	3	2	0	4	1	0	0	0	0	1	1	1	2	0	0	0	4	4	7	5	3	3	4	3	0	0	3	0	1	2
W3P01	683331	271645	L	1	1	0.875	0.1875	0.617296	0.3	0.166667	0.533333	0.198231	0.350386	0.451383	0	3	1	0	5	3	1	0	0	0	1	1	0	1	0	1	0	0	0	5	0	4	2	5	4	0	5	0	0	0	0	0	1	0	1
W3P02	683560	271745	L	2	1	0.25	0.875	0.665303	0.291667	0.1875	0.520833	0.16764	0.445045	0.387316	2	1	2	0	1	12	3	0	0	1	0	0	1	1	0	0	0	5	1	0	0	7	4	17	1	2	4	0	0	2	1	0	2	0	3
W3P03	683789	271845	L	3	1	0.25	0.6875	0.607	0.324324	0.162162	0.513514	0.520224	0.11875	0.361026	1	0	4	1	0	4	2	0	0	0	0	0	0	3	1	1	2	0	0	1	0	4	9	11	0	1	0	2	1	1	0	0	0	1	2
W3P04	684018	271945	L	4	1	0.25	0.5	0.598083	0.178571	0.178571	0.642857	0.282489	0.124207	0.593305	0	1	1	4	5	0	0	0	0	2	0	0	0	1	0	0	1	0	1	2	1	1	4	2	1	0	5	0	4	3	0	0	3	0	0
W3P05	684247	272045	L	5	1	0.375	0.625	0.702041	0.107143	0.178571	0.714286	0.209868	0.527982	0.262151	1	1	2	0	4	0	0	0	0	1	3	0	0	1	0	4	0	0	0	0	0	9	3	1	1	1	5	0	0	1	0	0	3	1	0
W3P06	684476	272145	L	6	1	0.25	0.6875	0.646132	0.166667	0.166667	0.666667	0.298751	0.172664	0.528585	6	0	2	1	3	2	0	0	0	5	3	0	1	1	1	1	0	1	1	1	0	6	5	9	0	6	4	0	1	1	1	1	2	1	0
W3P07	684705	272245	L	7	1	0.375	1	0.676604	0.192308	0.115385	0.692308	0.182555	0.24794	0.569505	5	0	1	1	3	1	0	1	1	0	0	0	0	1	1	1	0	0	0	0	1	1	2	2	0	5	3	3	1	2	0	1	0	3	0
W3P08	684980	272365	L	8	1	0.125	0.305556	0.63746	0.157895	0.105263	0.736842	0.319201	0.265836	0.414963	5	1	2	2	2	0	0	0	0	0	4	0	0	1	1	1	1	1	2	0	1	7	5	1	1	5	2	2	2	3	1	1	2	1	0
W3P09	685209	272465	L	9	1	0.5	0.4375	0.678676	0.163265	0.428571	0.408163	0.171664	0.550068	0.278268	2	0	5	3	0	0	16	1	0	0	0	0	3	2	1	0	4	0	0	1	0	1	8	1	0	2	0	0	3	0	4	1	2	1	16
W3P10	685484	272585	L	10	1	0.375	0.25	0.59353	0.225806	0.193548	0.580645	0.253722	0.409096	0.337182	3	3	4	2	1	4	0	0	0	0	1	0	2	0	0	0	1	0	0	0	0	5	6	5	3	3	1	1	2	0	2	2	0	0	0
W3P11	685713	272685	L	11	1	0.375	0.625	0.571451	0.317073	0.268293	0.414634	0.352607	0.388862	0.258531	1	1	1	1	0	3	1	0	1	4	0	3	0	1	0	1	0	0	1	6	0	3	2	8	4	1	0	1	1	3	1	4	0	0	1
W3P12	685943	272786	L	12	1	0.5	0.416667	0.665267	0.258065	0.225806	0.516129	0.244047	0.288119	0.467834	1	0	1	0	1	1	1	2	0	1	1	1	0	1	0	1	3	1	0	0	0	4	3	2	1	1	1	1	0	1	0	4	2	0	1
[truncated: 6 more columns]

## Sheet: details
convert "Area 1" or "Area 2" or "Area 3" file into ".txt" file to run Torocor
CAI.0.20	mean charcoal abundance index between 0 and 20 cm deep
CAI.20.100	mean charcoal abundance index between 20 and 100 cm deep
WSG	mean wood-specific gravity (g/cm³)
P.rel	relative abundance of pioneer species
NPLD.rel	relative abundance of non-pioneer light-demanding species
SB.rel	relative abundance of shade-bearer species
P.ba.rel	relative basal area of pioneer species
NPLD.ba.rel	relative basal area of non-pioneer light-demanding species
SB.ba.rel	relative basal area of shade-bearer species
For more details about the functioning of Torocor, see manual: http://ebe.ulb.ac.be/ebe/TOROCOR.html
