# Supplementary material for: Soil Charcoal to Assess the Impacts of Past Human Disturbances on Tropical Forests
Source: PLoS One. 2014 Nov 12;9(11):e108121. doi: 10.1371/journal.pone.0108121 (PMC4229094; doi:10.1371/journal.pone.0108121)
Supplement: Appendix S5 — Results of spatial autocorrelation tests for each variable of Appendix S4. (XLSX) [file pone.0108121.s007.xlsx]

## Sheet: Area 1
Input file in Appendix S4
Tests of spatial autocorrelation using COMPLETE randomization (4999 replicates); Ho: no spatial autocorrelation
Coding: *** for P<=0.001 and >=4999 replicates; ** for P<=0.01 and >=499 replicates; * for P<=0.05 and >=99 replicates (bilateral tests for Moran's I, unilateral tests for regression slopes)
		Mean dist (m) of class (X)
		997.023	4880.88	13829.4	22908.1	29544.5	34989	40212.1	53650.4	63824.9	86480.7	Regression coefficient of the function:		species	Family	DBH	basal.area	RG
Variable		Moran's I (Y)										Y = ln(X)		Alstonia_boonei	Apocynaceae	70	0.384845	P
CAI.0.20		0.177810 ***	0.022113	-0.053986	0.184673 ***	0.044199	0.007211	-0.111993 **	0.032311	-0.170464 **	-0.132364 **	-0.05029 ***		Alstonia_boonei	Apocynaceae	40	0.125664	P
CAI.20.100		0.199600 ***	0.058147	-0.081955	0.159616 **	-0.049889	0.047241	-0.074494	0.225114 ***	0.015909	-0.326605 ***	-0.06135 ***		Desbordesia_glaucescens	Irvingiaceae	97.3	0.743559	T
WSG		0.136235 **	-0.043747	-0.02238	0.00047	-0.040932	-0.003685	-0.009744	0.006017	-0.051184	0.032131	-0.02146 *		Desbordesia_glaucescens	Irvingiaceae	80	0.502655	T
P		0.091815 *	0.044418	-0.033332	0.00438	-0.020359	-0.077176 *	-0.000403	0.064011 *	-0.129492 **	0.057687 *	-0.02541 *		Annickia_affinis	Annonaceae	24.8	0.0483051	T
NPLD		0.231755 ***	0.104441 **	-0.121163 *	0.107940 **	0.323014 ***	0.084487 *	-0.268417 ***	0.063742 *	-0.134256 **	-0.391530 ***	-0.08455 ***		Hexalobus_crispiflorus	Annonaceae	22.8	0.0408281	T
SB		0.217934 ***	0.057806	-0.234599 ***	0.141484 **	0.240560 ***	-0.044831	-0.186968 ***	0.173091 ***	-0.203301 ***	-0.161317 **	-0.06101 ***		Homalium_sp.	Salicaceae	33.7	0.0891969	NPLD
P relative basal area		0.090190 *	0.05253	0.071193 *	0.02823	-0.01967	-0.050004	-0.020694	-0.070188	-0.104481 *	0.020347	-0.03398 **		Macaranga_sp.	Euphorbiaceae	43	0.14522	P
NPLD relative basal area		0.173914 ***	0.064483	0.066684 *	0.000535	0.194843 ***	0.111920 **	-0.183521 ***	-0.083295 *	-0.108429 *	-0.248492 ***	-0.06575 ***		Macaranga_sp.	Euphorbiaceae	41.4	0.134614	P
SB relative basal area		0.107927 *	-0.021914	-0.123430 **	0.062367	0.138162 **	-0.03	-0.058659	0.071509 *	-0.112690 **	-0.033506	-0.023 *		Maesopsis_eminii	Rhamnaceae	22.3	0.0390571	P
	Regeneration guild													Petersianthus_macrocarpus	Lecythidaceae	26.7	0.0559902	NPLD
Greenwayodendron_suaveolens	SB	-0.012153	0.056174	-0.004612	-0.021579	-0.002447	-0.01313	0.001775	0.00028	0.025692	-0.030656	-0.003252		Petersianthus_macrocarpus	Lecythidaceae	40.5	0.128825	NPLD
Strombosia_pustulata	SB	0.058558	0.023974	0.012952	0.043091	0.060156	0.067947 *	-0.060466	0.00282	-0.033562	-0.175556 **	-0.02693 **		Sapium_sp.	Euphorbiaceae	45	0.159043	P
Pausinystalia_macroceras	SB	-0.005902	-0.007316	-0.007686	-0.015557	0.00365	0.009785	-0.024792	0.033738	0.00548	0.007703	0.004059		Sorindeia_sp.	Anacardiaceae	27.3	0.0585349	T
Petersianthus_macrocarpus	NPLD	0.299096 ***	-0.011532	-0.035723	-0.045861	0.105931 **	-0.110797 **	-0.233997 ***	0.114443 **	-0.084658 *	0.0028	-0.06848 ***		Strombosia_pustulata	Erythropalaceae	29.8	0.0697465	T
Rinorea_oblongifolia	SB	0.338038 ***	-0.032502	0.222481 ***	-0.184347 ***	-0.073803 *	-0.149935 ***	-0.018803	0.031122	-0.013646	-0.118667 **	-0.07391 ***		Strombosia_pustulata	Erythropalaceae	27.3	0.0585349	T
Afrostyrax_lepidophyllus	SB	0.059708	0.008206	-0.060839	0.045164	-0.00545	-0.029321	-0.002817	0.033992	-0.101375 *	0.045606	-0.01507		Strombosiopsis_tetrandra	Erythropalaceae	29.5	0.0683493	T
Strombosiopsis_tetrandra	SB	0.185296 **	0.105774 **	0.001222	0.051795	-0.02096	0.083842 *	0.097246 *	-0.198475 ***	-0.112405 **	-0.192587 **	-0.06925 ***		Terminalia_superba	Combretaceae	91.2	0.65325	P
Desbordesia_glaucescens	SB	0.073764	-0.074387 *	-0.055669	0.02345	0.01079	-0.042846	0.037261	0.075174 *	-0.010501	-0.039116	-0.009638		Trichilia_dregeana	Meliaceae	33.5	0.0881413	I
Pentaclethra_macrophylla	NPLD	0.268382 ***	0.130774 **	-0.049895	-0.143382 **	0.038866	0.255252 ***	0.089750 *	-0.081632 *	-0.295168 ***	-0.212185 ***	-0.0895 ***		Trichilia_tessmannii	Meliaceae	30.8	0.074506	I
Uapaca_sp.	P	0.158475 **	0.181641 ***	0.008403	0.046805	0.044877	0.003101	0.081721 *	-0.157771 **	-0.155486 ***	-0.211402 **	-0.07391 ***		Uapaca_sp.	Phyllanthaceae	50	0.19635	P
Angylocalyx_pynaertii	SB	0.214784 ***	0.215473 ***	0.090870 **	0.042233	-0.120453 **	0.115294 **	-0.145962 **	-0.049608	-0.311151 ***	-0.051823	-0.08937 ***		Xylopia_sp.	Annonaceae	30.7	0.074023	I
Hylodendron_gabunense	NPLD	0.337713 ***	0.079968 *	-0.020474	-0.158348 **	-0.028319	-0.05331	-0.035901	0.194113 ***	-0.073898 *	-0.242492 ***	-0.09004 ***		Alstonia_boonei	Apocynaceae	110	0.950332	P
Panda_oleosa	SB	0.257229 ***	0.214123 ***	-0.102530 *	0.345017 ***	-0.01861	-0.311777 ***	-0.204224 ***	-0.233281 ***	-0.217852 ***	0.272623 ***	-0.0805 ***		Anonidium_mannii	Annonaceae	37.6	0.111036	T
Annickia_affinis	SB	0.072228	-0.005946	-0.071348	-0.067082	0.026755	0.074361 *	-0.050933	-0.081744 *	0.094862 *	0.009281	-0.007689		Anonidium_mannii	Annonaceae	43	0.14522	T
Plagiostyles_africana	NPLD	0.413916 ***	0.373397 ***	0.059896 *	0.190682 ***	0.049611	-0.131501 ***	-0.090390 **	-0.254469 ***	-0.270128 ***	-0.340488 ***	-0.1722 ***		Celtis_adolfi-friderici	Cannabaceae	29.7	0.0692792	NPLD
Drypetes_sp.	SB	0.055753	0.043376	-0.024338	0.085094 *	-0.065053	0.032481	0.05132	-0.006014	-0.020754	-0.152168 **	-0.02395 *		Celtis_adolfi-friderici	Cannabaceae	30	0.0706858	NPLD
Diospyros_canaliculata	SB	0.242479 ***	0.052505	0.025645	-0.039513	-0.084694 *	-0.118113 ***	-0.067707 **	0.05255	-0.130622 ***	0.067279 **	-0.06598 ***		Celtis_adolfi-friderici	Cannabaceae	42.7	0.143201	NPLD
Tessmannia_africana	NPLD	0.221828 ***	0.018366	0.021435	-0.127034 **	0.034814	-0.015809	-0.028779	-0.018185	0.021652	-0.128697 **	-0.0504 ***		Celtis_adolfi-friderici	Cannabaceae	25.1	0.0494809	NPLD
Odyendyea_gabonensis	NPLD	0.275758 ***	-0.080996 *	-0.264458 ***	0.037534	0.340848 ***	0.008899	-0.188419 ***	0.061479 *	-0.064011	-0.127339 **	-0.04803 **		Celtis_adolfi-friderici	Cannabaceae	51.3	0.206692	NPLD
Santiria_trimera	SB	0.090207 *	0.109798 **	0.017995	-0.120832 **	0.002672	-0.029366	0.043931	-0.010661	0.007975	-0.110117 *	-0.03398 **		Chrysophyllum_africanum	Sapotaceae	27.3	0.0585349	NPLD
Trichilia_rubescens	unknown	0.094297 *	0.020801	-0.156773 **	-0.031419	0.023762	0.006245	0.015744	-0.072481 *	0.074306 *	0.025205	-0.01306		Annickia_affinis	Annonaceae	49.7	0.194	T
Musanga_cecropioides	P	0.045396	0.030333	0.024076	-0.032206	0.006856	0.026766	-0.005293	-0.035117	-0.024245	-0.036528	-0.01574 **		Entandrophragma_cylindricum	Meliaceae	34.2	0.0918633	NPLD
Albizia_adianthifolia	P	0.182599 **	0.010863	0.015595	-0.159476 ***	0.048921	-0.129442 ***	-0.108752 **	0.233170 ***	-0.023089	-0.071095 *	-0.03865 **		Eribroma_oblongum	Malvaceae	28.3	0.0629018	T
Funtumia_elastica	SB	0.079363	0.107038 **	0.050216	-0.051034	-0.054443	0.076125 *	0.016912	-0.090875 *	-0.118363 **	-0.015068	-0.03545 **		Funtumia_elastica	Apocynaceae	27.7	0.0602628	T
Alstonia_boonei	P	0.01327	-0.03798	-0.019888	0.005738	0.013753	-0.030405	-0.019905	0.064262 *	-0.005008	0.015659	0.004425		Funtumia_elastica	Apocynaceae	25.5	0.0510705	T
Keayodendron_bridelioides	unknown	0.01785	-0.020031	0.009851	0.038369	-0.001365	0.005765	0.016102	0.030446	-0.082747 *	-0.013538	-0.00439		Hexalobus_crispiflorus	Annonaceae	22.3	0.0390571	T
Xylopia_quintasii	unknown	0.059625	0.001188	-0.027194	0.102807 **	0.053986	-0.006478	-0.072682 *	0.015873	-0.127589 **	-0.000976	-0.02065 *		Homalium_sp.	Salicaceae	33.1	0.086049	NPLD
Duboscia_macrocarpa	NPLD	0.005524	-0.001453	-0.025599	0.029645	0.00747	-0.024043	-0.031062	-0.001892	0.013694	0.029645	0.002827		Keayodendron_bridelioides	Phyllanthaceae	28	0.0615752	I
Irvingia_gabonensis	SB	0.048234	0.040114	0.058140 *	-0.021111	0.052675	0.069755 *	-0.070377 *	-0.097515 *	-0.026576	-0.05732	-0.02392 *		Macaranga_sp.	Euphorbiaceae	40	0.125664	P
Klainedoxa_gabonensis	P	-0.040789	0.014178	0.003721	-0.006251	-0.002846	0.006883	0.012473	0.01904	0.004451	-0.009656	0.006885		Margaritaria_discoidea	Phyllanthaceae	80	0.502655	P
Phyllocosmus_africanus	SB	0.207227 ***	0.006061	-0.024334	0.038918	-0.085713 *	0.042905	-0.065809	0.082964 *	-0.219285 ***	0.012397	-0.0546 ***		Phyllocosmus_africanus	Ixonanthaceae	42.5	0.141863	T
Terminalia_superba	P	0.184781 ***	0.130717 **	0.086781 **	0.067802	0.047757	0.112441 **	0.001261	-0.101326 *	-0.198033 ***	-0.331299 ***	-0.08523 ***		Phyllocosmus_africanus	Ixonanthaceae	23.3	0.0426385	T
Celtis_adolfi-friderici	NPLD	0.212242 ***	0.161616 ***	-0.079510 *	0.140799 **	-0.078622 *	0.056406	-0.142247 ***	-0.052637	-0.210164 ***	-0.008067	-0.06823 ***		Phyllocosmus_africanus	Ixonanthaceae	41.4	0.134614	T
Pterocarpus_soyauxii	NPLD	0.101134 *	0.066282	0.052644	0.010344	0.027291	0.021416	-0.011376	-0.039886	-0.076017 *	-0.152074 **	-0.0412 **		Panda_oleosa	Pandaceae	23.7	0.044115	T
Corynanthe_pachyceras	SB	0.072334	0.005233	0.001405	0.074495 *	-0.020617	0.070172 *	-0.068636 *	0.014047	-0.062093	-0.088843 *	-0.02124 *		Panda_oleosa	Pandaceae	24.3	0.046377	T
Anonidium_mannii	SB	0.005442	0.047241	0.005	-0.066974	-0.0397	0.01908	0.030992	0.031158	-0.025999	-0.005543	-0.006917		Panda_oleosa	Pandaceae	26.4	0.0547391	T
Macaranga_monandra	P	0.024559	0.045392	-0.044765	-0.020116	-0.038702	0.050003	-0.026069	0.008647	-0.031397	0.035542	-0.00859		Petersianthus_macrocarpus	Lecythidaceae	39.2	0.120687	NPLD
Pterygota_sp.	unknown	0.104634 *	0.201259 ***	0.065204 *	0.013703	-0.020209	0.002092	-0.080090 *	-0.04579	-0.166205 ***	-0.073205 *	-0.05548 ***		Picralima_nitida	Apocynaceae	35.5	0.0989798	T
Trichilia_tessmannii	unknown	0.146265 **	0.030076	0.099836 **	0.0325	-0.112488 **	0.032772	0.081192 *	-0.097396 *	-0.088867 *	-0.122534 *	-0.05094 ***		Greenwayodendron_suaveolens	Annonaceae	26.6	0.0555716	T
Pycnanthus_angolensis	NPLD	0.174870 ***	-0.040217	-0.159931 **	0.03348	0.026811	0.034814	-0.128376 **	0.065679 *	-0.022542	0.014806	-0.02644 *		Greenwayodendron_suaveolens	Annonaceae	33.8	0.089727	T
Vitex_sp.	NA	0.117001 **	0.039259	0.006033	0.006033	-0.053221	-0.048912	0.03818	-0.116395 **	0.015729	-0.003663	-0.02986 **		Greenwayodendron_suaveolens	Annonaceae	34.3	0.0924013	T
Centroplacus_glaucinus	SB	-0.054613	-0.028351	0.044616	-0.005736	0.015279	0.002481	0.022915	-0.004643	0.002165	0.005641	0.01037		Greenwayodendron_suaveolens	Annonaceae	37.6	0.111036	T
Dialium_pachyphyllum	SB	0.047808	0.0164	0.01755	0.037928	-0.05141	0.00242	-0.013758	0.008418	-0.01889	-0.046556	-0.01422 *		Greenwayodendron_suaveolens	Annonaceae	25.3	0.0502726	T
Erythrophleum_suaveolens	P	0.038406	-0.022481	0.032437	-0.023597	0.078844 *	-0.006242	-0.068988 *	0.007782	-0.022734	-0.013729	-0.01266		Greenwayodendron_suaveolens	Annonaceae	37	0.107521	T
Piptadeniastrum_africanum	NPLD	0.05237	-0.02318	-0.004698	0.02342	-0.037518	0.098171 *	-0.090923 *	0.076640 *	0.013035	-0.107811 *	-0.01671 *		Greenwayodendron_suaveolens	Annonaceae	35.2	0.097314	T
Tabernaemontana_crassa	P	0.060091	0.038981	0.030817	0.00741	0.011396	-0.015656	0.014571	-0.021912	-0.036729	-0.087815 *	-0.02732 **		Sterculia_rhinopetala	Malvaceae	45.5	0.162597	T
Celtis_mildbraedii	NPLD	0.037611	0.050758	0.013184	0.062388	0.028144	-0.043735	-0.022041	-0.046461	-0.008906	-0.069798	-0.02202 *		Sterculia_rhinopetala	Malvaceae	38.8	0.118237	T
Xylopia_aethiopica	P	-0.02597	-0.022509	0.019495	-0.014633	0.034338	-0.013347	0.023488	-0.014715	0.01482	9.4e-05	0.008587		Sterculia_rhinopetala	Malvaceae	27.5	0.0593957	T
Entandrophragma_cylindricum	NPLD	0.103858 *	-0.032373	-0.011361	-0.032822	-9.4e-05	0.042694	0.053189	-0.092607 *	-0.018872	-0.011629	-0.01667 *		Strombosia_pustulata	Erythropalaceae	29	0.066052	T
Staudtia_kamerunensis	SB	0.110002 *	0.018747	-0.121115 **	-0.039347	0.132858 **	-0.010186	-0.073001 *	-0.06206	0.024491	0.019368	-0.01399		Terminalia_superba	Combretaceae	82	0.528102	P
Beilschmiedia_sp.	SB	-0.042017	0.011489	0	-0.003361	-0.003361	-0.006723	0.004757	0.00197	0.026891	0.011765	0.00995		Trichilia_dregeana	Meliaceae	25.7	0.0518748	I
Xylopia_hypolampra	P	0.072269	0.031685	0.010084	-0.023529	-0.055462	-0.036975	-0.087810 *	0.092599 **	0.030252	-0.033613	-0.0157		Alstonia_boonei	Apocynaceae	53	0.220618	P
Annonaceae		0.037255	0.085408 *	-0.003941	-0.011437	0.023008	0.024742	-0.081258 *	-0.018009	0.011123	-0.067117	-0.01923 *		Alstonia_boonei	Apocynaceae	55	0.237583	P
Fabaceae		0.143643 **	0.033804	-0.030899	-0.013479	0.043689	-0.093485 *	-0.081283 *	0.137584 ***	0.039809	-0.179583 **	-0.03729 **		Alstonia_boonei	Apocynaceae	70	0.384845	P
Erythropalaceae		0.116399 **	-0.0273	-0.021017	-0.024334	-0.002668	0.097407 *	-0.011982	-0.154836 **	0.009896	0.018662	-0.02115 *		Alstonia_boonei	Apocynaceae	60	0.282743	P
Irvingiaceae		0.065848	-0.041806	-0.113827 *	-0.010977	0.063195 *	0.082700 *	-0.024095	-0.04537	0.03714	-0.015953	-0.00583		Alstonia_boonei	Apocynaceae	21.5	0.036305	P
Rubiaceae		0.0239	0.031692	0.007034	0.027671	-0.043168	0.028563	0.032188	-0.006458	-0.020646	-0.080769 *	-0.01135		Anonidium_mannii	Annonaceae	47.5	0.177205	T
Euphorbiaceae		0.188828 ***	0.133341 **	0.052274 *	0.169056 ***	-0.01276	-0.140818 ***	-0.160725 ***	-0.212905 ***	-0.136338 **	0.126267 ***	-0.06366 ***		Anonidium_mannii	Annonaceae	33	0.0855299	T
Meliaceae		0.065909	0.027901	0.016691	-0.145473 **	-0.003857	-0.051343	0.079143 *	0.047084	-0.042645	0.006395	-0.01304		Anonidium_mannii	Annonaceae	34.3	0.0924013	T
Phyllanthaceae		0.051339	0.077500 *	-0.005619	-0.022584	0.018908	0.001907	0.091765 *	-0.106152 *	0.012851	-0.119642 **	-0.02726 **		Anonidium_mannii	Annonaceae	24.7	0.0479164	T
Malvaceae		0.091824 *	0.194836 ***	0.096217 **	0.043472	-0.024147	0.056442	-0.112941 **	-0.045642	-0.154984 ***	-0.144808 **	-0.06107 ***		Anonidium_mannii	Annonaceae	37.4	0.109858	T
Apocynaceae		0.041925	0.033171	0.00116	-0.020419	0.039874	0.056747	0.015952	-0.022005	-0.108565 *	-0.037734	-0.01863 *		Anonidium_mannii	Annonaceae	25.6	0.0514719	T
Lecythidaceae		0.299096 ***	-0.011532	-0.035723	-0.045861	0.105931 **	-0.110797 **	-0.233997 ***	0.114443 **	-0.084658 *	0.0028	-0.06848 ***		Celtis_adolfi-friderici	Cannabaceae	50.5	0.200296	NPLD
Cannabaceae		0.059672	0.066164	0.013824	-0.014249	-0.129659 **	-0.016	-0.083457 *	0.0361	0.05099	0.016444	-0.01427		Celtis_adolfi-friderici	Cannabaceae	27.5	0.0593957	NPLD
Violaceae		0.338038 ***	-0.032502	0.222481 ***	-0.184347 ***	-0.073803 *	-0.149935 ***	-0.018803	0.031122	-0.013646	-0.118667 **	-0.07391 ***		Celtis_adolfi-friderici	Cannabaceae	34.5	0.093482	NPLD
Huaceae		0.059708	0.008206	-0.060839	0.045164	-0.00545	-0.029321	-0.002817	0.033992	-0.101375 *	0.045606	-0.01507		Cylicodiscus_gabunensis	Fabaceae	74.2	0.432412	P
Ebenaceae		0.225479 ***	0.022822	0.015478	-0.002541	-0.030691	-0.091308 **	-0.108644 ***	0.046879	-0.136646 ***	0.058824 **	-0.06159 ***		Desplatsia_sp.	Malvaceae	25.4	0.0506707	NPLD
Pandaceae		0.257229 ***	0.214123 ***	-0.102530 *	0.345017 ***	-0.01861	-0.311777 ***	-0.204224 ***	-0.233281 ***	-0.217852 ***	0.272623 ***	-0.0805 ***		Diospyros_crassiflora	Ebenaceae	20.8	0.0339795	T
Putranjivaceae		0.036604	0.014606	-0.023211	0.048703	-0.037848	0.02366	0.032906	0.01596	-0.002991	-0.108916 *	-0.01258		Duboscia_macrocarpa	Malvaceae	28	0.0615752	NPLD
Myristicaceae		0.228999 ***	-0.057617	-0.218036 ***	0.029358	0.096526 *	-0.011041	-0.167004 **	0.109920 **	-0.02673	0.014551	-0.03287 **		Annickia_affinis	Annonaceae	40.5	0.128825	T
Burseraceae		0.110347 *	0.123328 **	0.026224	-0.096823 *	0.019228	-0.036824	0.041871	-0.034876	-0.025883	-0.125073 **	-0.04452 ***		Funtumia_elastica	Apocynaceae	35.6	0.0995382	T
Urticaceae		0.064127 *	0.044865	0.028784	-0.044862 *	0.007456	0.021505	-0.010398	-0.033069	-0.028866	-0.049503	-0.02463 **		Funtumia_elastica	Apocynaceae	40.8	0.130741	T
Anacardiaceae		0.040334	-0.013697	-0.062655	0.0319	-0.03966	0.016984	0.061697	-0.064929	-0.006987	0.036517	-0.003625		Hexalobus_crispiflorus	Annonaceae	22.3	0.0390571	T
Simaroubaceae		0.275758 ***	-0.080996 *	-0.264458 ***	0.037534	0.340848 ***	0.008899	-0.188419 ***	0.061479 *	-0.064011	-0.127339 **	-0.04803 **		Hylodendron_gabunense	Fabaceae	22.3	0.0390571	NPLD
Combretaceae		0.175445 **	0.134200 **	0.085519 **	0.072554 *	0.024585	0.105437 **	0.047924	-0.098022 *	-0.169764 ***	-0.376961 ***	-0.08415 ***		Macaranga_sp.	Euphorbiaceae	25.5	0.0510705	P
Ixonanthaceae		0.207227 ***	0.006061	-0.024334	0.038918	-0.085713 *	0.042905	-0.065809	0.082964 *	-0.219285 ***	0.012397	-0.0546 ***		Markhamia_lutea	Bignoniaceae	28.4	0.0633471	P
Sapotaceae		0.091035 *	0.001283	-0.026069	0.029991	0.055583	0.046055	-0.104114 **	-0.025133	-0.076699 *	0.00883	-0.02335 *		Petersianthus_macrocarpus	Lecythidaceae	80.7	0.51149	NPLD
Clusiaceae		0.010144	0.022669	0.036145	0.016021	0.006659	-0.00834	-0.015412	-0.037591	-0.033043	0.002525	-0.00854		Petersianthus_macrocarpus	Lecythidaceae	52.9	0.219787	NPLD
Lamiaceae		0.117001 **	0.039259	0.006033	0.006033	-0.053221	-0.048912	0.03818	-0.116395 **	0.015729	-0.003663	-0.02986 **		Petersianthus_macrocarpus	Lecythidaceae	31	0.0754768	NPLD
Centroplacaceae		-0.054613	-0.028351	0.044616	-0.005736	0.015279	0.002481	0.022915	-0.004643	0.002165	0.005641	0.01037		Greenwayodendron_suaveolens	Annonaceae	34.3	0.0924013	T
Sapindaceae		0.069046	0.010464	-0.060652	0.020229	0.093725 *	-0.022823	-0.108412 **	-0.015184	-0.032911	0.04743	-0.01517		Rauvolfia_vomitoria	Apocynaceae	20.8	0.0339795	P
Lauraceae		-0.042017	0.011489	0	-0.003361	-0.003361	-0.006723	0.004757	0.00197	0.026891	0.011765	0.00995		Sterculia_rhinopetala	Malvaceae	80	0.502655	T
														Strombosiopsis_tetrandra	Erythropalaceae	60	0.282743	T
														Terminalia_superba	Combretaceae	21.1	0.0349667	P
														Terminalia_superba	Combretaceae	48.3	0.183225	P
														Terminalia_superba	Combretaceae	70	0.384845	P
														Trichilia_welwitschii	Meliaceae	24.2	0.0459961	T
														Trichilia_welwitschii	Meliaceae	24.7	0.0479164	T
														Trichilia_welwitschii	Meliaceae	23.2	0.0422733	T
														Trichilia_welwitschii	Meliaceae	25.3	0.0502726	T
														Trichilia_welwitschii	Meliaceae	24	0.0452389	T
														Trichilia_welwitschii	Meliaceae	21.6	0.0366435	T
														Trichilia_welwitschii	Meliaceae	25.2	0.0498759	T
														Triplochiton_scleroxylon	Malvaceae	102.7	0.828382	P
														Xylopia_sp.	Annonaceae	32	0.0804248	I
														Xylopia_sp.	Annonaceae	36.7	0.105784	I
														Anonidium_mannii	Annonaceae	36.8	0.106362	T
														Anonidium_mannii	Annonaceae	31.4	0.0774371	T
														Anonidium_mannii	Annonaceae	34.4	0.0929409	T
														Anonidium_mannii	Annonaceae	38.2	0.114608	T
														Antidesma_membranaceum	Euphorbiaceae	30.7	0.074023	T
														Ceiba_pentandra	Malvaceae	26.3	0.0543252	P
														Celtis_adolfi-friderici	Cannabaceae	32.4	0.082448	NPLD
														Celtis_adolfi-friderici	Cannabaceae	27.4	0.0589646	NPLD
														Celtis_zenkeri	Cannabaceae	70	0.384845	NPLD
														Celtis_zenkeri	Cannabaceae	36.5	0.104635	NPLD
														Celtis_zenkeri	Cannabaceae	62.1	0.302882	NPLD
														Celtis_zenkeri	Cannabaceae	20.6	0.0333292	NPLD
														Corynanthe_pachyceras	Rubiaceae	48.7	0.186272	T
														Cylicodiscus_gabunensis	Fabaceae	21.1	0.0349667	P
														Desplatsia_sp.	Malvaceae	33.5	0.0881413	NPLD
														Drypetes_gossweileri	Putranjivaceae	36.3	0.103491	T
														Annickia_affinis	Annonaceae	40.7	0.1301	T
														Erythrophleum_suaveolens	Fabaceae	112	0.985203	P
														Funtumia_elastica	Apocynaceae	29.6	0.0688134	T
														Homalium_sp.	Salicaceae	36.2	0.102922	NPLD
														Homalium_sp.	Salicaceae	27	0.0572555	NPLD
														Lepidobotrys_staudtii	Lepidobotryaceae	31	0.0754768	T
														Lepidobotrys_staudtii	Lepidobotryaceae	23.4	0.0430053	T
														Mansonia_altissima	Malvaceae	24	0.0452389	NPLD
														Markhamia_lutea	Bignoniaceae	23.8	0.0444881	P
														Monodora_tenuifolia	Annonaceae	20.4	0.0326851	T
														Phyllocosmus_africanus	Ixonanthaceae	39.8	0.12441	T
														Phyllocosmus_africanus	Ixonanthaceae	32.4	0.082448	T
														Oncoba_brevipe	Salicaceae	26.8	0.0564104	P
														Panda_oleosa	Pandaceae	50	0.19635	T
														Panda_oleosa	Pandaceae	21.2	0.0352989	T
														Petersianthus_macrocarpus	Lecythidaceae	45	0.159043	NPLD
														Petersianthus_macrocarpus	Lecythidaceae	82	0.528102	NPLD
														Santiria_trimera	Burseraceae	22.5	0.0397608	T
														Sterculia_rhinopetala	Malvaceae	29.5	0.0683493	T
														Sterculia_rhinopetala	Malvaceae	56.2	0.248063	T
														Sterculia_rhinopetala	Malvaceae	31.2	0.0764538	T
														Sterculia_tragacantha	Malvaceae	50	0.19635	P
														Strombosia_pustulata	Erythropalaceae	43.3	0.147254	T
														Strombosia_pustulata	Erythropalaceae	22	0.0380133	T
														Xylopia_quintasii	Annonaceae	22.3	0.0390571	I
														Xylopia_quintasii	Annonaceae	28.5	0.063794	I
														Xylopia_quintasii	Annonaceae	35.8	0.10066	I
														Alstonia_boonei	Apocynaceae	32.5	0.0829577	P
														Alstonia_boonei	Apocynaceae	60	0.282743	P
														Alstonia_boonei	Apocynaceae	20	0.0314159	P
														Anonidium_mannii	Annonaceae	28.4	0.0633471	T
														Anonidium_mannii	Annonaceae	26.6	0.0555716	T
														Celtis_adolfi-friderici	Cannabaceae	37.7	0.111628	NPLD
														Celtis_adolfi-friderici	Cannabaceae	42	0.138544	NPLD
														Corynanthe_pachyceras	Rubiaceae	29.5	0.0683493	T
														Dacryodes_edulis	Burseraceae	22.8	0.0408281	NPLD
														Desbordesia_glaucescens	Irvingiaceae	32.1	0.0809282	T
														Desbordesia_glaucescens	Irvingiaceae	36	0.101788	T
														Desbordesia_glaucescens	Irvingiaceae	43.5	0.148617	T
														Desbordesia_glaucescens	Irvingiaceae	29.2	0.0669662	T
														Desplatsia_sp.	Malvaceae	39.5	0.122542	NPLD
														Desplatsia_sp.	Malvaceae	35.7	0.100098	NPLD
														Diospyros_simulans	Ebenaceae	23.6	0.0437435	T
														Drypetes_gossweileri	Putranjivaceae	41.7	0.136572	T
														Duboscia_macrocarpa	Malvaceae	36	0.101788	NPLD
														Duboscia_macrocarpa	Malvaceae	20.3	0.0323655	NPLD
														Duboscia_macrocarpa	Malvaceae	33.1	0.086049	NPLD
														Duboscia_macrocarpa	Malvaceae	21.7	0.0369836	NPLD
														Annickia_affinis	Annonaceae	40.3	0.127556	T
														Funtumia_elastica	Apocynaceae	25.7	0.0518748	T
														Funtumia_elastica	Apocynaceae	33.5	0.0881413	T
														Funtumia_elastica	Apocynaceae	33.1	0.086049	T
														Hexalobus_crispiflorus	Annonaceae	25.7	0.0518748	T
														Irvingia_grandifolia	Irvingiaceae	20.3	0.0323655	NPLD
														Keayodendron_bridelioides	Phyllanthaceae	27.4	0.0589646	I
														Klainedoxa_gabonensis	Irvingiaceae	45	0.159043	P
														Mansonia_altissima	Malvaceae	41.7	0.136572	NPLD
														Mansonia_altissima	Malvaceae	60	0.282743	NPLD
														Markhamia_lutea	Bignoniaceae	29.5	0.0683493	P
														Meiocarpidium_lepidotum	Annonaceae	21.4	0.0359681	T
														Nauclea_diderrichii	Rubiaceae	21.1	0.0349667	P
														Panda_oleosa	Pandaceae	21.2	0.0352989	T
														Santiria_trimera	Burseraceae	26.9	0.0568322	T
														Sorindeia_sp.	Anacardiaceae	31.3	0.0769447	T
														Sterculia_rhinopetala	Malvaceae	26.2	0.0539129	T
														Sterculia_rhinopetala	Malvaceae	60	0.282743	T
														Tabernaemontana_crassa	Apocynaceae	23.7	0.044115	P
														Terminalia_superba	Combretaceae	111.3	0.972927	P
														Trichilia_tessmannii	Meliaceae	30	0.0706858	I
														Triplochiton_scleroxylon	Malvaceae	32	0.0804248	P
														Xylopia_quintasii	Annonaceae	32	0.0804248	I
														Xylopia_quintasii	Annonaceae	27	0.0572555	I
														Alstonia_boonei	Apocynaceae	120	1.13097	P
														Celtis_adolfi-friderici	Cannabaceae	44.1	0.152745	NPLD
														Cola_balayi	Malvaceae	33.3	0.087092	T
														Cordia_sp.	Boraginaceae	55.3	0.240182	P
														Corynanthe_pachyceras	Rubiaceae	21.2	0.0352989	T
														Croton_macrostachyus	Euphorbiaceae	55.7	0.243669	P
														Croton_macrostachyus	Euphorbiaceae	28.8	0.0651441	P
														Croton_macrostachyus	Euphorbiaceae	20.5	0.0330064	P
														Desbordesia_glaucescens	Irvingiaceae	26.1	0.0535021	T
														Desbordesia_glaucescens	Irvingiaceae	23.2	0.0422733	T
														Duboscia_macrocarpa	Malvaceae	22.5	0.0397608	NPLD
														Entandrophragma_cylindricum	Meliaceae	29	0.066052	NPLD
														Erythrophleum_suaveolens	Fabaceae	79.8	0.500145	P
														Funtumia_elastica	Apocynaceae	30.3	0.0721066	T
														Funtumia_elastica	Apocynaceae	37	0.107521	T
														Klainedoxa_gabonensis	Irvingiaceae	100	0.785398	P
														Macaranga_sp.	Euphorbiaceae	32.6	0.083469	P
														Macaranga_sp.	Euphorbiaceae	21.5	0.036305	P
														Macaranga_sp.	Euphorbiaceae	40	0.125664	P
														Macaranga_sp.	Euphorbiaceae	21.7	0.0369836	P
														Macaranga_sp.	Euphorbiaceae	31	0.0754768	P
														Maesopsis_eminii	Rhamnaceae	34.5	0.093482	P
														Maesopsis_eminii	Rhamnaceae	22.3	0.0390571	P
														Musanga_cecropioides	Urticaceae	70	0.384845	P
														Piptadeniastrum_africanum	Fabaceae	60	0.282743	NPLD
														Greenwayodendron_suaveolens	Annonaceae	29.9	0.0702154	T
														Psydrax_arnoldiana	Rubiaceae	33.1	0.086049	P
														Psydrax_arnoldiana	Rubiaceae	25	0.0490874	P
														Rauvolfia_macrophylla	Apocynaceae	33	0.0855299	P
														Rauvolfia_macrophylla	Apocynaceae	24.1	0.0456167	P
														Rauvolfia_vomitoria	Apocynaceae	48.1	0.181711	P
														Ricinodendron_heudelotii	Euphorbiaceae	37.2	0.108687	P
														Sterculia_tragacantha	Malvaceae	24.2	0.0459961	P
														Strombosia_pustulata	Erythropalaceae	31	0.0754768	T
														Terminalia_superba	Combretaceae	90	0.636173	P
														Terminalia_superba	Combretaceae	70	0.384845	P
														Terminalia_superba	Combretaceae	44.2	0.153439	P
														Trichilia_dregeana	Meliaceae	37.8	0.112221	I
														Triplochiton_scleroxylon	Malvaceae	114	1.0207	P
														Alstonia_boonei	Apocynaceae	60	0.282743	P
														Anonidium_mannii	Annonaceae	31	0.0754768	T
														Celtis_zenkeri	Cannabaceae	41.2	0.133317	NPLD
														Celtis_zenkeri	Cannabaceae	60	0.282743	NPLD
														Chrysophyllum_lacourtianum	Sapotaceae	22.5	0.0397608	T
														Desbordesia_glaucescens	Irvingiaceae	42.6	0.142531	T
														Discoglypremna_caloneura	Euphorbiaceae	27.3	0.0585349	P
														Entandrophragma_cylindricum	Meliaceae	120	1.13097	NPLD
														Funtumia_elastica	Apocynaceae	31.7	0.0789239	T
														Funtumia_elastica	Apocynaceae	40.5	0.128825	T
														Funtumia_elastica	Apocynaceae	32.3	0.0819398	T
														Homalium_sp.	Salicaceae	22.6	0.040115	NPLD
														Homalium_sp.	Salicaceae	27.5	0.0593957	NPLD
														Lepidobotrys_staudtii	Lepidobotryaceae	25.4	0.0506707	T
														Markhamia_lutea	Bignoniaceae	20.5	0.0330064	P
														Nauclea_diderrichii	Rubiaceae	28.7	0.0646925	P
														Picralima_nitida	Apocynaceae	20.1	0.0317309	T
														Piptadeniastrum_africanum	Fabaceae	28.6	0.0642424	NPLD
														Greenwayodendron_suaveolens	Annonaceae	38.3	0.115209	T
														Greenwayodendron_suaveolens	Annonaceae	24.3	0.046377	T
														Pterocarpus_soyauxii	Fabaceae	80	0.502655	NPLD
														Pycnanthus_angolensis	Myristicaceae	22.8	0.0408281	NPLD
														Rinorea_oblongifolia	Violaceae	30	0.0706858	T
														Sterculia_rhinopetala	Malvaceae	61.3	0.295128	T
														Strombosiopsis_tetrandra	Erythropalaceae	34.3	0.0924013	T
														Synsepalum_dulcificum	Sapotaceae	30.2	0.0716315	T
														Terminalia_superba	Combretaceae	70	0.384845	P
														Terminalia_superba	Combretaceae	80	0.502655	P
														Terminalia_superba	Combretaceae	50	0.19635	P
														Terminalia_superba	Combretaceae	60	0.282743	P
														Trichilia_rubescens	Meliaceae	48.2	0.182467	I
														Trichilia_welwitschii	Meliaceae	23.7	0.044115	T
														Triplochiton_scleroxylon	Malvaceae	33.3	0.087092	P
														Xylopia_aurantiiodora	Annonaceae	25.4	0.0506707	P
														Xylopia_quintasii	Annonaceae	25.2	0.0498759	I
														Afzelia_bipindensis	Fabaceae	34	0.090792	NPLD
														Alstonia_boonei	Apocynaceae	80	0.502655	P
														Anonidium_mannii	Annonaceae	32	0.0804248	T
														Celtis_adolfi-friderici	Cannabaceae	35.5	0.0989798	NPLD
														Chrysophyllum_lacourtianum	Sapotaceae	25.3	0.0502726	T
														Cleistopholis_glauca	Annonaceae	34.2	0.0918633	P
														Cola_acuminata	Malvaceae	23.7	0.044115	T
														Cola_acuminata	Malvaceae	28.4	0.0633471	T
														Crudia_gabonensis	Fabaceae	65	0.331831	T
														Desbordesia_glaucescens	Irvingiaceae	60	0.282743	T
														Erythrophleum_suaveolens	Fabaceae	90	0.636173	P
														Homalium_sp.	Salicaceae	20.3	0.0323655	NPLD
														Klainedoxa_gabonensis	Irvingiaceae	33	0.0855299	P
														Malacantha_alnifolia	Sapotaceae	23.4	0.0430053	I
														Maranthes_inermis	Chrysobalanaceae	25	0.0490874	T
														Nauclea_pobeguinii	Rubiaceae	30	0.0706858	P
														Nauclea_pobeguinii	Rubiaceae	35	0.0962113	P
														Nauclea_pobeguinii	Rubiaceae	41	0.132025	P
														Nauclea_pobeguinii	Rubiaceae	60	0.282743	P
														Petersianthus_macrocarpus	Lecythidaceae	30	0.0706858	NPLD
														Greenwayodendron_suaveolens	Annonaceae	37.2	0.108687	T
														Pterygota_sp.	Malvaceae	24.4	0.0467595	I
														Pycnanthus_angolensis	Myristicaceae	39.8	0.12441	NPLD
														Sorindeia_sp.	Anacardiaceae	27.7	0.0602628	T
														Sterculia_rhinopetala	Malvaceae	22.7	0.0404708	T
														Sterculia_tragacantha	Malvaceae	31.3	0.0769447	P
														Sterculia_tragacantha	Malvaceae	20.6	0.0333292	P
														Strombosiopsis_tetrandra	Erythropalaceae	35	0.0962113	T
														Syzygium_rowlandii	Myrtaceae	60	0.282743	I
														Tabernaemontana_crassa	Apocynaceae	24.3	0.046377	P
														Vitex_rivularis	Lamiaceae	23.2	0.0422733	P
														Alstonia_boonei	Apocynaceae	30	0.0706858	P
														Alstonia_boonei	Apocynaceae	50	0.19635	P
														Anonidium_mannii	Annonaceae	21.7	0.0369836	T
														Celtis_zenkeri	Cannabaceae	30.4	0.0725834	NPLD
														Copaifera_mildbraedii	Fabaceae	77.8	0.475389	NPLD
														Corynanthe_pachyceras	Rubiaceae	21.4	0.0359681	T
														Annickia_affinis	Annonaceae	60	0.282743	T
														Eribroma_oblongum	Malvaceae	36.5	0.104635	T
														Funtumia_elastica	Apocynaceae	29.5	0.0683493	T
														Funtumia_elastica	Apocynaceae	31.3	0.0769447	T
														Hexalobus_crispiflorus	Annonaceae	21	0.0346361	T
														Homalium_sp.	Salicaceae	50	0.19635	NPLD
														Irvingia_grandifolia	Irvingiaceae	36.6	0.105209	NPLD
														Keayodendron_bridelioides	Phyllanthaceae	45	0.159043	I
														Keayodendron_bridelioides	Phyllanthaceae	63.4	0.315696	I
														Keayodendron_bridelioides	Phyllanthaceae	38.7	0.117628	I
														Lasiodiscus_marmoratus	Rhamnaceae	20.2	0.0320474	T
														Lasiodiscus_marmoratus	Rhamnaceae	21.1	0.0349667	T
														Lasiodiscus_marmoratus	Rhamnaceae	23.2	0.0422733	T
														Lasiodiscus_marmoratus	Rhamnaceae	22.3	0.0390571	T
														Lasiodiscus_marmoratus	Rhamnaceae	20.3	0.0323655	T
														Lepidobotrys_staudtii	Lepidobotryaceae	24.8	0.0483051	T
														Margaritaria_discoidea	Phyllanthaceae	115.8	1.05319	P
														Margaritaria_discoidea	Phyllanthaceae	51.5	0.208307	P
														Greenwayodendron_suaveolens	Annonaceae	39.2	0.120687	T
														Greenwayodendron_suaveolens	Annonaceae	41.6	0.135918	T
														Greenwayodendron_suaveolens	Annonaceae	21.5	0.036305	T
														Rinorea_oblongifolia	Violaceae	26.3	0.0543252	T
														Sterculia_rhinopetala	Malvaceae	58.7	0.270624	T
														Sterculia_rhinopetala	Malvaceae	26.3	0.0543252	T
														Sterculia_rhinopetala	Malvaceae	38	0.113411	T
														Sterculia_rhinopetala	Malvaceae	33.5	0.0881413	T
														Strombosia_pustulata	Erythropalaceae	49	0.188574	T
														Terminalia_superba	Combretaceae	60	0.282743	P
														Terminalia_superba	Combretaceae	22.6	0.040115	P
														Terminalia_superba	Combretaceae	50	0.19635	P
														Terminalia_superba	Combretaceae	70	0.384845	P
														Terminalia_superba	Combretaceae	50	0.19635	P
														Triplochiton_scleroxylon	Malvaceae	45.2	0.16046	P
														Xylopia_quintasii	Annonaceae	37.1	0.108103	I
														Xylopia_sp.	Annonaceae	33.3	0.087092	I
														Alstonia_boonei	Apocynaceae	30	0.0706858	P
														Antidesma_membranaceum	Euphorbiaceae	26.3	0.0543252	T
														Antidesma_membranaceum	Euphorbiaceae	29.2	0.0669662	T
														Corynanthe_pachyceras	Rubiaceae	25.5	0.0510705	T
														Corynanthe_pachyceras	Rubiaceae	39.7	0.123786	T
														Duboscia_macrocarpa	Malvaceae	40	0.125664	NPLD
														Hexalobus_crispiflorus	Annonaceae	32.2	0.0814332	T
														Hylodendron_gabunense	Fabaceae	29	0.066052	NPLD
														Mansonia_altissima	Malvaceae	60	0.282743	NPLD
														Mansonia_altissima	Malvaceae	20.3	0.0323655	NPLD
														Markhamia_lutea	Bignoniaceae	36	0.101788	P
														Nauclea_diderrichii	Rubiaceae	31.8	0.0794226	P
														Petersianthus_macrocarpus	Lecythidaceae	70	0.384845	NPLD
														Greenwayodendron_suaveolens	Annonaceae	41.7	0.136572	T
														Pterygota_sp.	Malvaceae	90	0.636173	I
														Rauvolfia_macrophylla	Apocynaceae	34.4	0.0929409	P
														Sterculia_rhinopetala	Malvaceae	46.6	0.170554	T
														Sterculia_rhinopetala	Malvaceae	62.6	0.307779	T
														Strombosiopsis_tetrandra	Erythropalaceae	29.4	0.0678867	T
														Triplochiton_scleroxylon	Malvaceae	90	0.636173	P
														Triplochiton_scleroxylon	Malvaceae	130	1.32732	P
														Xylopia_quintasii	Annonaceae	26.3	0.0543252	I
														Xylopia_sp.	Annonaceae	28.5	0.063794	I
														Alstonia_boonei	Apocynaceae	31.5	0.0779311	P
														Alstonia_boonei	Apocynaceae	60	0.282743	P
														Alstonia_boonei	Apocynaceae	41.2	0.133317	P
														Alstonia_boonei	Apocynaceae	21.3	0.0356327	P
														Alstonia_boonei	Apocynaceae	80	0.502655	P
														Alstonia_boonei	Apocynaceae	50	0.19635	P
														Antidesma_membranaceum	Euphorbiaceae	22.8	0.0408281	T
														Brenania_brieyi	Rubiaceae	71.7	0.403765	I
														Desbordesia_glaucescens	Irvingiaceae	28.4	0.0633471	T
														Desbordesia_glaucescens	Irvingiaceae	60	0.282743	T
														Annickia_affinis	Annonaceae	38.7	0.117628	T
														Funtumia_elastica	Apocynaceae	36.6	0.105209	T
														Klainedoxa_gabonensis	Irvingiaceae	39.2	0.120687	P
														Mansonia_altissima	Malvaceae	70	0.384845	NPLD
														Mansonia_altissima	Malvaceae	27.7	0.0602628	NPLD
														Mansonia_altissima	Malvaceae	65.3	0.334901	NPLD
														Mansonia_altissima	Malvaceae	50	0.19635	NPLD
														Mansonia_altissima	Malvaceae	43.1	0.145896	NPLD
														Markhamia_lutea	Bignoniaceae	25.7	0.0518748	P
														Markhamia_lutea	Bignoniaceae	22.2	0.0387076	P
														Panda_oleosa	Pandaceae	50	0.19635	T
														Picralima_nitida	Apocynaceae	28	0.0615752	T
														Picralima_nitida	Apocynaceae	28.3	0.0629018	T
														Greenwayodendron_suaveolens	Annonaceae	27.8	0.0606987	T
														Pterygota_sp.	Malvaceae	45	0.159043	I
														Sterculia_rhinopetala	Malvaceae	60	0.282743	T
														Strombosiopsis_tetrandra	Erythropalaceae	35.4	0.098423	T
														Strombosiopsis_tetrandra	Erythropalaceae	28.8	0.0651441	T
														Strombosiopsis_tetrandra	Erythropalaceae	36.1	0.102354	T
														Strombosiopsis_tetrandra	Erythropalaceae	28.8	0.0651441	T
														Terminalia_superba	Combretaceae	80	0.502655	P
														Terminalia_superba	Combretaceae	80	0.502655	P
														Terminalia_superba	Combretaceae	60	0.282743	P
														Terminalia_superba	Combretaceae	60	0.282743	P
														Trichilia_dregeana	Meliaceae	20.5	0.0330064	I
														Trichilia_dregeana	Meliaceae	27.2	0.0581069	I
														Triplochiton_scleroxylon	Malvaceae	101.9	0.815527	P
														Vitex_rivularis	Lamiaceae	29.5	0.0683493	P
														Albizia_adianthifolia	Fabaceae	36	0.101788	P
														Alstonia_boonei	Apocynaceae	80	0.502655	P
														Alstonia_boonei	Apocynaceae	100	0.785398	P
														Anonidium_mannii	Annonaceae	37	0.107521	T
														Anonidium_mannii	Annonaceae	23	0.0415476	T
														Aoranthe_cladantha	Rubiaceae	31	0.0754768	P
														Celtis_adolfi-friderici	Cannabaceae	44.4	0.15483	NPLD
														Celtis_tessmannii	Cannabaceae	70	0.384845	NPLD
														Celtis_zenkeri	Cannabaceae	60	0.282743	NPLD
														Cleistopholis_glauca	Annonaceae	25.8	0.0522792	P
														Cola_lateritia	Malvaceae	30	0.0706858	T
														Cola_lateritia	Malvaceae	35.5	0.0989798	T
														Desbordesia_glaucescens	Irvingiaceae	60	0.282743	T
														Annickia_affinis	Annonaceae	38.4	0.115812	T
														Annickia_affinis	Annonaceae	40.3	0.127556	T
														Entandrophragma_cylindricum	Meliaceae	110	0.950332	NPLD
														Eribroma_oblongum	Malvaceae	80	0.502655	T
														Klainedoxa_gabonensis	Irvingiaceae	90	0.636173	P
														Lasiodiscus_marmoratus	Rhamnaceae	22.1	0.0383596	T
														Nauclea_diderrichii	Rubiaceae	63.5	0.316692	P
														Pachypodanthium_staudtii	Annonaceae	26.8	0.0564104	NPLD
														Greenwayodendron_suaveolens	Annonaceae	34	0.090792	T
														Greenwayodendron_suaveolens	Annonaceae	43.7	0.149987	T
														Greenwayodendron_suaveolens	Annonaceae	32	0.0804248	T
														Greenwayodendron_suaveolens	Annonaceae	29.2	0.0669662	T
														Greenwayodendron_suaveolens	Annonaceae	39.8	0.12441	T
														Pseudospondias_microcarpa	Anacardiaceae	25.7	0.0518748	JLG
														Santiria_trimera	Burseraceae	21	0.0346361	T
														Strombosia_pustulata	Erythropalaceae	35.2	0.097314	T
														Tabernaemontana_crassa	Apocynaceae	22	0.0380133	P
														Xylopia_aethiopica	Annonaceae	20.7	0.0336535	P
														Xylopia_aethiopica	Annonaceae	22.8	0.0408281	P
														Alstonia_boonei	Apocynaceae	70	0.384845	P
														Alstonia_boonei	Apocynaceae	70	0.384845	P
														Aningeria_robusta	Sapotaceae	60	0.282743	NPLD
														Anonidium_mannii	Annonaceae	24.3	0.046377	T
														Anonidium_mannii	Annonaceae	70	0.384845	T
														Brenania_brieyi	Rubiaceae	31.1	0.0759645	I
														Carapa_sp.	Meliaceae	30	0.0706858	T
														Desbordesia_glaucescens	Irvingiaceae	20.5	0.0330064	T
														Desbordesia_glaucescens	Irvingiaceae	37	0.107521	T
														Desbordesia_glaucescens	Irvingiaceae	31.6	0.0784267	T
														Desbordesia_glaucescens	Irvingiaceae	24.7	0.0479164	T
														Desbordesia_glaucescens	Irvingiaceae	23	0.0415476	T
														Desbordesia_glaucescens	Irvingiaceae	22.2	0.0387076	T
														Annickia_affinis	Annonaceae	34.5	0.093482	T
														Annickia_affinis	Annonaceae	46	0.16619	T
														Annickia_affinis	Annonaceae	40	0.125664	T
														Eribroma_oblongum	Malvaceae	70	0.384845	T
														Hexalobus_crispiflorus	Annonaceae	70	0.384845	T
														Hexalobus_crispiflorus	Annonaceae	31.6	0.0784267	T
														Holoptelea_grandis	Ulmaceae	60	0.282743	I
														Homalium_sp.	Salicaceae	25.2	0.0498759	NPLD
														Klainedoxa_gabonensis	Irvingiaceae	22	0.0380133	P
														Myrianthus_arboreus	Urticaceae	24.1	0.0456167	HC
														Myrianthus_arboreus	Urticaceae	24.3	0.046377	HC
														Nesogordonia_papaverifera	Malvaceae	22.3	0.0390571	T
														Piptadeniastrum_africanum	Fabaceae	43.2	0.146574	NPLD
														Greenwayodendron_suaveolens	Annonaceae	21	0.0346361	T
														Pteleopsis_hylodendron	Combretaceae	51	0.204282	NPLD
														Pterocarpus_soyauxii	Fabaceae	25.1	0.0494809	NPLD
														Sterculia_rhinopetala	Malvaceae	29	0.066052	T
														Sterculia_rhinopetala	Malvaceae	34.7	0.094569	T
														Sterculia_rhinopetala	Malvaceae	37.3	0.109272	T
														Strombosia_pustulata	Erythropalaceae	35.1	0.0967618	T
														Terminalia_superba	Combretaceae	32.4	0.082448	P
														Trichilia_dregeana	Meliaceae	23.3	0.0426385	I
														Trichilia_welwitschii	Meliaceae	20.3	0.0323655	T
														Vitex_rivularis	Lamiaceae	23.2	0.0422733	P
														Xylopia_quintasii	Annonaceae	21	0.0346361	I
														Alstonia_boonei	Apocynaceae	24.5	0.0471435	P
														Alstonia_boonei	Apocynaceae	60	0.282743	P
														Anonidium_mannii	Annonaceae	27	0.0572555	T
														Celtis_adolfi-friderici	Cannabaceae	70	0.384845	NPLD
														Chrysophyllum_lacourtianum	Sapotaceae	34	0.090792	T
														Funtumia_elastica	Apocynaceae	29.4	0.0678867	T
														Funtumia_elastica	Apocynaceae	34.4	0.0929409	T
														Hexalobus_crispiflorus	Annonaceae	34.4	0.0929409	T
														Hylodendron_gabunense	Fabaceae	26.3	0.0543252	NPLD
														Hylodendron_gabunense	Fabaceae	25.7	0.0518748	NPLD
														Hylodendron_gabunense	Fabaceae	31	0.0754768	NPLD
														Klainedoxa_gabonensis	Irvingiaceae	70	0.384845	P
														Malacantha_alnifolia	Sapotaceae	31.3	0.0769447	I
														Mansonia_altissima	Malvaceae	33.2	0.0865697	NPLD
														Nesogordonia_papaverifera	Malvaceae	20.7	0.0336535	T
														Omphalocarpum_elatum	Sapotaceae	31.2	0.0764538	T
														Picralima_nitida	Apocynaceae	20.5	0.0330064	T
														Pterocarpus_soyauxii	Fabaceae	80	0.502655	NPLD
														Rinorea_oblongifolia	Violaceae	21.3	0.0356327	T
														Sterculia_rhinopetala	Malvaceae	35.2	0.097314	T
														Sterculia_tragacantha	Malvaceae	45	0.159043	P
														Sterculia_tragacantha	Malvaceae	39	0.119459	P
														Sterculia_tragacantha	Malvaceae	70	0.384845	P
														Strombosia_pustulata	Erythropalaceae	25	0.0490874	T
														Strombosia_pustulata	Erythropalaceae	20.2	0.0320474	T
														Strombosia_pustulata	Erythropalaceae	28.3	0.0629018	T
														Strombosia_pustulata	Erythropalaceae	31.7	0.0789239	T
														Strombosia_pustulata	Erythropalaceae	27.3	0.0585349	T
														Strombosia_pustulata	Erythropalaceae	29.8	0.0697465	T
														Strombosia_pustulata	Erythropalaceae	36.7	0.105784	T
														Strombosia_pustulata	Erythropalaceae	21.7	0.0369836	T
														Strombosiopsis_tetrandra	Erythropalaceae	27.5	0.0593957	T
														Synsepalum_caloneura	Sapotaceae	30.5	0.0730617	T
														Terminalia_superba	Combretaceae	60	0.282743	P
														Terminalia_superba	Combretaceae	90	0.636173	P
														Terminalia_superba	Combretaceae	70	0.384845	P
														Terminalia_superba	Combretaceae	80	0.502655	P
														Terminalia_superba	Combretaceae	80	0.502655	P
														Triplochiton_scleroxylon	Malvaceae	97.9	0.752758	P
														Triplochiton_scleroxylon	Malvaceae	27.6	0.0598285	P
														Xylopia_hypolampra	Annonaceae	69.2	0.376099	P
														Xylopia_quintasii	Annonaceae	33.6	0.0886683	I
														Alstonia_boonei	Apocynaceae	50	0.19635	P
														Alstonia_boonei	Apocynaceae	30	0.0706858	P
														Alstonia_boonei	Apocynaceae	90	0.636173	P
														Alstonia_boonei	Apocynaceae	70	0.384845	P
														Anonidium_mannii	Annonaceae	22.4	0.0394081	T
														Celtis_adolfi-friderici	Cannabaceae	27.5	0.0593957	NPLD
														Celtis_adolfi-friderici	Cannabaceae	22.7	0.0404708	NPLD
														Celtis_adolfi-friderici	Cannabaceae	28.5	0.063794	NPLD
														Desbordesia_glaucescens	Irvingiaceae	50	0.19635	T
														Erythrophleum_suaveolens	Fabaceae	80	0.502655	P
														Funtumia_elastica	Apocynaceae	34.5	0.093482	T
														Hylodendron_gabunense	Fabaceae	40	0.125664	NPLD
														Hylodendron_gabunense	Fabaceae	60	0.282743	NPLD
														Khaya_ivorensis	Meliaceae	25	0.0490874	NPLD
														Lasiodiscus_marmoratus	Rhamnaceae	21.4	0.0359681	T
														Lasiodiscus_marmoratus	Rhamnaceae	31.5	0.0779311	T
														Lepidobotrys_staudtii	Lepidobotryaceae	25.6	0.0514719	T
														Lepidobotrys_staudtii	Lepidobotryaceae	28.2	0.062458	T
														Macaranga_sp.	Euphorbiaceae	25	0.0490874	P
														Macaranga_sp.	Euphorbiaceae	25.5	0.0510705	P
														Macaranga_sp.	Euphorbiaceae	23.3	0.0426385	P
														Macaranga_sp.	Euphorbiaceae	24.4	0.0467595	P
														Macaranga_sp.	Euphorbiaceae	28.7	0.0646925	P
														Macaranga_sp.	Euphorbiaceae	23	0.0415476	P
														Macaranga_sp.	Euphorbiaceae	36	0.101788	P
														Malacantha_alnifolia	Sapotaceae	43.5	0.148617	I
														Nesogordonia_papaverifera	Malvaceae	50	0.19635	T
														Petersianthus_macrocarpus	Lecythidaceae	37.5	0.110447	NPLD
														Petersianthus_macrocarpus	Lecythidaceae	24.5	0.0471435	NPLD
														Petersianthus_macrocarpus	Lecythidaceae	35.5	0.0989798	NPLD
														Piptadeniastrum_africanum	Fabaceae	100	0.785398	NPLD
														Greenwayodendron_suaveolens	Annonaceae	30.4	0.0725834	T
														Greenwayodendron_suaveolens	Annonaceae	45	0.159043	T
														Greenwayodendron_suaveolens	Annonaceae	21	0.0346361	T
														Greenwayodendron_suaveolens	Annonaceae	27.2	0.0581069	T
														Rauvolfia_vomitoria	Apocynaceae	21	0.0346361	P
														Ricinodendron_heudelotii	Euphorbiaceae	138.1	1.49788	P
														Santiria_trimera	Burseraceae	21	0.0346361	T
														Scottellia_mimfiensis	Flacourtiaceae	46.2	0.167639	T
														Sterculia_tragacantha	Malvaceae	29.3	0.0674256	P
														Strombosia_pustulata	Erythropalaceae	31.5	0.0779311	T
														Xylopia_aethiopica	Annonaceae	24.2	0.0459961	P
														Xylopia_quintasii	Annonaceae	24	0.0452389	I
														Xylopia_quintasii	Annonaceae	34.3	0.0924013	I
														Xylopia_staudtii	Annonaceae	40	0.125664	I
														Afzelia_bipindensis	Fabaceae	45.5	0.162597	NPLD
														Albizia_ferruginea	Fabaceae	85.5	0.574146	P
														Alstonia_boonei	Apocynaceae	50	0.19635	P
														Alstonia_boonei	Apocynaceae	27.5	0.0593957	P
														Anonidium_mannii	Annonaceae	24.4	0.0467595	T
														Bombax_buonopozense	Malvaceae	58	0.264208	P
														Celtis_adolfi-friderici	Cannabaceae	24.9	0.0486955	NPLD
														Celtis_zenkeri	Cannabaceae	43.7	0.149987	NPLD
														Chrysophyllum_lacourtianum	Sapotaceae	26.1	0.0535021	T
														Chrysophyllum_lacourtianum	Sapotaceae	21.5	0.036305	T
														Desplatsia_sp.	Malvaceae	21.2	0.0352989	NPLD
														Dialium_zenkeri	Fabaceae	35.6	0.0995382	T
														Discoglypremna_caloneura	Euphorbiaceae	42	0.138544	P
														Duboscia_macrocarpa	Malvaceae	38.3	0.115209	NPLD
														Entandrophragma_cylindricum	Meliaceae	118.9	1.11033	NPLD
														Funtumia_elastica	Apocynaceae	32.5	0.0829577	T
														Funtumia_elastica	Apocynaceae	30.7	0.074023	T
														Garcinia_staudtii	Clusiaceae	25.5	0.0510705	T
														Garcinia_staudtii	Clusiaceae	20.9	0.034307	T
														Garcinia_staudtii	Clusiaceae	31.5	0.0779311	T
														Homalium_sp.	Salicaceae	34.2	0.0918633	NPLD
														Hylodendron_gabunense	Fabaceae	80	0.502655	NPLD
														Irvingia_gabonensis	Irvingiaceae	25.2	0.0498759	T
														Majidea_fosteri	Sapindaceae	22.7	0.0404708	I
														Markhamia_lutea	Bignoniaceae	21.3	0.0356327	P
														Pentaclethra_macrophylla	Fabaceae	33	0.0855299	NPLD
														Pentaclethra_macrophylla	Fabaceae	81.3	0.519124	NPLD
														Petersianthus_macrocarpus	Lecythidaceae	29.2	0.0669662	NPLD
														Greenwayodendron_suaveolens	Annonaceae	25	0.0490874	T
														Greenwayodendron_suaveolens	Annonaceae	24	0.0452389	T
														Greenwayodendron_suaveolens	Annonaceae	34.4	0.0929409	T
														Greenwayodendron_suaveolens	Annonaceae	42.7	0.143201	T
														Sorindeia_sp.	Anacardiaceae	24.2	0.0459961	T
														Strombosia_pustulata	Erythropalaceae	22.9	0.0411871	T
														Trichoscypha_acuminata	Anacardiaceae	41	0.132025	NPLD
														Vitex_rivularis	Lamiaceae	46.5	0.169823	P
														Alstonia_boonei	Apocynaceae	70	0.384845	P
														Alstonia_boonei	Apocynaceae	70	0.384845	P
														Alstonia_boonei	Apocynaceae	35.6	0.0995382	P
														Alstonia_boonei	Apocynaceae	80	0.502655	P
														Blighia_welwitschii	Sapindaceae	23	0.0415476	T
														Centroplacus_glaucinus	Centroplacaceae	26.7	0.0559902	T
														Chrysophyllum_lacourtianum	Sapotaceae	70	0.384845	T
														Cola_lateritia	Malvaceae	24.3	0.046377	T
														Corynanthe_pachyceras	Rubiaceae	21.3	0.0356327	T
														Annickia_affinis	Annonaceae	32	0.0804248	T
														Entandrophragma_cylindricum	Meliaceae	132.3	1.37471	NPLD
														Hexalobus_crispiflorus	Annonaceae	26.5	0.0551546	T
														Homalium_sp.	Salicaceae	33.2	0.0865697	NPLD
														Hylodendron_gabunense	Fabaceae	21.3	0.0356327	NPLD
														Hylodendron_gabunense	Fabaceae	22.4	0.0394081	NPLD
														Lannea_welwitschii	Anacardiaceae	31.8	0.0794226	P
														Maranthes_glabra	Chrysobalanaceae	33.4	0.0876159	T
														Margaritaria_discoidea	Phyllanthaceae	26.3	0.0543252	P
														Meiocarpidium_lepidotum	Annonaceae	23	0.0415476	T
														Meiocarpidium_lepidotum	Annonaceae	23.4	0.0430053	T
														Nauclea_pobeguinii	Rubiaceae	22.8	0.0408281	P
														Nauclea_pobeguinii	Rubiaceae	31.5	0.0779311	P
														Nauclea_pobeguinii	Rubiaceae	20.7	0.0336535	P
														Nauclea_pobeguinii	Rubiaceae	70	0.384845	P
														Pentaclethra_macrophylla	Fabaceae	60	0.282743	NPLD
														Greenwayodendron_suaveolens	Annonaceae	37.5	0.110447	T
														Greenwayodendron_suaveolens	Annonaceae	22.5	0.0397608	T
														Greenwayodendron_suaveolens	Annonaceae	30.7	0.074023	T
														Pterocarpus_soyauxii	Fabaceae	29.5	0.0683493	NPLD
														Rinorea_oblongifolia	Violaceae	22.7	0.0404708	T
														Uapaca_sp.	Phyllanthaceae	27.4	0.0589646	P
														Uapaca_sp.	Phyllanthaceae	60	0.282743	P
														Uapaca_sp.	Phyllanthaceae	25	0.0490874	P
														Alstonia_boonei	Apocynaceae	50	0.19635	P
														Alstonia_boonei	Apocynaceae	80	0.502655	P
														Anonidium_mannii	Annonaceae	34.3	0.0924013	T
														Beilschmiedia_sp.	Lauraceae	21	0.0346361	T
														Carapa_sp.	Meliaceae	21.2	0.0352989	T
														Celtis_adolfi-friderici	Cannabaceae	20.5	0.0330064	NPLD
														Celtis_zenkeri	Cannabaceae	70	0.384845	NPLD
														Celtis_zenkeri	Cannabaceae	80	0.502655	NPLD
														Cola_acuminata	Malvaceae	31.2	0.0764538	T
														Desbordesia_glaucescens	Irvingiaceae	28.9	0.0655972	T
														Desbordesia_glaucescens	Irvingiaceae	35	0.0962113	T
														Desbordesia_glaucescens	Irvingiaceae	26.8	0.0564104	T
														Desplatsia_sp.	Malvaceae	23	0.0415476	NPLD
														Annickia_affinis	Annonaceae	42.7	0.143201	T
														Entandrophragma_cylindricum	Meliaceae	48.6	0.185508	NPLD
														Funtumia_elastica	Apocynaceae	22.7	0.0404708	T
														Hensia_trinata	unknown	27	0.0572555	T
														Hexalobus_crispiflorus	Annonaceae	26.2	0.0539129	T
														Homalium_sp.	Salicaceae	31.7	0.0789239	NPLD
														Homalium_sp.	Salicaceae	37.3	0.109272	NPLD
														Homalium_sp.	Salicaceae	22.7	0.0404708	NPLD
														Hylodendron_gabunense	Fabaceae	60	0.282743	NPLD
														Lasiodiscus_marmoratus	Rhamnaceae	22.5	0.0397608	T
														Lasiodiscus_marmoratus	Rhamnaceae	24.7	0.0479164	T
														Lasiodiscus_marmoratus	Rhamnaceae	21.2	0.0352989	T
														Lepidobotrys_staudtii	Lepidobotryaceae	24	0.0452389	T
														Macaranga_sp.	Euphorbiaceae	40	0.125664	P
														Picralima_nitida	Apocynaceae	25.1	0.0494809	T
														Greenwayodendron_suaveolens	Annonaceae	26.2	0.0539129	T
														Greenwayodendron_suaveolens	Annonaceae	41.1	0.13267	T
														Ricinodendron_heudelotii	Euphorbiaceae	61	0.292247	P
														Strombosiopsis_tetrandra	Erythropalaceae	33.6	0.0886683	T
														Synsepalum_caloneura	Sapotaceae	39.1	0.120072	T
														Terminalia_superba	Combretaceae	70	0.384845	P
														Terminalia_superba	Combretaceae	70	0.384845	P
														Triplochiton_scleroxylon	Malvaceae	36.5	0.104635	P
														Albizia_glaberrima	Fabaceae	150	1.76715	P
														Alstonia_boonei	Apocynaceae	40	0.125664	P
														Alstonia_boonei	Apocynaceae	32	0.0804248	P
														Cleistopholis_glauca	Annonaceae	25.1	0.0494809	P
														Cleistopholis_glauca	Annonaceae	20.3	0.0323655	P
														Cordia_platythyrsa	Boraginaceae	39.7	0.123786	T
														Cordia_platythyrsa	Boraginaceae	21.5	0.036305	T
														Cordia_platythyrsa	Boraginaceae	64.2	0.323713	T
														Desbordesia_glaucescens	Irvingiaceae	50	0.19635	T
														Desbordesia_glaucescens	Irvingiaceae	40	0.125664	T
														Desbordesia_glaucescens	Irvingiaceae	36.6	0.105209	T
														Desbordesia_glaucescens	Irvingiaceae	21.5	0.036305	T
														Desbordesia_glaucescens	Irvingiaceae	60	0.282743	T
														Desbordesia_glaucescens	Irvingiaceae	22.2	0.0387076	T
														Desbordesia_glaucescens	Irvingiaceae	60	0.282743	T
														Desbordesia_glaucescens	Irvingiaceae	40	0.125664	T
														Desbordesia_glaucescens	Irvingiaceae	33.7	0.0891969	T
														Desbordesia_glaucescens	Irvingiaceae	26.8	0.0564104	T
														Desbordesia_glaucescens	Irvingiaceae	33	0.0855299	T
														Duboscia_macrocarpa	Malvaceae	60	0.282743	NPLD
														Duboscia_macrocarpa	Malvaceae	50	0.19635	NPLD
														Funtumia_elastica	Apocynaceae	32.3	0.0819398	T
														Homalium_sp.	Salicaceae	41.5	0.135265	NPLD
														Maesopsis_eminii	Rhamnaceae	22.8	0.0408281	P
														Mansonia_altissima	Malvaceae	23.5	0.0433736	NPLD
														Margaritaria_discoidea	Phyllanthaceae	24.9	0.0486955	P
														Meiocarpidium_lepidotum	Annonaceae	21.5	0.036305	T
														Rauvolfia_macrophylla	Apocynaceae	32.7	0.0839818	P
														Rauvolfia_macrophylla	Apocynaceae	51	0.204282	P
														Sterculia_rhinopetala	Malvaceae	22.1	0.0383596	T
														Strombosiopsis_tetrandra	Erythropalaceae	35.2	0.097314	T
														Terminalia_superba	Combretaceae	28.1	0.0620158	P
														Terminalia_superba	Combretaceae	60	0.282743	P
														Terminalia_superba	Combretaceae	60	0.282743	P
														Triplochiton_scleroxylon	Malvaceae	21.3	0.0356327	P
														Triplochiton_scleroxylon	Malvaceae	71.4	0.400393	P
														Triplochiton_scleroxylon	Malvaceae	27.3	0.0585349	P
														Xylopia_hypolampra	Annonaceae	20.8	0.0339795	P
														Xylopia_quintasii	Annonaceae	29.5	0.0683493	I
														Xylopia_quintasii	Annonaceae	29.8	0.0697465	I
														Xylopia_quintasii	Annonaceae	28.1	0.0620158	I
														Barteria_fistulosa	Passifloraceae	20	0.0314159	HC
														Blighia_welwitschii	Sapindaceae	60	0.282743	T
														Celtis_adolfi-friderici	Cannabaceae	20	0.0314159	NPLD
														Coelocaryon_preussii	Myristicaceae	24	0.0452389	NPLD
														Hexalobus_crispiflorus	Annonaceae	29.8	0.0697465	T
														Homalium_sp.	Salicaceae	39	0.119459	NPLD
														Homalium_sp.	Salicaceae	46.6	0.170554	NPLD
														Hylodendron_gabunense	Fabaceae	20	0.0314159	NPLD
														Hylodendron_gabunense	Fabaceae	27	0.0572555	NPLD
														Irvingia_robur	Irvingiaceae	41.5	0.135265	T
														Macaranga_sp.	Euphorbiaceae	22	0.0380133	P
														Markhamia_lutea	Bignoniaceae	20	0.0314159	P
														Musanga_cecropioides	Urticaceae	50	0.19635	P
														Musanga_cecropioides	Urticaceae	34	0.090792	P
														Petersianthus_macrocarpus	Lecythidaceae	34.1	0.0913269	NPLD
														Petersianthus_macrocarpus	Lecythidaceae	43	0.14522	NPLD
														Greenwayodendron_suaveolens	Annonaceae	35.5	0.0989798	T
														Sorindeia_sp.	Anacardiaceae	21	0.0346361	T
														Strombosia_pustulata	Erythropalaceae	37.5	0.110447	T
														Strombosia_pustulata	Erythropalaceae	23.7	0.044115	T
														Synsepalum_dulcificum	Sapotaceae	49.9	0.195565	T
														Triplochiton_scleroxylon	Malvaceae	135	1.43139	P
														Cylicodiscus_gabunensis	Fabaceae	150	1.76715	P
														Desbordesia_glaucescens	Irvingiaceae	85	0.56745	T
														Drypetes_sp.	Putranjivaceae	23	0.0415476	T
														Drypetes_sp.	Putranjivaceae	25	0.0490874	T
														Drypetes_sp.	Putranjivaceae	25	0.0490874	T
														Annickia_affinis	Annonaceae	46.5	0.169823	T
														Annickia_affinis	Annonaceae	40.6	0.129462	T
														Eribroma_oblongum	Malvaceae	67.6	0.358908	T
														Hylodendron_gabunense	Fabaceae	65	0.331831	NPLD
														Hylodendron_gabunense	Fabaceae	60	0.282743	NPLD
														Irvingia_gabonensis	Irvingiaceae	40.5	0.128825	T
														Irvingia_gabonensis	Irvingiaceae	65.7	0.339016	T
														Isolona_hexaloba	Annonaceae	29.5	0.0683493	T
														Keayodendron_bridelioides	Phyllanthaceae	41.2	0.133317	I
														Meiocarpidium_lepidotum	Annonaceae	24.5	0.0471435	T
														Musanga_cecropioides	Urticaceae	35	0.0962113	P
														Parkia_bicolor	Fabaceae	46.5	0.169823	NPLD
														Greenwayodendron_suaveolens	Annonaceae	38.3	0.115209	T
														Rauvolfia_macrophylla	Apocynaceae	21.5	0.036305	P
														Santiria_trimera	Burseraceae	60	0.282743	T
														Sorindeia_sp.	Anacardiaceae	33	0.0855299	T
														Trichilia_welwitschii	Meliaceae	35	0.0962113	T
														Trichoscypha_acuminata	Anacardiaceae	26	0.0530929	NPLD
														Xylopia_aethiopica	Annonaceae	21	0.0346361	P
														Albizia_glaberrima	Fabaceae	75	0.441786	P
														Albizia_glaberrima	Fabaceae	71.1	0.397035	P
														Albizia_glaberrima	Fabaceae	44.2	0.153439	P
														Blighia_welwitschii	Sapindaceae	51.5	0.208307	T
														Bombax_buonopozense	Malvaceae	50.3	0.198713	P
														Chrysophyllum_lacourtianum	Sapotaceae	35	0.0962113	T
														Cleistopholis_glauca	Annonaceae	25	0.0490874	P
														Annickia_affinis	Annonaceae	47	0.173494	T
														Funtumia_elastica	Apocynaceae	42.2	0.139867	T
														Irvingia_robur	Irvingiaceae	31.1	0.0759645	T
														Macaranga_sp.	Euphorbiaceae	23.5	0.0433736	P
														Malacantha_alnifolia	Sapotaceae	55	0.237583	I
														Greenwayodendron_suaveolens	Annonaceae	51	0.204282	T
														Pteleopsis_hylodendron	Combretaceae	21.5	0.036305	NPLD
														Sterculia_tragacantha	Malvaceae	30	0.0706858	P
														Sterculia_tragacantha	Malvaceae	22	0.0380133	P
														Sterculia_tragacantha	Malvaceae	36.7	0.105784	P
														Strombosia_pustulata	Erythropalaceae	24	0.0452389	T
														Syzygium_rowlandii	Myrtaceae	45.5	0.162597	I
														Trichoscypha_acuminata	Anacardiaceae	30.3	0.0721066	NPLD
														Triplochiton_scleroxylon	Malvaceae	55.3	0.240182	P
														Xylopia_aethiopica	Annonaceae	45	0.159043	P
														Albizia_zygia	Fabaceae	34.6	0.0940247	P
														Beilschmiedia_sp.	Lauraceae	21	0.0346361	T
														Centroplacus_glaucinus	Centroplacaceae	21	0.0346361	T
														Chrysophyllum_africanum	Sapotaceae	22.7	0.0404708	NPLD
														Cylicodiscus_gabunensis	Fabaceae	62	0.301907	P
														Discoglypremna_caloneura	Euphorbiaceae	36.7	0.105784	P
														Discoglypremna_caloneura	Euphorbiaceae	36	0.101788	P
														Entandrophragma_cylindricum	Meliaceae	160	2.01062	NPLD
														Funtumia_elastica	Apocynaceae	26	0.0530929	T
														Funtumia_elastica	Apocynaceae	65	0.331831	T
														Hexalobus_crispiflorus	Annonaceae	35	0.0962113	T
														Homalium_sp.	Salicaceae	28	0.0615752	NPLD
														Hylodendron_gabunense	Fabaceae	20.5	0.0330064	NPLD
														Hylodendron_gabunense	Fabaceae	30.5	0.0730617	NPLD
														Hylodendron_gabunense	Fabaceae	34	0.090792	NPLD
														Hylodendron_gabunense	Fabaceae	20	0.0314159	NPLD
														Hylodendron_gabunense	Fabaceae	26	0.0530929	NPLD
														Hylodendron_gabunense	Fabaceae	20.8	0.0339795	NPLD
														Margaritaria_discoidea	Phyllanthaceae	30	0.0706858	P
														Nauclea_diderrichii	Rubiaceae	61.5	0.297057	P
														Panda_oleosa	Pandaceae	65	0.331831	T
														Pentaclethra_macrophylla	Fabaceae	91.5	0.657555	NPLD
														Petersianthus_macrocarpus	Lecythidaceae	37.8	0.112221	NPLD
														Greenwayodendron_suaveolens	Annonaceae	29.8	0.0697465	T
														Strombosia_pustulata	Erythropalaceae	25	0.0490874	T
														Strombosia_pustulata	Erythropalaceae	26.5	0.0551546	T
														Strombosiopsis_tetrandra	Erythropalaceae	26.5	0.0551546	T
														Uapaca_sp.	Phyllanthaceae	60	0.282743	P
														Uapaca_sp.	Phyllanthaceae	70	0.384845	P
														Albizia_zygia	Fabaceae	29.5	0.0683493	P
														Alstonia_boonei	Apocynaceae	90	0.636173	P
														Beilschmiedia_sp.	Lauraceae	65.5	0.336955	T
														Celtis_adolfi-friderici	Cannabaceae	23.5	0.0433736	NPLD
														Cylicodiscus_gabunensis	Fabaceae	27	0.0572555	P
														Dacryodes_edulis	Burseraceae	43.5	0.148617	NPLD
														Desbordesia_glaucescens	Irvingiaceae	23	0.0415476	T
														Desplatsia_sp.	Malvaceae	33	0.0855299	NPLD
														Drypetes_gossweileri	Putranjivaceae	33	0.0855299	T
														Duboscia_macrocarpa	Malvaceae	55	0.237583	NPLD
														Annickia_affinis	Annonaceae	45	0.159043	T
														Erythrophleum_suaveolens	Fabaceae	110	0.950332	P
														Funtumia_elastica	Apocynaceae	21.5	0.036305	T
														Irvingia_grandifolia	Irvingiaceae	69.7	0.381553	NPLD
														Khaya_anthotheca	Meliaceae	85	0.56745	NPLD
														Klainedoxa_gabonensis	Irvingiaceae	75	0.441786	P
														Lepidobotrys_staudtii	Lepidobotryaceae	28.5	0.063794	T
														Markhamia_lutea	Bignoniaceae	23.5	0.0433736	P
														Nesogordonia_papaverifera	Malvaceae	22	0.0380133	T
														Petersianthus_macrocarpus	Lecythidaceae	22.5	0.0397608	NPLD
														Petersianthus_macrocarpus	Lecythidaceae	22.3	0.0390571	NPLD
														Greenwayodendron_suaveolens	Annonaceae	35	0.0962113	T
														Greenwayodendron_suaveolens	Annonaceae	20.9	0.034307	T
														Greenwayodendron_suaveolens	Annonaceae	24.5	0.0471435	T
														Greenwayodendron_suaveolens	Annonaceae	43	0.14522	T
														Rauvolfia_vomitoria	Apocynaceae	23.5	0.0433736	P
														Sapium_sp.	Euphorbiaceae	35	0.0962113	P
														Strombosia_pustulata	Erythropalaceae	29.5	0.0683493	T
														Strombosia_pustulata	Erythropalaceae	33.5	0.0881413	T
														Albizia_adianthifolia	Fabaceae	44.5	0.155528	P
														Anonidium_mannii	Annonaceae	24.5	0.0471435	T
														Chrysophyllum_africanum	Sapotaceae	90	0.636173	NPLD
														Annickia_affinis	Annonaceae	23.5	0.0433736	T
														Annickia_affinis	Annonaceae	35.5	0.0989798	T
														Eriocoelum_macrocarpum	Sapindaceae	26	0.0530929	T
														Eriocoelum_macrocarpum	Sapindaceae	21.5	0.036305	T
														Eriocoelum_macrocarpum	Sapindaceae	20.7	0.0336535	T
														Macaranga_sp.	Euphorbiaceae	35	0.0962113	P
														Macaranga_sp.	Euphorbiaceae	26	0.0530929	P
														Macaranga_sp.	Euphorbiaceae	36.5	0.104635	P
														Macaranga_sp.	Euphorbiaceae	50	0.19635	P
														Macaranga_sp.	Euphorbiaceae	43	0.14522	P
														Macaranga_sp.	Euphorbiaceae	49.5	0.192442	P
														Maranthes_sp.	Chrysobalanaceae	62.5	0.306796	T
														Musanga_cecropioides	Urticaceae	25	0.0490874	P
														Nesogordonia_papaverifera	Malvaceae	34.7	0.094569	T
														Panda_oleosa	Pandaceae	22.5	0.0397608	T
														Petersianthus_macrocarpus	Lecythidaceae	27	0.0572555	NPLD
														Greenwayodendron_suaveolens	Annonaceae	39.5	0.122542	T
														Greenwayodendron_suaveolens	Annonaceae	28.5	0.063794	T
														Greenwayodendron_suaveolens	Annonaceae	31	0.0754768	T
														Greenwayodendron_suaveolens	Annonaceae	43.5	0.148617	T
														Greenwayodendron_suaveolens	Annonaceae	38	0.113411	T
														Greenwayodendron_suaveolens	Annonaceae	27.5	0.0593957	T
														Greenwayodendron_suaveolens	Annonaceae	25	0.0490874	T
														Strombosia_pustulata	Erythropalaceae	25.5	0.0510705	T
														Trichilia_dregeana	Meliaceae	23.5	0.0433736	I
														Zanthoxylum_heitzii	Rutaceae	23.5	0.0433736	P
														Anonidium_mannii	Annonaceae	51.7	0.209928	T
														Chrysophyllum_lacourtianum	Sapotaceae	26	0.0530929	T
														Desbordesia_glaucescens	Irvingiaceae	65	0.331831	T
														Duboscia_macrocarpa	Malvaceae	60	0.282743	NPLD
														Duguetia_confinis	Annonaceae	26.5	0.0551546	NPLD
														Funtumia_elastica	Apocynaceae	34.5	0.093482	T
														Klainedoxa_macrophylla	Irvingiaceae	108	0.916088	P
														Lepidobotrys_staudtii	Lepidobotryaceae	21	0.0346361	T
														Macaranga_sp.	Euphorbiaceae	29.4	0.0678867	P
														Macaranga_sp.	Euphorbiaceae	45.3	0.161171	P
														Musanga_cecropioides	Urticaceae	26	0.0530929	P
														Nauclea_diderrichii	Rubiaceae	20	0.0314159	P
														Petersianthus_macrocarpus	Lecythidaceae	91	0.650388	NPLD
														Picralima_nitida	Apocynaceae	20.5	0.0330064	T
														Greenwayodendron_suaveolens	Annonaceae	28	0.0615752	T
														Greenwayodendron_suaveolens	Annonaceae	35	0.0962113	T
														Ricinodendron_heudelotii	Euphorbiaceae	57.1	0.256072	P
														Tabernaemontana_crassa	Apocynaceae	21	0.0346361	P
														Uapaca_sp.	Phyllanthaceae	24	0.0452389	P
														Vitex_grandifolia	Lamiaceae	45.5	0.162597	P
														Albizia_glaberrima	Fabaceae	90	0.636173	P
														Anonidium_mannii	Annonaceae	23.5	0.0433736	T
														Anonidium_mannii	Annonaceae	25	0.0490874	T
														Celtis_adolfi-friderici	Cannabaceae	29	0.066052	NPLD
														Desbordesia_glaucescens	Irvingiaceae	55	0.237583	T
														Annickia_affinis	Annonaceae	56.5	0.250719	T
														Annickia_affinis	Annonaceae	54.5	0.233283	T
														Annickia_affinis	Annonaceae	40.5	0.128825	T
														Annickia_affinis	Annonaceae	47	0.173494	T
														Annickia_affinis	Annonaceae	37	0.107521	T
														Annickia_affinis	Annonaceae	44.5	0.155528	T
														Annickia_affinis	Annonaceae	36	0.101788	T
														Annickia_affinis	Annonaceae	45	0.159043	T
														Fillaeopsis_discophora	Fabaceae	32.5	0.0829577	I
														Funtumia_elastica	Apocynaceae	44.5	0.155528	T
														Hexalobus_crispiflorus	Annonaceae	34.5	0.093482	T
														Homalium_sp.	Salicaceae	77.5	0.47173	NPLD
														Homalium_sp.	Salicaceae	31.7	0.0789239	NPLD
														Irvingia_gabonensis	Irvingiaceae	38.3	0.115209	T
														Isolona_hexaloba	Annonaceae	35.5	0.0989798	T
														Macaranga_sp.	Euphorbiaceae	24	0.0452389	P
														Margaritaria_discoidea	Phyllanthaceae	50.5	0.200296	P
														Phyllocosmus_africanus	Ixonanthaceae	21	0.0346361	T
														Pentaclethra_macrophylla	Fabaceae	44.5	0.155528	NPLD
														Petersianthus_macrocarpus	Lecythidaceae	70.3	0.388151	NPLD
														Petersianthus_macrocarpus	Lecythidaceae	43	0.14522	NPLD
														Greenwayodendron_suaveolens	Annonaceae	27.5	0.0593957	T
														Greenwayodendron_suaveolens	Annonaceae	36	0.101788	T
														Greenwayodendron_suaveolens	Annonaceae	30	0.0706858	T
														Strombosia_pustulata	Erythropalaceae	54	0.229022	T
														Tabernaemontana_crassa	Apocynaceae	22.5	0.0397608	P
														Trichilia_welwitschii	Meliaceae	35	0.0962113	T
														Trichilia_welwitschii	Meliaceae	33.5	0.0881413	T
														Triplochiton_scleroxylon	Malvaceae	58.7	0.270624	P
														Triplochiton_scleroxylon	Malvaceae	145.6	1.66499	P
														Triplochiton_scleroxylon	Malvaceae	129.5	1.31713	P
														Xylopia_staudtii	Annonaceae	50	0.19635	I
														Albizia_sp.	Fabaceae	21	0.0346361	P
														Alstonia_boonei	Apocynaceae	60	0.282743	P
														Alstonia_boonei	Apocynaceae	75	0.441786	P
														Chrysophyllum_lacourtianum	Sapotaceae	21	0.0346361	T
														Cleistopholis_glauca	Annonaceae	27	0.0572555	P
														Annickia_affinis	Annonaceae	42.5	0.141863	T
														Hexalobus_crispiflorus	Annonaceae	33.5	0.0881413	T
														Homalium_sp.	Salicaceae	23	0.0415476	NPLD
														Irvingia_gabonensis	Irvingiaceae	20	0.0314159	T
														Keayodendron_bridelioides	Phyllanthaceae	56	0.246301	I
														Musanga_cecropioides	Urticaceae	35	0.0962113	P
														Musanga_cecropioides	Urticaceae	45	0.159043	P
														Musanga_cecropioides	Urticaceae	22	0.0380133	P
														Musanga_cecropioides	Urticaceae	22	0.0380133	P
														Nesogordonia_papaverifera	Malvaceae	20.5	0.0330064	T
														Panda_oleosa	Pandaceae	39.5	0.122542	T
														Panda_oleosa	Pandaceae	24	0.0452389	T
														Panda_oleosa	Pandaceae	23	0.0415476	T
														Petersianthus_macrocarpus	Lecythidaceae	49.7	0.194	NPLD
														Greenwayodendron_suaveolens	Annonaceae	27.5	0.0593957	T
														Pycnanthus_angolensis	Myristicaceae	33.5	0.0881413	NPLD
														Santiria_trimera	Burseraceae	20.3	0.0323655	T
														Scyphocephalium_ochocoa	Myristicaceae	60	0.282743	NPLD
														Strombosia_pustulata	Erythropalaceae	32.5	0.0829577	T
														Strombosiopsis_tetrandra	Erythropalaceae	39	0.119459	T
														Tabernaemontana_crassa	Apocynaceae	23	0.0415476	P
														Terminalia_superba	Combretaceae	26.5	0.0551546	P
														Trichilia_welwitschii	Meliaceae	37	0.107521	T
														Triplochiton_scleroxylon	Malvaceae	41.1	0.13267	P
														Triplochiton_scleroxylon	Malvaceae	43.2	0.146574	P
														Triplochiton_scleroxylon	Malvaceae	103.2	0.836468	P
														Albizia_adianthifolia	Fabaceae	24.5	0.0471435	P
														Anonidium_mannii	Annonaceae	56.5	0.250719	T
														Blighia_welwitschii	Sapindaceae	79.5	0.496391	T
														Brenania_brieyi	Rubiaceae	28	0.0615752	I
														Cleistopholis_glauca	Annonaceae	25	0.0490874	P
														Coelocaryon_preussii	Myristicaceae	31.5	0.0779311	NPLD
														Coelocaryon_preussii	Myristicaceae	31.5	0.0779311	NPLD
														Desbordesia_glaucescens	Irvingiaceae	71.3	0.399272	T
														Duboscia_macrocarpa	Malvaceae	130	1.32732	NPLD
														Entandrophragma_cylindricum	Meliaceae	102.3	0.821942	NPLD
														Funtumia_elastica	Apocynaceae	42	0.138544	T
														Hexalobus_crispiflorus	Annonaceae	29	0.066052	T
														Homalium_sp.	Salicaceae	23.5	0.0433736	NPLD
														Hylodendron_gabunense	Fabaceae	33	0.0855299	NPLD
														Hylodendron_gabunense	Fabaceae	35	0.0962113	NPLD
														Hylodendron_gabunense	Fabaceae	28.5	0.063794	NPLD
														Hylodendron_gabunense	Fabaceae	35	0.0962113	NPLD
														Isolona_hexaloba	Annonaceae	30	0.0706858	T
														Lannea_welwitschii	Anacardiaceae	100	0.785398	P
														Macaranga_barteri	Euphorbiaceae	26.5	0.0551546	P
														Nesogordonia_papaverifera	Malvaceae	55	0.237583	T
														Panda_oleosa	Pandaceae	75	0.441786	T
														Petersianthus_macrocarpus	Lecythidaceae	54.5	0.233283	NPLD
														Petersianthus_macrocarpus	Lecythidaceae	38.5	0.116416	NPLD
														Pouteria_altissima	Sapotaceae	105	0.865901	NPLD
														Pycnanthus_angolensis	Myristicaceae	36	0.101788	NPLD
														Ricinodendron_heudelotii	Euphorbiaceae	59.5	0.278051	P
														Ricinodendron_heudelotii	Euphorbiaceae	26.5	0.0551546	P
														Sorindeia_sp.	Anacardiaceae	28.5	0.063794	T
														Strombosia_pustulata	Erythropalaceae	33	0.0855299	T
														Strombosia_pustulata	Erythropalaceae	38.5	0.116416	T
														Strombosiopsis_tetrandra	Erythropalaceae	41	0.132025	T
														Tabernaemontana_crassa	Apocynaceae	25	0.0490874	P
														Uapaca_sp.	Phyllanthaceae	50	0.19635	P
														Xylopia_staudtii	Annonaceae	35	0.0962113	I
														Xylopia_staudtii	Annonaceae	23.5	0.0433736	I
														Celtis_zenkeri	Cannabaceae	48.5	0.184745	NPLD
														Celtis_zenkeri	Cannabaceae	70.1	0.385945	NPLD
														Celtis_zenkeri	Cannabaceae	70	0.384845	NPLD
														Coelocaryon_preussii	Myristicaceae	25	0.0490874	NPLD
														Desbordesia_glaucescens	Irvingiaceae	95	0.708822	T
														Desbordesia_glaucescens	Irvingiaceae	80	0.502655	T
														Diospyros_sp.	Ebenaceae	27	0.0572555	T
														Duguetia_confinis	Annonaceae	21.5	0.036305	NPLD
														Annickia_affinis	Annonaceae	38	0.113411	T
														Hexalobus_crispiflorus	Annonaceae	32	0.0804248	T
														Musanga_cecropioides	Urticaceae	80	0.502655	P
														Musanga_cecropioides	Urticaceae	35	0.0962113	P
														Musanga_cecropioides	Urticaceae	35	0.0962113	P
														Musanga_cecropioides	Urticaceae	85	0.56745	P
														Musanga_cecropioides	Urticaceae	70	0.384845	P
														Musanga_cecropioides	Urticaceae	60	0.282743	P
														Nesogordonia_papaverifera	Malvaceae	50	0.19635	T
														Pentaclethra_macrophylla	Fabaceae	85	0.56745	NPLD
														Pycnanthus_angolensis	Myristicaceae	26.5	0.0551546	NPLD
														Pycnanthus_angolensis	Myristicaceae	21	0.0346361	NPLD
														Santiria_trimera	Burseraceae	23	0.0415476	T
														Strombosia_pustulata	Erythropalaceae	27	0.0572555	T
														Strombosia_pustulata	Erythropalaceae	26.5	0.0551546	T
														Tabernaemontana_crassa	Apocynaceae	21	0.0346361	P
														Tabernaemontana_crassa	Apocynaceae	23.5	0.0433736	P
														Trichilia_welwitschii	Meliaceae	23	0.0415476	T
														Trichoscypha_acuminata	Anacardiaceae	31.5	0.0779311	NPLD
														Xylopia_quintasii	Annonaceae	20	0.0314159	I
														Anthonotha_fragrans	Fabaceae	26.2	0.0539129	T
														Anthonotha_fragrans	Fabaceae	37.5	0.110447	T
														Canarium_schweinfurthii	Burseraceae	29.7	0.0692792	P
														Chrysophyllum_lacourtianum	Sapotaceae	21.2	0.0352989	T
														Corynanthe_pachyceras	Rubiaceae	26	0.0530929	T
														Corynanthe_pachyceras	Rubiaceae	23.5	0.0433736	T
														Corynanthe_pachyceras	Rubiaceae	26	0.0530929	T
														Desbordesia_glaucescens	Irvingiaceae	26	0.0530929	T
														Diospyros_crassiflora	Ebenaceae	20.1	0.0317309	T
														Drypetes_gossweileri	Putranjivaceae	39.5	0.122542	T
														Drypetes_gossweileri	Putranjivaceae	25	0.0490874	T
														Homalium_sp.	Salicaceae	53.5	0.224801	NPLD
														Homalium_sp.	Salicaceae	21.1	0.0349667	NPLD
														Hylodendron_gabunense	Fabaceae	24	0.0452389	NPLD
														Hylodendron_gabunense	Fabaceae	21.3	0.0356327	NPLD
														Lovoa_trichilioides	Meliaceae	23	0.0415476	NPLD
														Morinda_lucida	Rubiaceae	34.5	0.093482	P
														Musanga_cecropioides	Urticaceae	40	0.125664	P
														Nauclea_diderrichii	Rubiaceae	108	0.916088	P
														Oncoba_glauca	Salicaceae	30.5	0.0730617	P
														Greenwayodendron_suaveolens	Annonaceae	29	0.066052	T
														Greenwayodendron_suaveolens	Annonaceae	20.5	0.0330064	T
														Pterocarpus_soyauxii	Fabaceae	33	0.0855299	NPLD
														Ricinodendron_heudelotii	Euphorbiaceae	125	1.22718	P
														Uapaca_sp.	Phyllanthaceae	65	0.331831	P
														Uapaca_sp.	Phyllanthaceae	55.1	0.238448	P
														Xylopia_quintasii	Annonaceae	33	0.0855299	I
														Chrysophyllum_boukokoense	Sapotaceae	34.5	0.093482	T
														Cylicodiscus_gabunensis	Fabaceae	63	0.311725	P
														Entandrophragma_cylindricum	Meliaceae	110	0.950332	NPLD
														Erythrophleum_suaveolens	Fabaceae	73.5	0.424292	P
														Irvingia_smithii	Irvingiaceae	82.9	0.539758	T
														Macaranga_sp.	Euphorbiaceae	21	0.0346361	P
														Maprounea_membranaceae	Euphorbiaceae	24.5	0.0471435	P
														Musanga_cecropioides	Urticaceae	23	0.0415476	P
														Musanga_cecropioides	Urticaceae	24.1	0.0456167	P
														Musanga_cecropioides	Urticaceae	45.3	0.161171	P
														Musanga_cecropioides	Urticaceae	50	0.19635	P
														Musanga_cecropioides	Urticaceae	34.2	0.0918633	P
														Musanga_cecropioides	Urticaceae	40	0.125664	P
														Nesogordonia_papaverifera	Malvaceae	115	1.03869	T
														Oncoba_glauca	Salicaceae	21.5	0.036305	P
														Ouratea_sp.	Ochnaceae	21.5	0.036305	T
														Parkia_bicolor	Fabaceae	90	0.636173	NPLD
														Greenwayodendron_suaveolens	Annonaceae	20	0.0314159	T
														Psydrax_arnoldiana	Rubiaceae	23.6	0.0437435	P
														Staudtia_kamerunensis	Myristicaceae	31.1	0.0759645	T
														Strombosiopsis_tetrandra	Erythropalaceae	32.4	0.082448	T
														Trichoscypha_acuminata	Anacardiaceae	31.1	0.0759645	NPLD
														Uapaca_sp.	Phyllanthaceae	65	0.331831	P
														Uapaca_sp.	Phyllanthaceae	55	0.237583	P
														Xylopia_hypolampra	Annonaceae	26.5	0.0551546	P
														Xylopia_hypolampra	Annonaceae	33.5	0.0881413	P
														Albizia_adianthifolia	Fabaceae	70	0.384845	P
														Anopyxis_klaineana	Rhizophoraceae	125	1.22718	I
														Chrysophyllum_lacourtianum	Sapotaceae	22	0.0380133	T
														Chrysophyllum_lacourtianum	Sapotaceae	23	0.0415476	T
														Desbordesia_glaucescens	Irvingiaceae	25	0.0490874	T
														Drypetes_gossweileri	Putranjivaceae	27.5	0.0593957	T
														Hylodendron_gabunense	Fabaceae	24.9	0.0486955	NPLD
														Maesopsis_eminii	Rhamnaceae	49.1	0.189345	P
														Pausinystalia_macroceras	Rubiaceae	23.5	0.0433736	T
														Pentaclethra_macrophylla	Fabaceae	57.5	0.259672	NPLD
														Pentaclethra_macrophylla	Fabaceae	38.5	0.116416	NPLD
														Petersianthus_macrocarpus	Lecythidaceae	72	0.40715	NPLD
														Petersianthus_macrocarpus	Lecythidaceae	108	0.916088	NPLD
														Picralima_nitida	Apocynaceae	54	0.229022	T
														Greenwayodendron_suaveolens	Annonaceae	21.5	0.036305	T
														Santiria_trimera	Burseraceae	22	0.0380133	T
														Santiria_trimera	Burseraceae	22.2	0.0387076	T
														Strombosia_pustulata	Erythropalaceae	21.1	0.0349667	T
														Strombosia_pustulata	Erythropalaceae	32	0.0804248	T
														Strombosia_pustulata	Erythropalaceae	29.3	0.0674256	T
														Syzygium_rowlandii	Myrtaceae	50.5	0.200296	I
														Tessmannia_anomala	Fabaceae	45.1	0.159751	T
														Trichilia_tessmannii	Meliaceae	21.2	0.0352989	I
														Uapaca_sp.	Phyllanthaceae	37.2	0.108687	P
														Centroplacus_glaucinus	Centroplacaceae	21.5	0.036305	T
														Chrysophyllum_lacourtianum	Sapotaceae	21.5	0.036305	T
														Desbordesia_glaucescens	Irvingiaceae	45.1	0.159751	T
														Drypetes_preussii	Putranjivaceae	45.2	0.16046	T
														Duboscia_macrocarpa	Malvaceae	26	0.0530929	NPLD
														Annickia_affinis	Annonaceae	38.5	0.116416	T
														Erythrophleum_suaveolens	Fabaceae	50.5	0.200296	P
														Funtumia_elastica	Apocynaceae	40.5	0.128825	T
														Klainedoxa_gabonensis	Irvingiaceae	30	0.0706858	P
														Maranthes_glabra	Chrysobalanaceae	42.5	0.141863	T
														Maranthes_glabra	Chrysobalanaceae	39.1	0.120072	T
														Maranthes_glabra	Chrysobalanaceae	22	0.0380133	T
														Musanga_cecropioides	Urticaceae	25	0.0490874	P
														Musanga_cecropioides	Urticaceae	23.5	0.0433736	P
														Musanga_cecropioides	Urticaceae	24.5	0.0471435	P
														Musanga_cecropioides	Urticaceae	45	0.159043	P
														Picralima_nitida	Apocynaceae	37	0.107521	T
														Greenwayodendron_suaveolens	Annonaceae	29	0.066052	T
														Greenwayodendron_suaveolens	Annonaceae	39.5	0.122542	T
														Pterocarpus_soyauxii	Fabaceae	46	0.16619	NPLD
														Sapium_sp.	Euphorbiaceae	22	0.0380133	P
														Trichilia_monadelpha	Meliaceae	33	0.0855299	I
														Vitex_rivularis	Lamiaceae	26.1	0.0535021	P
														Vitex_rivularis	Lamiaceae	30.5	0.0730617	P
														Blighia_welwitschii	Sapindaceae	35	0.0962113	T
														Blighia_welwitschii	Sapindaceae	20	0.0314159	T
														Celtis_tessmannii	Cannabaceae	51	0.204282	NPLD
														Drypetes_preussii	Putranjivaceae	37.1	0.108103	T
														Duboscia_macrocarpa	Malvaceae	23.9	0.0448627	NPLD
														Duboscia_macrocarpa	Malvaceae	22	0.0380133	NPLD
														Entandrophragma_cylindricum	Meliaceae	62.2	0.303858	NPLD
														Erismadelphus_exsul	Vochysiaceae	23	0.0415476	I
														Funtumia_elastica	Apocynaceae	30	0.0706858	T
														Hylodendron_gabunense	Fabaceae	27.2	0.0581069	NPLD
														Hylodendron_gabunense	Fabaceae	34.2	0.0918633	NPLD
														Hylodendron_gabunense	Fabaceae	34.8	0.0951149	NPLD
														Irvingia_gabonensis	Irvingiaceae	26.2	0.0539129	T
														Maranthes_glabra	Chrysobalanaceae	24	0.0452389	T
														Maranthes_glabra	Chrysobalanaceae	47.2	0.174974	T
														Maranthes_glabra	Chrysobalanaceae	40	0.125664	T
														Margaritaria_discoidea	Phyllanthaceae	55.2	0.239314	P
														Nesogordonia_papaverifera	Malvaceae	24	0.0452389	T
														Panda_oleosa	Pandaceae	22	0.0380133	T
														Pentaclethra_macrophylla	Fabaceae	32	0.0804248	NPLD
														Pentaclethra_macrophylla	Fabaceae	70	0.384845	NPLD
														Petersianthus_macrocarpus	Lecythidaceae	23.2	0.0422733	NPLD
														Greenwayodendron_suaveolens	Annonaceae	28.1	0.0620158	T
														Greenwayodendron_suaveolens	Annonaceae	23	0.0415476	T
														Greenwayodendron_suaveolens	Annonaceae	25.8	0.0522792	T
														Pterocarpus_soyauxii	Fabaceae	21	0.0346361	NPLD
														Santiria_trimera	Burseraceae	31	0.0754768	T
														Strombosia_pustulata	Erythropalaceae	20	0.0314159	T
														Strombosiopsis_tetrandra	Erythropalaceae	44.1	0.152745	T
														Tabernaemontana_crassa	Apocynaceae	26	0.0530929	P
														Tessmannia_anomala	Fabaceae	90	0.636173	T
														Tetrapleura_tetraptera	Fabaceae	33.3	0.087092	HC
														Vitex_rivularis	Lamiaceae	23.1	0.0419096	P
														Vitex_rivularis	Lamiaceae	34.9	0.0956623	P
														Albizia_ferruginea	Fabaceae	24.1	0.0456167	P
														Albizia_glaberrima	Fabaceae	22.2	0.0387076	P
														Alstonia_boonei	Apocynaceae	65	0.331831	P
														Anonidium_mannii	Annonaceae	48.1	0.181711	T
														Anonidium_mannii	Annonaceae	54.8	0.235858	T
														Barteria_fistulosa	Passifloraceae	23.1	0.0419096	HC
														Celtis_zenkeri	Cannabaceae	45	0.159043	NPLD
														Cleistopholis_glauca	Annonaceae	20.8	0.0339795	P
														Cleistopholis_glauca	Annonaceae	22.2	0.0387076	P
														Cleistopholis_glauca	Annonaceae	26.8	0.0564104	P
														Annickia_affinis	Annonaceae	40	0.125664	T
														Annickia_affinis	Annonaceae	45.1	0.159751	T
														Annickia_affinis	Annonaceae	36.2	0.102922	T
														Erythrophleum_suaveolens	Fabaceae	20.1	0.0317309	P
														Homalium_sp.	Salicaceae	30	0.0706858	NPLD
														Keayodendron_bridelioides	Phyllanthaceae	33.1	0.086049	I
														Lovoa_trichilioides	Meliaceae	23.8	0.0444881	NPLD
														Macaranga_sp.	Euphorbiaceae	60	0.282743	P
														Petersianthus_macrocarpus	Lecythidaceae	22.2	0.0387076	NPLD
														Petersianthus_macrocarpus	Lecythidaceae	38.1	0.114009	NPLD
														Petersianthus_macrocarpus	Lecythidaceae	26.9	0.0568322	NPLD
														Petersianthus_macrocarpus	Lecythidaceae	47.9	0.180203	NPLD
														Picralima_nitida	Apocynaceae	26	0.0530929	T
														Pterocarpus_soyauxii	Fabaceae	115	1.03869	NPLD
														Rauvolfia_vomitoria	Apocynaceae	54	0.229022	P
														Sterculia_tragacantha	Malvaceae	27.2	0.0581069	P
														Stereospermum_acuminatissimum	Bignoniaceae	75	0.441786	I
														Strombosia_pustulata	Erythropalaceae	35.2	0.097314	T
														Terminalia_superba	Combretaceae	85	0.56745	P
														Trichilia_dregeana	Meliaceae	27.1	0.0576804	I
														Trichilia_dregeana	Meliaceae	20	0.0314159	I
														Allanblackia_floribunda	Clusiaceae	31.9	0.0799229	T
														Antidesma_membranaceum	Euphorbiaceae	23.1	0.0419096	T
														Celtis_zenkeri	Cannabaceae	60	0.282743	NPLD
														Erythrophleum_suaveolens	Fabaceae	73.1	0.419686	P
														Funtumia_elastica	Apocynaceae	29	0.066052	T
														Funtumia_elastica	Apocynaceae	43.8	0.150674	T
														Homalium_sp.	Salicaceae	27.2	0.0581069	NPLD
														Irvingia_gabonensis	Irvingiaceae	70	0.384845	T
														Musanga_cecropioides	Urticaceae	55	0.237583	P
														Musanga_cecropioides	Urticaceae	60	0.282743	P
														Musanga_cecropioides	Urticaceae	30	0.0706858	P
														Musanga_cecropioides	Urticaceae	60	0.282743	P
														Musanga_cecropioides	Urticaceae	50.2	0.197923	P
														Musanga_cecropioides	Urticaceae	24.2	0.0459961	P
														Musanga_cecropioides	Urticaceae	23.9	0.0448627	P
														Musanga_cecropioides	Urticaceae	45	0.159043	P
														Musanga_cecropioides	Urticaceae	24.8	0.0483051	P
														Musanga_cecropioides	Urticaceae	54.9	0.23672	P
														Musanga_cecropioides	Urticaceae	65	0.331831	P
														Musanga_cecropioides	Urticaceae	45	0.159043	P
														Musanga_cecropioides	Urticaceae	30	0.0706858	P
														Musanga_cecropioides	Urticaceae	45	0.159043	P
														Musanga_cecropioides	Urticaceae	25	0.0490874	P
														Musanga_cecropioides	Urticaceae	40	0.125664	P
														Musanga_cecropioides	Urticaceae	35	0.0962113	P
														Musanga_cecropioides	Urticaceae	55.2	0.239314	P
														Musanga_cecropioides	Urticaceae	70	0.384845	P
														Musanga_cecropioides	Urticaceae	30	0.0706858	P
														Myrianthus_arboreus	Urticaceae	34.8	0.0951149	HC
														Rauvolfia_macrophylla	Apocynaceae	27.2	0.0581069	P
														Rauvolfia_macrophylla	Apocynaceae	31.2	0.0764538	P
														Ricinodendron_heudelotii	Euphorbiaceae	78.2	0.48029	P
														Ricinodendron_heudelotii	Euphorbiaceae	21.3	0.0356327	P
														Strombosia_pustulata	Erythropalaceae	24.2	0.0459961	T
														Afrostyrax_lepidophyllus	Huaceae	23.2	0.0422733	T
														Anonidium_mannii	Annonaceae	28	0.0615752	T
														Anopyxis_klaineana	Rhizophoraceae	83.5	0.547599	I
														Bobgunnia_fistuloides	Fabaceae	21.5	0.036305	HC
														Bobgunnia_fistuloides	Fabaceae	106	0.882473	HC
														Centroplacus_glaucinus	Centroplacaceae	25.5	0.0510705	T
														Centroplacus_glaucinus	Centroplacaceae	24.5	0.0471435	T
														Centroplacus_glaucinus	Centroplacaceae	26	0.0530929	T
														Centroplacus_glaucinus	Centroplacaceae	21.4	0.0359681	T
														Centroplacus_glaucinus	Centroplacaceae	21.3	0.0356327	T
														Centroplacus_glaucinus	Centroplacaceae	23.5	0.0433736	T
														Crudia_gabonensis	Fabaceae	20	0.0314159	T
														Discoglypremna_caloneura	Euphorbiaceae	22.7	0.0404708	P
														Discoglypremna_caloneura	Euphorbiaceae	33.4	0.0876159	P
														Duboscia_macrocarpa	Malvaceae	36.5	0.104635	NPLD
														Erythrophleum_suaveolens	Fabaceae	67.2	0.354673	P
														Guarea_cedrata	Meliaceae	37	0.107521	NPLD
														Homalium_sp.	Salicaceae	20.3	0.0323655	NPLD
														Pachypodanthium_staudtii	Annonaceae	20.6	0.0333292	NPLD
														Pericopsis_elata	Fabaceae	70.5	0.390363	P
														Greenwayodendron_suaveolens	Annonaceae	24	0.0452389	T
														Greenwayodendron_suaveolens	Annonaceae	23	0.0415476	T
														Greenwayodendron_suaveolens	Annonaceae	30	0.0706858	T
														Greenwayodendron_suaveolens	Annonaceae	21	0.0346361	T
														Greenwayodendron_suaveolens	Annonaceae	32.7	0.0839818	T
														Greenwayodendron_suaveolens	Annonaceae	25	0.0490874	T
														Greenwayodendron_suaveolens	Annonaceae	29.5	0.0683493	T
														Greenwayodendron_suaveolens	Annonaceae	33	0.0855299	T
														Psydrax_arnoldiana	Rubiaceae	50.2	0.197923	P
														Sorindeia_sp.	Anacardiaceae	24	0.0452389	T
														Streblus_usambarensis	Moraceae	45.3	0.161171	I
														Strombosia_pustulata	Erythropalaceae	33	0.0855299	T
														Strombosiopsis_tetrandra	Erythropalaceae	26.3	0.0543252	T
														Strombosiopsis_tetrandra	Erythropalaceae	22.5	0.0397608	T
														Strombosiopsis_tetrandra	Erythropalaceae	23	0.0415476	T
														Trichilia_dregeana	Meliaceae	26.5	0.0551546	I
														Afrostyrax_lepidophyllus	Huaceae	55	0.237583	T
														Alstonia_boonei	Apocynaceae	25	0.0490874	P
														Anthonotha_fragrans	Fabaceae	24	0.0452389	T
														Dacryodes_edulis	Burseraceae	25.7	0.0518748	NPLD
														Duboscia_macrocarpa	Malvaceae	21.6	0.0366435	NPLD
														Entandrophragma_cylindricum	Meliaceae	36.4	0.104062	NPLD
														Erythrophleum_suaveolens	Fabaceae	64.4	0.325733	P
														Erythrophleum_suaveolens	Fabaceae	110	0.950332	P
														Erythrophleum_suaveolens	Fabaceae	65.7	0.339016	P
														Garcinia_mannii	Clusiaceae	22.5	0.0397608	T
														Macaranga_sp.	Euphorbiaceae	39.2	0.120687	P
														Oddoniodendron_normandii	Fabaceae	70	0.384845	T
														Oddoniodendron_normandii	Fabaceae	20.8	0.0339795	T
														Oddoniodendron_normandii	Fabaceae	35	0.0962113	T
														Oddoniodendron_normandii	Fabaceae	29.4	0.0678867	T
														Pentaclethra_macrophylla	Fabaceae	45.5	0.162597	NPLD
														Pericopsis_elata	Fabaceae	45.7	0.16403	P
														Greenwayodendron_suaveolens	Annonaceae	28.5	0.063794	T
														Greenwayodendron_suaveolens	Annonaceae	20	0.0314159	T
														Greenwayodendron_suaveolens	Annonaceae	39.5	0.122542	T
														Santiria_trimera	Burseraceae	45.5	0.162597	T
														Strombosiopsis_tetrandra	Erythropalaceae	26.3	0.0543252	T
														Tessmannia_anomala	Fabaceae	62	0.301907	T
														Vitex_rivularis	Lamiaceae	45.5	0.162597	P
														Albizia_glaberrima	Fabaceae	80	0.502655	P
														Alstonia_boonei	Apocynaceae	70	0.384845	P
														Alstonia_boonei	Apocynaceae	100	0.785398	P
														Angylocalyx_pynaertii	Fabaceae	45.4	0.161883	T
														Anonidium_mannii	Annonaceae	41	0.132025	T
														Corynanthe_pachyceras	Rubiaceae	26.7	0.0559902	T
														Discoglypremna_caloneura	Euphorbiaceae	41.2	0.133317	P
														Drypetes_leonensis	Putranjivaceae	22	0.0380133	T
														Entandrophragma_cylindricum	Meliaceae	120	1.13097	NPLD
														Entandrophragma_cylindricum	Meliaceae	120	1.13097	NPLD
														Eriocoelum_macrocarpum	Sapindaceae	70	0.384845	T
														Erythrophleum_suaveolens	Fabaceae	65.3	0.334901	P
														Irvingia_grandifolia	Irvingiaceae	100	0.785398	NPLD
														Irvingia_robur	Irvingiaceae	85	0.56745	T
														Klainedoxa_gabonensis	Irvingiaceae	75	0.441786	P
														Lasiodiscus_marmoratus	Rhamnaceae	20.4	0.0326851	T
														Lasiodiscus_marmoratus	Rhamnaceae	26.2	0.0539129	T
														Lasiodiscus_marmoratus	Rhamnaceae	25	0.0490874	T
														Mansonia_altissima	Malvaceae	44.3	0.154134	NPLD
														Margaritaria_discoidea	Phyllanthaceae	46.3	0.168365	P
														Pentaclethra_macrophylla	Fabaceae	35.5	0.0989798	NPLD
														Greenwayodendron_suaveolens	Annonaceae	24.4	0.0467595	T
														Greenwayodendron_suaveolens	Annonaceae	65.4	0.335927	T
														Greenwayodendron_suaveolens	Annonaceae	28.4	0.0633471	T
														Greenwayodendron_suaveolens	Annonaceae	36	0.101788	T
														Greenwayodendron_suaveolens	Annonaceae	20.5	0.0330064	T
														Greenwayodendron_suaveolens	Annonaceae	33.5	0.0881413	T
														Greenwayodendron_suaveolens	Annonaceae	38.5	0.116416	T
														Greenwayodendron_suaveolens	Annonaceae	34.8	0.0951149	T
														Greenwayodendron_suaveolens	Annonaceae	27.8	0.0606987	T
														Rinorea_oblongifolia	Violaceae	21.7	0.0369836	T
														Rinorea_oblongifolia	Violaceae	20.7	0.0336535	T
														Rinorea_oblongifolia	Violaceae	26	0.0530929	T
														Strombosia_pustulata	Erythropalaceae	34.2	0.0918633	T
														Strombosiopsis_tetrandra	Erythropalaceae	40.5	0.128825	T
														Terminalia_superba	Combretaceae	70	0.384845	P
														Terminalia_superba	Combretaceae	60	0.282743	P
														Trichilia_dregeana	Meliaceae	27	0.0572555	I
														Afrostyrax_lepidophyllus	Huaceae	23.5	0.0433736	T
														Alstonia_boonei	Apocynaceae	70	0.384845	P
														Beilschmiedia_sp.	Lauraceae	20	0.0314159	T
														Desbordesia_glaucescens	Irvingiaceae	30.2	0.0716315	T
														Drypetes_gossweileri	Putranjivaceae	42.5	0.141863	T
														Annickia_affinis	Annonaceae	25	0.0490874	T
														Entandrophragma_cylindricum	Meliaceae	29.3	0.0674256	NPLD
														Entandrophragma_utile	Meliaceae	22.6	0.040115	NPLD
														Holoptelea_grandis	Ulmaceae	22.5	0.0397608	I
														Lepidobotrys_staudtii	Lepidobotryaceae	26.5	0.0551546	T
														Macaranga_sp.	Euphorbiaceae	30	0.0706858	P
														Pentaclethra_macrophylla	Fabaceae	60	0.282743	NPLD
														Greenwayodendron_suaveolens	Annonaceae	29	0.066052	T
														Strombosia_pustulata	Erythropalaceae	33.4	0.0876159	T
														Strombosia_pustulata	Erythropalaceae	23.4	0.0430053	T
														Strombosia_pustulata	Erythropalaceae	38	0.113411	T
														Strombosia_pustulata	Erythropalaceae	26.4	0.0547391	T
														Tetrorchidium_didymostemon	Euphorbiaceae	23.3	0.0426385	P
														Xylopia_quintasii	Annonaceae	34.2	0.0918633	I
														Albizia_glaberrima	Fabaceae	110	0.950332	P
														Alstonia_boonei	Apocynaceae	80	0.502655	P
														Carapa_sp.	Meliaceae	26.9	0.0568322	T
														Celtis_zenkeri	Cannabaceae	70	0.384845	NPLD
														Desbordesia_glaucescens	Irvingiaceae	102.5	0.825159	T
														Entandrophragma_cylindricum	Meliaceae	27.7	0.0602628	NPLD
														Funtumia_elastica	Apocynaceae	27.6	0.0598285	T
														Lepidobotrys_staudtii	Lepidobotryaceae	21	0.0346361	T
														Margaritaria_discoidea	Phyllanthaceae	61.2	0.294166	P
														Margaritaria_discoidea	Phyllanthaceae	27	0.0572555	P
														Monodora_tenuifolia	Annonaceae	22.7	0.0404708	T
														Pachypodanthium_staudtii	Annonaceae	22.3	0.0390571	NPLD
														Pteleopsis_hylodendron	Combretaceae	20	0.0314159	NPLD
														Strombosia_pustulata	Erythropalaceae	42.5	0.141863	T
														Tabernaemontana_crassa	Apocynaceae	24.6	0.0475292	P
														Trichoscypha_acuminata	Anacardiaceae	20.1	0.0317309	NPLD
														Zanthoxylum_buesgenii	Rutaceae	31	0.0754768	I
														Albizia_glaberrima	Fabaceae	80	0.502655	P
														Alstonia_boonei	Apocynaceae	90	0.636173	P
														Funtumia_elastica	Apocynaceae	42	0.138544	T
														Hexalobus_crispiflorus	Annonaceae	25.2	0.0498759	T
														Irvingia_gabonensis	Irvingiaceae	70	0.384845	T
														Irvingia_robur	Irvingiaceae	54.7	0.234998	T
														Keayodendron_bridelioides	Phyllanthaceae	33	0.0855299	I
														Nesogordonia_papaverifera	Malvaceae	21.5	0.036305	T
														Oddoniodendron_normandii	Fabaceae	28.6	0.0642424	T
														Oddoniodendron_normandii	Fabaceae	26.4	0.0547391	T
														Pausinystalia_macroceras	Rubiaceae	23.7	0.044115	T
														Greenwayodendron_suaveolens	Annonaceae	29.4	0.0678867	T
														Greenwayodendron_suaveolens	Annonaceae	26	0.0530929	T
														Greenwayodendron_suaveolens	Annonaceae	26	0.0530929	T
														Greenwayodendron_suaveolens	Annonaceae	27.1	0.0576804	T
														Greenwayodendron_suaveolens	Annonaceae	22	0.0380133	T
														Pterocarpus_soyauxii	Fabaceae	52.5	0.216475	NPLD
														Santiria_trimera	Burseraceae	60	0.282743	T
														Sorindeia_sp.	Anacardiaceae	23	0.0415476	T
														Strombosia_pustulata	Erythropalaceae	24.7	0.0479164	T
														Strombosia_pustulata	Erythropalaceae	27.5	0.0593957	T
														Tessmannia_anomala	Fabaceae	90	0.636173	T
														Tessmannia_anomala	Fabaceae	32.4	0.082448	T
														Tessmannia_anomala	Fabaceae	54.5	0.233283	T
														Xylopia_aethiopica	Annonaceae	33	0.0855299	P
														Xylopia_quintasii	Annonaceae	25.2	0.0498759	I
														Anonidium_mannii	Annonaceae	24.9	0.0486955	T
														Celtis_adolfi-friderici	Cannabaceae	59.5	0.278051	NPLD
														Celtis_zenkeri	Cannabaceae	90	0.636173	NPLD
														Centroplacus_glaucinus	Centroplacaceae	21.7	0.0369836	T
														Desbordesia_glaucescens	Irvingiaceae	20.1	0.0317309	T
														Annickia_affinis	Annonaceae	34	0.090792	T
														Annickia_affinis	Annonaceae	33	0.0855299	T
														Annickia_affinis	Annonaceae	30.7	0.074023	T
														Erythrophleum_suaveolens	Fabaceae	99	0.769769	P
														Erythrophleum_suaveolens	Fabaceae	50	0.19635	P
														Fernandoa_adolfi-friderici	Bignoniaceae	63.5	0.316692	I
														Fernandoa_adolfi-friderici	Bignoniaceae	47.8	0.179451	I
														Hexalobus_crispiflorus	Annonaceae	37.5	0.110447	T
														Hylodendron_gabunense	Fabaceae	45	0.159043	NPLD
														Irvingia_gabonensis	Irvingiaceae	25.7	0.0518748	T
														Keayodendron_bridelioides	Phyllanthaceae	95	0.708822	I
														Lepidobotrys_staudtii	Lepidobotryaceae	68	0.363168	T
														Macaranga_sp.	Euphorbiaceae	35	0.0962113	P
														Meiocarpidium_lepidotum	Annonaceae	25.9	0.0526853	T
														Meiocarpidium_lepidotum	Annonaceae	20.5	0.0330064	T
														Pachypodanthium_staudtii	Annonaceae	22.7	0.0404708	NPLD
														Pachypodanthium_staudtii	Annonaceae	24	0.0452389	NPLD
														Panda_oleosa	Pandaceae	62	0.301907	T
														Panda_oleosa	Pandaceae	40	0.125664	T
														Greenwayodendron_suaveolens	Annonaceae	35.7	0.100098	T
														Greenwayodendron_suaveolens	Annonaceae	30.6	0.0735415	T
														Greenwayodendron_suaveolens	Annonaceae	21.4	0.0359681	T
														Greenwayodendron_suaveolens	Annonaceae	35	0.0962113	T
														Greenwayodendron_suaveolens	Annonaceae	28.3	0.0629018	T
														Greenwayodendron_suaveolens	Annonaceae	27	0.0572555	T
														Greenwayodendron_suaveolens	Annonaceae	37.7	0.111628	T
														Greenwayodendron_suaveolens	Annonaceae	33.8	0.089727	T
														Greenwayodendron_suaveolens	Annonaceae	37.5	0.110447	T
														Greenwayodendron_suaveolens	Annonaceae	40	0.125664	T
														Pteleopsis_hylodendron	Combretaceae	200	3.14159	NPLD
														Sorindeia_sp.	Anacardiaceae	20.3	0.0323655	T
														Strombosia_pustulata	Erythropalaceae	23.6	0.0437435	T
														Strombosia_pustulata	Erythropalaceae	33.6	0.0886683	T
														Strombosia_pustulata	Erythropalaceae	21	0.0346361	T
														Strombosia_pustulata	Erythropalaceae	26.4	0.0547391	T
														Strombosia_pustulata	Erythropalaceae	21	0.0346361	T
														Terminalia_superba	Combretaceae	70	0.384845	P
														Tessmannia_anomala	Fabaceae	73	0.418539	T
														Trichilia_dregeana	Meliaceae	21.3	0.0356327	I
														Xylopia_hypolampra	Annonaceae	60.7	0.289379	P
														Xylopia_quintasii	Annonaceae	21.6	0.0366435	I
														Centroplacus_glaucinus	Centroplacaceae	21	0.0346361	T
														Centroplacus_glaucinus	Centroplacaceae	22.3	0.0390571	T
														Centroplacus_glaucinus	Centroplacaceae	20.2	0.0320474	T
														Chrysophyllum_africanum	Sapotaceae	70	0.384845	NPLD
														Corynanthe_pachyceras	Rubiaceae	24.7	0.0479164	T
														Corynanthe_pachyceras	Rubiaceae	27.5	0.0593957	T
														Dialium_zenkeri	Fabaceae	70	0.384845	T
														Annickia_affinis	Annonaceae	53.9	0.228175	T
														Annickia_affinis	Annonaceae	21.2	0.0352989	T
														Entandrophragma_cylindricum	Meliaceae	100	0.785398	NPLD
														Entandrophragma_cylindricum	Meliaceae	28.6	0.0642424	NPLD
														Entandrophragma_cylindricum	Meliaceae	81.5	0.521681	NPLD
														Hexalobus_crispiflorus	Annonaceae	35.3	0.0978677	T
														Hexalobus_crispiflorus	Annonaceae	24.7	0.0479164	T
														Homalium_sp.	Salicaceae	22.9	0.0411871	NPLD
														Hylodendron_gabunense	Fabaceae	35	0.0962113	NPLD
														Macaranga_sp.	Euphorbiaceae	36.2	0.102922	P
														Macaranga_sp.	Euphorbiaceae	29.5	0.0683493	P
														Greenwayodendron_suaveolens	Annonaceae	40.5	0.128825	T
														Greenwayodendron_suaveolens	Annonaceae	20	0.0314159	T
														Greenwayodendron_suaveolens	Annonaceae	20	0.0314159	T
														Greenwayodendron_suaveolens	Annonaceae	24.7	0.0479164	T
														Greenwayodendron_suaveolens	Annonaceae	32	0.0804248	T
														Greenwayodendron_suaveolens	Annonaceae	29.5	0.0683493	T
														Greenwayodendron_suaveolens	Annonaceae	27.4	0.0589646	T
														Greenwayodendron_suaveolens	Annonaceae	29.3	0.0674256	T
														Greenwayodendron_suaveolens	Annonaceae	28.2	0.062458	T
														Pouteria_altissima	Sapotaceae	90	0.636173	NPLD
														Rauvolfia_vomitoria	Apocynaceae	29.3	0.0674256	P
														Rhodognaphalon_brevicuspe	Malvaceae	56	0.246301	P
														Sorindeia_sp.	Anacardiaceae	36.2	0.102922	T
														Strombosia_pustulata	Erythropalaceae	26.2	0.0539129	T
														Strombosia_pustulata	Erythropalaceae	38.2	0.114608	T
														Strombosia_pustulata	Erythropalaceae	32	0.0804248	T
														Strombosia_pustulata	Erythropalaceae	44.2	0.153439	T
														Strombosia_pustulata	Erythropalaceae	25	0.0490874	T
														Strombosia_pustulata	Erythropalaceae	33.8	0.089727	T
														Strombosia_pustulata	Erythropalaceae	39	0.119459	T
														Terminalia_superba	Combretaceae	85	0.56745	P
														Triplochiton_scleroxylon	Malvaceae	180	2.54469	P
														Xylopia_aurantiiodora	Annonaceae	20.5	0.0330064	P
														Xylopia_quintasii	Annonaceae	28.2	0.062458	I
														Xylopia_quintasii	Annonaceae	23.8	0.0444881	I
														Alstonia_boonei	Apocynaceae	50	0.19635	P
														Angylocalyx_pynaertii	Fabaceae	45.3	0.161171	T
														Brenania_brieyi	Rubiaceae	70	0.384845	I
														Cola_acuminata	Malvaceae	27	0.0572555	T
														Corynanthe_pachyceras	Rubiaceae	34.7	0.094569	T
														Annickia_affinis	Annonaceae	40.8	0.130741	T
														Entandrophragma_cylindricum	Meliaceae	60	0.282743	NPLD
														Entandrophragma_cylindricum	Meliaceae	130	1.32732	NPLD
														Entandrophragma_cylindricum	Meliaceae	27	0.0572555	NPLD
														Erythrophleum_suaveolens	Fabaceae	85.6	0.57549	P
														Funtumia_elastica	Apocynaceae	30.2	0.0716315	T
														Hexalobus_crispiflorus	Annonaceae	22	0.0380133	T
														Homalium_sp.	Salicaceae	42	0.138544	NPLD
														Keayodendron_bridelioides	Phyllanthaceae	23.6	0.0437435	I
														Klainedoxa_gabonensis	Irvingiaceae	110	0.950332	P
														Lepidobotrys_staudtii	Lepidobotryaceae	33.5	0.0881413	T
														Margaritaria_discoidea	Phyllanthaceae	73.3	0.421986	P
														Greenwayodendron_suaveolens	Annonaceae	38	0.113411	T
														Greenwayodendron_suaveolens	Annonaceae	34.8	0.0951149	T
														Greenwayodendron_suaveolens	Annonaceae	24.4	0.0467595	T
														Greenwayodendron_suaveolens	Annonaceae	34	0.090792	T
														Greenwayodendron_suaveolens	Annonaceae	40	0.125664	T
														Strombosia_pustulata	Erythropalaceae	34	0.090792	T
														Syzygium_rowlandii	Myrtaceae	85	0.56745	I
														Tessmannia_anomala	Fabaceae	26	0.0530929	T
														Trichoscypha_acuminata	Anacardiaceae	27	0.0572555	NPLD
														Trichoscypha_acuminata	Anacardiaceae	22	0.0380133	NPLD
														Vitex_rivularis	Lamiaceae	39.8	0.12441	P
														Angylocalyx_pynaertii	Fabaceae	45	0.159043	T
														Desbordesia_glaucescens	Irvingiaceae	130	1.32732	T
														Detarium_macrocarpum	Fabaceae	26	0.0530929	P
														Drypetes_preussii	Putranjivaceae	21.4	0.0359681	T
														Drypetes_preussii	Putranjivaceae	26.7	0.0559902	T
														Annickia_affinis	Annonaceae	35.5	0.0989798	T
														Annickia_affinis	Annonaceae	30.5	0.0730617	T
														Eriocoelum_macrocarpum	Sapindaceae	25.5	0.0510705	T
														Fernandoa_ferdinandi	Bignoniaceae	58.8	0.271547	I
														Irvingia_gabonensis	Irvingiaceae	87.5	0.60132	T
														Irvingia_grandifolia	Irvingiaceae	130	1.32732	NPLD
														Keayodendron_bridelioides	Phyllanthaceae	45.8	0.164748	I
														Lannea_welwitschii	Anacardiaceae	69.5	0.379367	P
														Lasiodiscus_marmoratus	Rhamnaceae	30.8	0.074506	T
														Lepidobotrys_staudtii	Lepidobotryaceae	50.3	0.198713	T
														Macaranga_sp.	Euphorbiaceae	30.3	0.0721066	P
														Panda_oleosa	Pandaceae	22	0.0380133	T
														Greenwayodendron_suaveolens	Annonaceae	30.5	0.0730617	T
														Greenwayodendron_suaveolens	Annonaceae	21.2	0.0352989	T
														Greenwayodendron_suaveolens	Annonaceae	28.7	0.0646925	T
														Greenwayodendron_suaveolens	Annonaceae	24.2	0.0459961	T
														Greenwayodendron_suaveolens	Annonaceae	29.7	0.0692792	T
														Greenwayodendron_suaveolens	Annonaceae	41	0.132025	T
														Greenwayodendron_suaveolens	Annonaceae	23	0.0415476	T
														Pteleopsis_hylodendron	Combretaceae	65	0.331831	NPLD
														Santiria_trimera	Burseraceae	35	0.0962113	T
														Strombosia_pustulata	Erythropalaceae	29	0.066052	T
														Strombosia_pustulata	Erythropalaceae	22	0.0380133	T
														Trichilia_dregeana	Meliaceae	20.2	0.0320474	I
														Xylopia_sp.	Annonaceae	20.4	0.0326851	I
														Beilschmiedia_sp.	Lauraceae	24.7	0.0479164	T
														Beilschmiedia_sp.	Lauraceae	22.8	0.0408281	T
														Beilschmiedia_sp.	Lauraceae	23	0.0415476	T
														Beilschmiedia_sp.	Lauraceae	26.5	0.0551546	T
														Calpocalyx_dinklagei	Fabaceae	23.4	0.0430053	NPLD
														Croton_macrostachyus	Euphorbiaceae	54.8	0.235858	P
														Discoglypremna_caloneura	Euphorbiaceae	34.4	0.0929409	P
														Discoglypremna_caloneura	Euphorbiaceae	20	0.0314159	P
														Discoglypremna_caloneura	Euphorbiaceae	23	0.0415476	P
														Discoglypremna_caloneura	Euphorbiaceae	30.1	0.0711579	P
														Discoglypremna_caloneura	Euphorbiaceae	21.8	0.0373253	P
														Discoglypremna_caloneura	Euphorbiaceae	23.3	0.0426385	P
														Discoglypremna_caloneura	Euphorbiaceae	41.2	0.133317	P
														Annickia_affinis	Annonaceae	28	0.0615752	T
														Entandrophragma_utile	Meliaceae	53.3	0.223123	NPLD
														Hexalobus_crispiflorus	Annonaceae	60	0.282743	T
														Irvingia_grandifolia	Irvingiaceae	35.5	0.0989798	NPLD
														Macaranga_sp.	Euphorbiaceae	33	0.0855299	P
														Macaranga_sp.	Euphorbiaceae	20	0.0314159	P
														Macaranga_sp.	Euphorbiaceae	28	0.0615752	P
														Macaranga_sp.	Euphorbiaceae	39.5	0.122542	P
														Margaritaria_discoidea	Phyllanthaceae	34.4	0.0929409	P
														Margaritaria_discoidea	Phyllanthaceae	23.2	0.0422733	P
														Sorindeia_sp.	Anacardiaceae	23.2	0.0422733	T
														Trichilia_dregeana	Meliaceae	21.1	0.0349667	I
														Afrostyrax_lepidophyllus	Huaceae	59.8	0.280862	T
														Beilschmiedia_sp.	Lauraceae	22	0.0380133	T
														Duboscia_macrocarpa	Malvaceae	35	0.0962113	NPLD
														Eribroma_oblongum	Malvaceae	22.3	0.0390571	T
														Hexalobus_crispiflorus	Annonaceae	37.4	0.109858	T
														Keayodendron_bridelioides	Phyllanthaceae	57.8	0.262389	I
														Keayodendron_bridelioides	Phyllanthaceae	48.5	0.184745	I
														Klainedoxa_gabonensis	Irvingiaceae	70	0.384845	P
														Macaranga_sp.	Euphorbiaceae	26.5	0.0551546	P
														Maprounea_membranaceae	Euphorbiaceae	23.4	0.0430053	P
														Greenwayodendron_suaveolens	Annonaceae	41.8	0.137228	T
														Strombosia_pustulata	Erythropalaceae	30	0.0706858	T
														Tetrorchidium_didymostemon	Euphorbiaceae	26.8	0.0564104	P
														Tetrorchidium_didymostemon	Euphorbiaceae	37.3	0.109272	P
														Trichilia_dregeana	Meliaceae	31.5	0.0779311	I
														Trichilia_dregeana	Meliaceae	29.5	0.0683493	I
														Xylopia_sp.	Annonaceae	46.8	0.172021	I
														Alstonia_boonei	Apocynaceae	90	0.636173	P
														Anonidium_mannii	Annonaceae	29.2	0.0669662	T
														Carapa_sp.	Meliaceae	24.5	0.0471435	T
														Celtis_tessmannii	Cannabaceae	54.7	0.234998	NPLD
														Centroplacus_glaucinus	Centroplacaceae	22.3	0.0390571	T
														Cola_acuminata	Malvaceae	23.5	0.0433736	T
														Corynanthe_pachyceras	Rubiaceae	23	0.0415476	T
														Annickia_affinis	Annonaceae	45.1	0.159751	T
														Annickia_affinis	Annonaceae	51.3	0.206692	T
														Annickia_affinis	Annonaceae	50	0.19635	T
														Annickia_affinis	Annonaceae	42.8	0.143872	T
														Entandrophragma_cylindricum	Meliaceae	26.3	0.0543252	NPLD
														Entandrophragma_cylindricum	Meliaceae	24.4	0.0467595	NPLD
														Funtumia_elastica	Apocynaceae	50.5	0.200296	T
														Hexalobus_crispiflorus	Annonaceae	21.4	0.0359681	T
														Homalium_sp.	Salicaceae	27.5	0.0593957	NPLD
														Irvingia_gabonensis	Irvingiaceae	24.4	0.0467595	T
														Irvingia_grandifolia	Irvingiaceae	90.5	0.643261	T
														Keayodendron_bridelioides	Phyllanthaceae	26.5	0.0551546	I
														Macaranga_sp.	Euphorbiaceae	26.2	0.0539129	P
														Mareyopsis_longifolia	Euphorbiaceae	22	0.0380133	T
														Mareyopsis_longifolia	Euphorbiaceae	20.3	0.0323655	T
														Petersianthus_macrocarpus	Lecythidaceae	80	0.502655	NPLD
														Greenwayodendron_suaveolens	Annonaceae	43.4	0.147934	T
														Greenwayodendron_suaveolens	Annonaceae	34.5	0.093482	T
														Greenwayodendron_suaveolens	Annonaceae	23	0.0415476	T
														Greenwayodendron_suaveolens	Annonaceae	29.5	0.0683493	T
														Greenwayodendron_suaveolens	Annonaceae	27	0.0572555	T
														Greenwayodendron_suaveolens	Annonaceae	29.4	0.0678867	T
														Greenwayodendron_suaveolens	Annonaceae	22.7	0.0404708	T
														Greenwayodendron_suaveolens	Annonaceae	32.5	0.0829577	T
														Greenwayodendron_suaveolens	Annonaceae	23	0.0415476	T
														Greenwayodendron_suaveolens	Annonaceae	27.5	0.0593957	T
														Rauvolfia_vomitoria	Apocynaceae	24.1	0.0456167	P
														Santiria_trimera	Burseraceae	20	0.0314159	T
														Sapium_sp.	Euphorbiaceae	35	0.0962113	P
														Sorindeia_sp.	Anacardiaceae	26.1	0.0535021	T
														Strombosia_pustulata	Erythropalaceae	23	0.0415476	T
														Strombosia_pustulata	Erythropalaceae	37.7	0.111628	T
														Strombosia_pustulata	Erythropalaceae	34	0.090792	T
														Strombosia_pustulata	Erythropalaceae	23	0.0415476	T
														Terminalia_superba	Combretaceae	90	0.636173	P
														Terminalia_superba	Combretaceae	46	0.16619	P
														Trichilia_rubescens	Meliaceae	26.7	0.0559902	I
														Xylopia_hypolampra	Annonaceae	26.5	0.0551546	P
														Albizia_glaberrima	Fabaceae	52	0.212372	P
														Albizia_glaberrima	Fabaceae	58.5	0.268783	P
														Angylocalyx_pynaertii	Fabaceae	73	0.418539	T
														Anonidium_mannii	Annonaceae	30.6	0.0735415	T
														Celtis_adolfi-friderici	Cannabaceae	20.2	0.0320474	NPLD
														Corynanthe_pachyceras	Rubiaceae	21.2	0.0352989	T
														Desbordesia_glaucescens	Irvingiaceae	28	0.0615752	T
														Desbordesia_glaucescens	Irvingiaceae	26.5	0.0551546	T
														Drypetes_leonensis	Putranjivaceae	21	0.0346361	T
														Annickia_affinis	Annonaceae	57.4	0.25877	T
														Erythrophleum_suaveolens	Fabaceae	76.5	0.459635	P
														Hexalobus_crispiflorus	Annonaceae	43.8	0.150674	T
														Irvingia_robur	Irvingiaceae	70	0.384845	T
														Mareyopsis_longifolia	Euphorbiaceae	26.7	0.0559902	T
														Markhamia_lutea	Bignoniaceae	52	0.212372	P
														Monodora_tenuifolia	Annonaceae	21.5	0.036305	T
														Panda_oleosa	Pandaceae	25	0.0490874	T
														Greenwayodendron_suaveolens	Annonaceae	32.4	0.082448	T
														Greenwayodendron_suaveolens	Annonaceae	26.2	0.0539129	T
														Greenwayodendron_suaveolens	Annonaceae	21.4	0.0359681	T
														Greenwayodendron_suaveolens	Annonaceae	40.5	0.128825	T
														Greenwayodendron_suaveolens	Annonaceae	41	0.132025	T
														Greenwayodendron_suaveolens	Annonaceae	21.5	0.036305	T
														Rinorea_oblongifolia	Violaceae	20.2	0.0320474	T
														Rinorea_oblongifolia	Violaceae	20.5	0.0330064	T
														Sapium_sp.	Euphorbiaceae	60	0.282743	P
														Strombosia_pustulata	Erythropalaceae	26	0.0530929	T
														Strombosia_pustulata	Erythropalaceae	39	0.119459	T
														Strombosia_pustulata	Erythropalaceae	39.5	0.122542	T
														Strombosiopsis_tetrandra	Erythropalaceae	30	0.0706858	T
														Terminalia_superba	Combretaceae	21.3	0.0356327	P
														Trichilia_dregeana	Meliaceae	27.4	0.0589646	I
														Triplochiton_scleroxylon	Malvaceae	160	2.01062	P
														Xylopia_quintasii	Annonaceae	28.3	0.0629018	I
														Xylopia_quintasii	Annonaceae	27.4	0.0589646	I
														Xylopia_sp.	Annonaceae	24.1	0.0456167	I
														Albizia_glaberrima	Fabaceae	80	0.502655	P
														Antidesma_laciniatum	Euphorbiaceae	37.6	0.111036	T
														Antidesma_laciniatum	Euphorbiaceae	25.6	0.0514719	T
														Antidesma_laciniatum	Euphorbiaceae	25	0.0490874	T
														Antidesma_laciniatum	Euphorbiaceae	26	0.0530929	T
														Antidesma_laciniatum	Euphorbiaceae	28.1	0.0620158	T
														Antidesma_laciniatum	Euphorbiaceae	25.3	0.0502726	T
														Chrysophyllum_africanum	Sapotaceae	20.6	0.0333292	NPLD
														Corynanthe_pachyceras	Rubiaceae	24.3	0.046377	T
														Dacryodes_edulis	Burseraceae	28.2	0.062458	NPLD
														Desbordesia_glaucescens	Irvingiaceae	37	0.107521	T
														Desbordesia_glaucescens	Irvingiaceae	59.5	0.278051	T
														Desbordesia_glaucescens	Irvingiaceae	68.4	0.367453	T
														Desbordesia_glaucescens	Irvingiaceae	61	0.292247	T
														Duboscia_macrocarpa	Malvaceae	35	0.0962113	NPLD
														Erythrophleum_suaveolens	Fabaceae	87	0.594468	P
														Erythrophleum_suaveolens	Fabaceae	70.5	0.390363	P
														Guarea_thompsonii	Meliaceae	27.7	0.0602628	NPLD
														Hannoa_klaineana	Simaroubaceae	24	0.0452389	I
														Hylodendron_gabunense	Fabaceae	50	0.19635	NPLD
														Hylodendron_gabunense	Fabaceae	35	0.0962113	NPLD
														Hylodendron_gabunense	Fabaceae	25	0.0490874	NPLD
														Hylodendron_gabunense	Fabaceae	55.2	0.239314	NPLD
														Hylodendron_gabunense	Fabaceae	25.1	0.0494809	NPLD
														Hylodendron_gabunense	Fabaceae	72.1	0.408282	NPLD
														Klainedoxa_gabonensis	Irvingiaceae	27	0.0572555	P
														Monodora_tenuifolia	Annonaceae	26.1	0.0535021	T
														Myrianthus_arboreus	Urticaceae	42.2	0.139867	HC
														Panda_oleosa	Pandaceae	41	0.132025	T
														Pericopsis_elata	Fabaceae	50.5	0.200296	P
														Pterocarpus_soyauxii	Fabaceae	38	0.113411	NPLD
														Rauvolfia_macrophylla	Apocynaceae	36	0.101788	P
														Strombosia_pustulata	Erythropalaceae	32	0.0804248	T
														Strombosia_pustulata	Erythropalaceae	30.2	0.0716315	T
														Terminalia_superba	Combretaceae	65	0.331831	P
														Xylopia_hypolampra	Annonaceae	35.4	0.098423	P
														Xylopia_quintasii	Annonaceae	27	0.0572555	I
														Antidesma_laciniatum	Euphorbiaceae	26.4	0.0547391	T
														Diospyros_simulans	Ebenaceae	75.3	0.445328	T
														Annickia_affinis	Annonaceae	30	0.0706858	T
														Entandrophragma_cylindricum	Meliaceae	140	1.53938	NPLD
														Eribroma_oblongum	Malvaceae	80	0.502655	T
														Homalium_sp.	Salicaceae	31.5	0.0779311	NPLD
														Keayodendron_bridelioides	Phyllanthaceae	42	0.138544	I
														Keayodendron_bridelioides	Phyllanthaceae	45.5	0.162597	I
														Macaranga_sp.	Euphorbiaceae	31	0.0754768	P
														Margaritaria_discoidea	Phyllanthaceae	48.2	0.182467	P
														Greenwayodendron_suaveolens	Annonaceae	36.2	0.102922	T
														Strombosia_pustulata	Erythropalaceae	51.2	0.205887	T
														Vitex_grandifolia	Lamiaceae	36	0.101788	P
														Xylopia_quintasii	Annonaceae	32.7	0.0839818	I
														Grewia_coriacea	Tiliaceae	40	0.125664	T
														Annickia_affinis	Annonaceae	31.3	0.0769447	T
														Eribroma_oblongum	Malvaceae	27.4	0.0589646	T
														Hypodaphnis_zenkeri	Lauraceae	21	0.0346361	T
														Canarium_schweinfurthii	Burseraceae	108.4	0.922887	P
														Lophira_alata	Ochnaceae	40	0.125664	NPLD
														Xylopia_quintasii	Annonaceae	24	0.0452389	I
														Grewia_coriacea	Tiliaceae	33.9	0.0902587	T
														Trichilia_tessmannii	Meliaceae	37.6	0.111036	T
														Sterculia_tragacantha	Malvaceae	47.1	0.174234	NPLD
														Terminalia_superba	Combretaceae	52	0.212372	P
														Strombosiopsis_tetrandra	Erythropalaceae	36	0.101788	T
														Irvingia_robur	Irvingiaceae	35	0.0962113	T
														Pycnanthus_angolensis	Myristicaceae	87.2	0.597204	NPLD
														Strombosiopsis_tetrandra	Erythropalaceae	25.6	0.0514719	T
														Strombosiopsis_tetrandra	Erythropalaceae	41.1	0.13267	T
														Strombosiopsis_tetrandra	Erythropalaceae	28.3	0.0629018	T
														Afzelia_pachyloba	Fabaceae	24.9	0.0486955	NPLD
														Strombosiopsis_tetrandra	Erythropalaceae	45.9	0.165468	T
														Homalium_letestui	Flacourtiaceae	28.1	0.0620158	NPLD
														Pycnanthus_angolensis	Myristicaceae	54.7	0.234998	NPLD
														Berlinia_congolensis	Fabaceae	80	0.502655	T
														Diospyros_sp.	Ebenaceae	29	0.066052	T
														Endodesmia_calophylloides	Clusiaceae	31.2	0.0764538	I
														Strombosiopsis_tetrandra	Erythropalaceae	28.9	0.0655972	T
														Grewia_coriacea	Tiliaceae	20.2	0.0320474	T
														Grewia_coriacea	Tiliaceae	53	0.220618	T
														Oncoba_glauca	Salicaceae	24.2	0.0459961	P
														Grewia_coriacea	Tiliaceae	21.1	0.0349667	T
														Piptadeniastrum_africanum	Fabaceae	100	0.785398	NPLD
														Desbordesia_glaucescens	Irvingiaceae	60	0.282743	T
														Annickia_affinis	Annonaceae	26.1	0.0535021	T
														Strombosia_pustulata	Erythropalaceae	21.1	0.0349667	T
														Desbordesia_glaucescens	Irvingiaceae	60	0.282743	T
														Greenwayodendron_suaveolens	Euphorbiaceae	37.3	0.109272	T
														Blighia_welwitschii	Sapindaceae	31.2	0.0764538	T
														Strombosia_pustulata	Erythropalaceae	40.6	0.129462	T
														Tabernaemontana_crassa	Apocynaceae	20.1	0.0317309	P
														Annickia_affinis	Annonaceae	25	0.0490874	T
														Kigelia_africana	Bignoniaceae	22.3	0.0390571	NPLD
														Lepidobotrys_staudtii	Lepidobotryaceae	20.5	0.0330064	T
														Annickia_affinis	Annonaceae	32.2	0.0814332	T
														Terminalia_superba	Combretaceae	75	0.441786	P
														Strombosia_pustulata	Erythropalaceae	26.7	0.0559902	T
														Anthonotha_macrophylla	Fabaceae	23.1	0.0419096	T
														Khaya_ivorensis	Meliaceae	65	0.331831	NPLD
														Strombosia_pustulata	Erythropalaceae	29.7	0.0692792	T
														Alstonia_boonei	Apocynaceae	50	0.19635	P
														Morinda_lucida	Rubiaceae	44.4	0.15483	P
														Annickia_affinis	Annonaceae	33.8	0.089727	T
														Strombosiopsis_tetrandra	Erythropalaceae	45	0.159043	T
														Trichilia_tessmannii	Meliaceae	38	0.113411	T
														Annona_sp.	Annonaceae	52	0.212372	T
														Blighia_welwitschii	Sapindaceae	21.7	0.0369836	T
														Panda_oleosa	Pandaceae	44.3	0.154134	T
														Guarea_cedrata	Meliaceae	24.9	0.0486955	NPLD
														Alstonia_boonei	Apocynaceae	60	0.282743	P
														Pycnanthus_angolensis	Myristicaceae	42	0.138544	NPLD
														Myrianthus_arboreus	Urticaceae	28.2	0.062458	NPLD
														Terminalia_superba	Combretaceae	65	0.331831	P
														Strombosiopsis_tetrandra	Erythropalaceae	42.5	0.141863	T
														Alstonia_boonei	Apocynaceae	50	0.19635	P
														Alstonia_boonei	Apocynaceae	50	0.19635	P
														Trichilia_dregeana	Meliaceae	33.1	0.086049	I
														Blighia_welwitschii	Sapindaceae	21.3	0.0356327	T
														Strombosia_pustulata	Erythropalaceae	40.2	0.126923	T
														Funtumia_elastica	Apocynaceae	20.9	0.034307	NPLD
														Annickia_affinis	Annonaceae	35.1	0.0967618	T
														Strombosiopsis_tetrandra	Erythropalaceae	32.5	0.0829577	T
														Strombosiopsis_tetrandra	Erythropalaceae	26.5	0.0551546	T
														Strombosiopsis_tetrandra	Erythropalaceae	38.1	0.114009	T
														Alstonia_boonei	Apocynaceae	27.6	0.0598285	P
														Blighia_welwitschii	Sapindaceae	39.3	0.121304	T
														Pycnanthus_angolensis	Myristicaceae	88.9	0.620717	NPLD
														Grewia_coriacea	Tiliaceae	30.6	0.0735415	T
														Xylopia_quintasii	Annonaceae	30.2	0.0716315	I
														Kigelia_africana	Bignoniaceae	21	0.0346361	NPLD
														Margaritaria_discoidea	Phyllanthaceae	60	0.282743	P
														Trichilia_dregeana	Meliaceae	22.7	0.0404708	I
														Vitex_grandifolia	Verbenaceae	28.3	0.0629018	P
														Strombosiopsis_tetrandra	Erythropalaceae	20.5	0.0330064	T
														Dacryodes_igaganga	Burseraceae	50	0.19635	NPLD
														Lepidobotrys_staudtii	Lepidobotryaceae	50.8	0.202683	T
														Strombosiopsis_tetrandra	Erythropalaceae	23	0.0415476	T
														Mareyopsis_longifolia	Euphorbiaceae	20.9	0.034307	P
														Calpocalyx_dinklagei	Fabaceae	22.5	0.0397608	T
														Macaranga_sp.	Euphorbiaceae	28.7	0.0646925	P
														Homalium_letestui	Flacourtiaceae	23.9	0.0448627	NPLD
														Anthonotha_macrophylla	Fabaceae	30	0.0706858	T
														Milicia_excelsa	Moraceae	100	0.785398	P
														Duboscia_macrocarpa	Malvaceae	180	2.54469	NPLD
														Zanthoxylum_gilletii	Rutaceae	90	0.636173	P
														Margaritaria_discoidea	Phyllanthaceae	30	0.0706858	P
														Homalium_letestui	Flacourtiaceae	24.9	0.0486955	NPLD
														Desbordesia_glaucescens	Irvingiaceae	25	0.0490874	T
														Millettia_laurentii	Fabaceae	25.4	0.0506707
														Picralima_nitida	Phyllanthaceae	24.5	0.0471435	T
														Strombosia_pustulata	Erythropalaceae	22	0.0380133	T
														Funtumia_elastica	Apocynaceae	20.1	0.0317309	NPLD
														Mareyopsis_longifolia	Euphorbiaceae	25.5	0.0510705	P
														Eribroma_oblongum	Malvaceae	20.2	0.0320474	T
														Homalium_letestui	Flacourtiaceae	43.5	0.148617	NPLD
														Uapaca_sp.	Phyllanthaceae	55	0.237583	P
														Oncoba_glauca	Salicaceae	24.7	0.0479164	P
														Vitex_grandifolia	Verbenaceae	33.2	0.0865697	P
														Dacryodes_igaganga	Burseraceae	21.9	0.0376685	NPLD
														Irvingia_robur	Irvingiaceae	29.6	0.0688134	T
														Dacryodes_macrophylla	Burseraceae	21.2	0.0352989	T
														Funtumia_elastica	Apocynaceae	58.9	0.272471	NPLD
														Dichostemma_glaucescens	Euphorbiaceae	20.5	0.0330064	P
														Grewia_coriacea	Tiliaceae	55	0.237583	T
														Santiria_trimera	Burseraceae	60	0.282743	T
														Dichostemma_glaucescens	Euphorbiaceae	20	0.0314159	P
														Zanthoxylum_gilletii	Rutaceae	80	0.502655	P
														Dichostemma_glaucescens	Euphorbiaceae	30.3	0.0721066	P
														Diospyros_sp.	Ebenaceae	31	0.0754768	T
														Microdesmis_puberula	Pandaceae	28.4	0.0633471	T
														Dichostemma_glaucescens	Euphorbiaceae	25.5	0.0510705	P
														Tetraberlinia_bifoliolata	Fabaceae	37.2	0.108687	T
														Distemonanthus_benthamianus	Fabaceae	50.1	0.197136	P
														Xylopia_rubescens	Annonaceae	37.1	0.108103	I
														Ongokea_gore	Olacaceae	55.3	0.240182	T
														Annickia_affinis	Annonaceae	32	0.0804248	T
														Dialium_bipindense	Fabaceae	80	0.502655	T
														Alstonia_boonei	Apocynaceae	60	0.282743	P
														Lovoa_trichilioides	Meliaceae	25	0.0490874	NPLD
														Anthonotha_fragrans	Fabaceae	28	0.0615752	T
														Pycnanthus_angolensis	Myristicaceae	54.6	0.23414	NPLD
														Desbordesia_glaucescens	Irvingiaceae	90	0.636173	T
														Trichilia_dregeana	Meliaceae	62	0.301907	I
														Trichilia_dregeana	Meliaceae	25.5	0.0510705	I
														Strombosiopsis_tetrandra	Erythropalaceae	49.9	0.195565	T
														Dialium_bipindense	Fabaceae	46.8	0.172021	T
														Barteria_fistulosa	Passifloraceae	21.7	0.0369836	NPLD
														Dichostemma_glaucescens	Euphorbiaceae	28.2	0.062458	P
														Dichostemma_glaucescens	Euphorbiaceae	26.2	0.0539129	P
														Mareyopsis_longifolia	Euphorbiaceae	23.5	0.0433736	P
														Dialium_bipindense	Fabaceae	22.3	0.0390571	T
														Grewia_coriacea	Tiliaceae	43	0.14522	T
														Diospyros_sp.	Ebenaceae	20.4	0.0326851	T
														Endodesmia_calophylloides	Clusiaceae	29.2	0.0669662	I
														Desbordesia_glaucescens	Irvingiaceae	25	0.0490874	T
														Endodesmia_calophylloides	Clusiaceae	50.5	0.200296	I
														Zanthoxylum_gilletii	Rutaceae	110	0.950332	P
														Dichostemma_glaucescens	Euphorbiaceae	28.9	0.0655972	P
														Xylopia_quintasii	Annonaceae	21.2	0.0352989	I
														Guarea_thompsonii	Meliaceae	85.4	0.572803	NPLD
														Santiria_trimera	Burseraceae	25.2	0.0498759	T
														Kigelia_africana	Bignoniaceae	21	0.0346361	NPLD
														Plagiostyles_africana	Euphorbiaceae	45.8	0.164748	NPLD
														Pterocarpus_soyauxii	Fabaceae	95	0.708822	NPLD
														Pentaclethra_macrophylla	Fabaceae	62	0.301907	NPLD
														Guarea_cedrata	Meliaceae	32.5	0.0829577	NPLD
														Greenwayodendron_suaveolens	Euphorbiaceae	26.8	0.0564104	T
														Irvingia_robur	Irvingiaceae	23.3	0.0426385	T
														Annona_sp.	Annonaceae	34.8	0.0951149	T
														Annickia_affinis	Annonaceae	29.6	0.0688134	T
														Microdesmis_puberula	Pandaceae	32.3	0.0819398	T
														Pycnanthus_angolensis	Myristicaceae	88.9	0.620717	NPLD
														Zanthoxylum_lemairei	Rutaceae	95	0.708822	P
														Mareyopsis_longifolia	Euphorbiaceae	28.6	0.0642424	P
														Microdesmis_puberula	Pandaceae	38.1	0.114009	T
														Erythrophleum_ivorense	Fabaceae	100	0.785398	P
														Maranthes_glabra	Chrysobalanaceae	20.6	0.0333292	T
														Lannea_welwitschii	Anacardiaceae	31.3	0.0769447	P
														Cyrtogonone_argentea	Euphorbiaceae	53.2	0.222287	I
														Distemonanthus_benthamianus	Fabaceae	70	0.384845	P
														Pentaclethra_macrophylla	Fabaceae	30.1	0.0711579	NPLD
														Trichilia_dregeana	Meliaceae	20	0.0314159	I
														Millettia_laurentii	Fabaceae	37.8	0.112221	NPLD
														Panda_oleosa	Pandaceae	37.5	0.110447	T
														Araliopsis_soyauxii	Rutaceae	55.7	0.243669	I
														Panda_oleosa	Pandaceae	58	0.264208	T
														Millettia_laurentii	Fabaceae	80	0.502655	NPLD
														Pycnanthus_angolensis	Myristicaceae	69.8	0.382649	NPLD
														Coula_edulis	Olacaceae	33.7	0.0891969	T
														Duboscia_macrocarpa	Malvaceae	37	0.107521	NPLD
														Pausinystalia_macroceras	Rubiaceae	22	0.0380133	T
														Grewia_coriacea	Tiliaceae	36.5	0.104635	T
														Pycnanthus_angolensis	Myristicaceae	115	1.03869	NPLD
														Coelocaryon_preussii	Myristicaceae	51.1	0.205084	NPLD
														Lepidobotrys_staudtii	Lepidobotryaceae	61.7	0.298992	T
														Blighia_welwitschii	Sapindaceae	40.3	0.127556	T
														Pterocarpus_soyauxii	Fabaceae	80	0.502655	NPLD
														Plagiostyles_africana	Euphorbiaceae	45.3	0.161171	NPLD
														Cola_nitida	Malvaceae	27.3	0.0585349	T
														Grewia_coriacea	Tiliaceae	56	0.246301	T
														Eribroma_oblongum	Malvaceae	85	0.56745	T
														Panda_oleosa	Pandaceae	54	0.229022	T
														Santiria_trimera	Burseraceae	35	0.0962113	T
														Dacryodes_igaganga	Burseraceae	47.9	0.180203	NPLD
														Grewia_coriacea	Tiliaceae	41	0.132025	T
														Strombosia_pustulata	Erythropalaceae	31.5	0.0779311	T
														Cola_nitida	Malvaceae	20.1	0.0317309	T
														Beilschmiedia_sp.	Lauraceae	25.3	0.0502726	T
														Blighia_welwitschii	Sapindaceae	29.4	0.0678867	T
														Uapaca_sp.	Phyllanthaceae	47.6	0.177952	P
														Blighia_welwitschii	Sapindaceae	90	0.636173	T
														Ongokea_gore	Olacaceae	43.5	0.148617	T
														Dialium_bipindense	Fabaceae	63.6	0.31769	T
														Annickia_affinis	Annonaceae	41.2	0.133317	T
														Carapa_procera	Meliaceae	22.7	0.0404708	T
														Grewia_coriacea	Tiliaceae	36	0.101788	T
														Alstonia_boonei	Apocynaceae	100	0.785398	P
														Strombosiopsis_tetrandra	Erythropalaceae	34.2	0.0918633	T
														Millettia_laurentii	Fabaceae	80	0.502655	NPLD
														Plagiostyles_africana	Euphorbiaceae	60.7	0.289379	NPLD
														Maranthes_glabra	Chrysobalanaceae	95	0.708822	T
														Blighia_welwitschii	Sapindaceae	20.1	0.0317309	T
														Alstonia_boonei	Apocynaceae	130	1.32732	P
														Meiocarpidium_lepidotum	Annonaceae	28.9	0.0655972	T
														Plagiostyles_africana	Euphorbiaceae	42.1	0.139205	NPLD
														Plagiostyles_africana	Euphorbiaceae	60	0.282743	NPLD
														Alstonia_boonei	Apocynaceae	42	0.138544	P
														Pycnanthus_angolensis	Myristicaceae	120	1.13097	NPLD
														Xylopia_quintasii	Annonaceae	26.4	0.0547391	I
														Annona_sp.	Annonaceae	54	0.229022	T
														Carapa_procera	Meliaceae	22.4	0.0394081	T
														Xylopia_quintasii	Annonaceae	20.6	0.0333292	I
														Annickia_affinis	Annonaceae	31.9	0.0799229	T
														Grewia_coriacea	Tiliaceae	42	0.138544	T
														Annickia_affinis	Annonaceae	35.1	0.0967618	T
														Lophira_alata	Ochnaceae	20.8	0.0339795	NPLD
														Grewia_coriacea	Tiliaceae	40	0.125664	T
														Grewia_coriacea	Tiliaceae	37	0.107521	T
														Xylopia_quintasii	Annonaceae	21.7	0.0369836	I
														Grewia_coriacea	Tiliaceae	23	0.0415476	T
														Hypodaphnis_zenkeri	Lauraceae	28.3	0.0629018	T
														Funtumia_elastica	Apocynaceae	27.8	0.0606987	NPLD
														Terminalia_superba	Combretaceae	70	0.384845	P
														Grewia_coriacea	Tiliaceae	54	0.229022	T
														Annickia_affinis	Annonaceae	31.3	0.0769447	T
														Annickia_affinis	Annonaceae	22.1	0.0383596	T
														Xylopia_quintasii	Annonaceae	29.6	0.0688134	I
														Lophira_alata	Ochnaceae	73.4	0.423138	NPLD
														Strombosia_pustulata	Erythropalaceae	25.6	0.0514719	T
														Duboscia_macrocarpa	Malvaceae	80	0.502655	NPLD
														Grewia_coriacea	Tiliaceae	36	0.101788	T
														Pausinystalia_macroceras	Rubiaceae	24.7	0.0479164	T
														Grewia_coriacea	Tiliaceae	42	0.138544	T
														Xylopia_quintasii	Annonaceae	26.6	0.0555716	I
														Homalium_letestui	Flacourtiaceae	39.4	0.121922	NPLD
														Duboscia_macrocarpa	Malvaceae	23.7	0.044115	NPLD
														Strombosia_pustulata	Erythropalaceae	29.8	0.0697465	T
														Duboscia_macrocarpa	Malvaceae	56	0.246301	NPLD
														Grewia_coriacea	Tiliaceae	48	0.180956	T
														Annickia_affinis	Annonaceae	22.9	0.0411871	T
														Grewia_coriacea	Tiliaceae	40	0.125664	T
														Xylopia_quintasii	Annonaceae	33.7	0.0891969	I
														Duboscia_macrocarpa	Malvaceae	75	0.441786	NPLD
														Duboscia_macrocarpa	Malvaceae	100	0.785398	NPLD
														Grewia_coriacea	Tiliaceae	32	0.0804248	T
														Strombosiopsis_tetrandra	Erythropalaceae	28	0.0615752	T
														Diospyros_crassiflora	Ebenaceae	29.1	0.0665083	T
														Coelocaryon_preussii	Myristicaceae	60.5	0.287475	NPLD
														Cyrtogonone_argentea	Euphorbiaceae	28.5	0.063794	I
														Strombosiopsis_tetrandra	Erythropalaceae	37.5	0.110447	T
														Xylopia_quintasii	Annonaceae	35.3	0.0978677	I
														Nesogordonia_papaverifera	Malvaceae	45	0.159043	T
														Panda_oleosa	Pandaceae	49	0.188574	T
														Millettia_laurentii	Fabaceae	57	0.255176	NPLD
														Macaranga_sp.	Euphorbiaceae	27.5	0.0593957	P
														Funtumia_elastica	Apocynaceae	29.3	0.0674256	NPLD
														Xylopia_rubescens	Annonaceae	27.7	0.0602628	I
														Erythrophleum_ivorense	Fabaceae	95	0.708822	P
														Milicia_excelsa	Moraceae	100	0.785398	P
														Lepidobotrys_staudtii	Lepidobotryaceae	20	0.0314159	T
														Funtumia_elastica	Apocynaceae	45.7	0.16403	NPLD
														Picralima_nitida	Phyllanthaceae	20.3	0.0323655	T
														Distemonanthus_benthamianus	Fabaceae	75	0.441786	P
														Duboscia_macrocarpa	Malvaceae	41.2	0.133317	NPLD
														Canarium_schweinfurthii	Burseraceae	97	0.738981	P
														Strombosia_pustulata	Erythropalaceae	26.3	0.0543252	T
														Strombosiopsis_tetrandra	Erythropalaceae	48.1	0.181711	T
														Santiria_trimera	Burseraceae	21.2	0.0352989	T
														Funtumia_elastica	Apocynaceae	79.6	0.497641	NPLD
														Duboscia_macrocarpa	Malvaceae	80	0.502655	NPLD
														Lophira_alata	Ochnaceae	34.1	0.0913269	NPLD
														Homalium_letestui	Flacourtiaceae	40.8	0.130741	NPLD
														Grewia_coriacea	Tiliaceae	32.7	0.0839818	T
														Lepidobotrys_staudtii	Lepidobotryaceae	22.2	0.0387076	T
														Entandrophragma_utile	Meliaceae	21.2	0.0352989	NPLD
														Xylopia_rubescens	Annonaceae	42.3	0.140531	I
														Xylopia_quintasii	Annonaceae	26.2	0.0539129	I
														Xylopia_quintasii	Annonaceae	35.6	0.0995382	I
														Xylopia_quintasii	Annonaceae	21.3	0.0356327	I
														Funtumia_elastica	Apocynaceae	58.1	0.26512	NPLD
														Duboscia_macrocarpa	Malvaceae	55	0.237583	NPLD
														Funtumia_elastica	Apocynaceae	47.1	0.174234	NPLD
														Strombosiopsis_tetrandra	Erythropalaceae	25	0.0490874	T
														Uapaca_sp.	Phyllanthaceae	30	0.0706858	P
														Xylopia_quintasii	Annonaceae	27.2	0.0581069	I
														Cola_nitida	Malvaceae	20.2	0.0320474	T
														Xylopia_quintasii	Annonaceae	34.9	0.0956623	I
														Klainedoxa_gabonensis	Irvingiaceae	31.1	0.0759645	P
														Uapaca_sp.	Phyllanthaceae	24	0.0452389	P
														Uapaca_sp.	Phyllanthaceae	32	0.0804248	P
														Blighia_welwitschii	Sapindaceae	23.9	0.0448627	T
														Grewia_coriacea	Tiliaceae	49	0.188574	T
														Trichilia_dregeana	Meliaceae	33.2	0.0865697	I
														Homalium_letestui	Flacourtiaceae	50	0.19635	NPLD
														Oncoba_glauca	Salicaceae	32.6	0.083469	P
[truncated: 4,577 more rows]

## Sheet: Area 2
Input file in Appendix S4
Tests of spatial autocorrelation using COMPLETE randomization (4999 replicates); Ho: no spatial autocorrelation
Coding: *** for P<=0.001 and >=4999 replicates; ** for P<=0.01 and >=499 replicates; * for P<=0.05 and >=99 replicates (bilateral tests for Moran's I, unilateral tests for regression slopes)
		Mean dist (m) of class (X)
		509.784	1379.61	2589.89	11997.9	17933.5	27116	43622.3	50690.4	61256.4	63825.9	Regression coefficient of the function:
Variable		Moran's I (Y)										Y = ln(X)
CAI.0.20		0.096546	-0.070066	-0.029683	0.004626	0.057625	0.026942	-0.135686	0.048839	-0.109277	0.102892	-0.005417
CAI.20.100		0.007083	0.135232	-0.066536	-0.087853	0.085434	-0.049991	-0.066696	0.027914	-0.138834	0.151429 *	-0.005505
WSG		0.131305	0.03292	0.222824 **	0.000732	0.035593	0.007123	-0.133198	-0.004312	-0.151659	-0.147394	-0.05998 **
P		-0.010265	0.097614	0.062397	0.036734	0.03291	-0.086278	-0.051438	0.011462	-0.055167	0.002193	-0.0209
NPLD		-0.014532	0.079053	0.086259	-0.008207	0.079741	0.009046	-0.125954	-0.070876	-0.029001	-0.00935	-0.0164
SB		0.132038	0.258291 **	0.164567 *	0.139917	0.049315	-0.111703	-0.257223 **	-0.114021	-0.09967	-0.091874	-0.08434 **
P relative basal area		-0.057251	0.070784	0.044583	0.051107	0.022848	-0.005376	0.056931	-0.033939	-0.06985	-0.082374	-0.006257
NPLD relative basal area		-0.057781	-0.02058	0.032461	0.011483	0.030318	-0.061505	0.023437	-0.04752	0.016706	0.091664	0.0126
SB relative basal area		0.014474	0.103937	0.167097 *	0.100495	0.042505	0.014736	-0.095551	-0.139709	-0.207500 *	-0.016745	-0.04376 *
	Regeneration guild
Greenwayodendron_suaveolens	SB	0.154077	0.309823 ***	0.073565	0.083797	0.068253	-0.04205	-0.153964 *	-0.17178	-0.121201	-0.181919 *	-0.08423 **
Strombosia_pustulata	SB	0.105197	-0.022942	0.087791	0.039981	0.067188	0.018668	-0.058505	-0.152878	-0.000194	-0.09491	-0.03277 *
Alstonia_boonei	P	0.417969 **	0.453215 ***	0.505404 ***	-0.334163 **	-0.495176 ***	-0.249129 **	0.242456 **	0.194693 *	-0.346624 **	-0.380175 **	-0.152 ***
Desbordesia_glaucescens	SB	-0.00391	0.146765 *	0.037607	-0.089737	-0.086943	0.028678	0.06392	-0.144799	-0.014095	0.014674	-0.01925
Annickia_affinis	SB	0.015705	-0.116961	0.012308	-0.04585	-0.017888	0.088030 *	-0.05323	0.076185	0.04102	-0.02513	0.01215
Musanga_cecropioides	P	0.115947	0.145616 *	0.166202 *	0.000168	-0.087644	-0.306923 ***	-0.133553 **	0.039819	0.103575 *	0.099770 *	-0.039 **
Macaranga_sp.	P	-0.100073	-0.055354	0.021548	0.105484	-0.056743	0.043985	-0.05312	0.076913	0.054081	-0.017299	0.01692
Terminalia_superba	P	0.194092 *	0.332034 ***	0.294263 ***	-0.167569	-0.369205 ***	-0.163336 *	0.139953 *	0.05353	-0.219457 *	-0.087638	-0.08074 **
Hylodendron_gabunense	NPLD	-0.007877	0.02564	0.022845	-0.017093	-0.036889	-0.021202	-0.065028	-0.004096	0.050286	0.067861	0.002217
Funtumia_elastica	SB	0.250444 *	0.080225	0.226148 **	0.068033	-0.018458	-0.059086	0.100006	0.002929	-0.277312 **	-0.370215 **	-0.08089 **
Anonidium_mannii	SB	0.246793 *	0.015943	0.269978 **	-0.076121	-0.211625 **	-0.055551	0.109522	0.110202	-0.032301	-0.365332 ***	-0.06422 **
Petersianthus_macrocarpus	NPLD	0.15829	0.076722	0.237262 **	-0.05259	-0.043571	0.043303	-0.218914 *	-0.075987	0.083085	-0.211012 *	-0.05823 **
Homalium_sp.	NPLD	0.03569	-0.086017	0.103454	0.113013	0.004448	0.036086	-0.012707	-0.13236	-0.040364	-0.033762	-0.01369
Celtis_adolfi-friderici	NPLD	0.350864 ***	0.02869	0.289203 **	-0.000306	-0.125357	-0.183658 *	0.150084 *	0.006427	-0.135719	-0.332422 **	-0.08248 ***
Hexalobus_crispiflorus	SB	0.058339	-0.085194	-0.000918	0.012192	0.039544	-0.03365	-0.04436	-0.042523	0.110525	0.010848	-0.002646
Xylopia_quintasii	unknown	0.016244	0.063545	0.179156 *	-0.048306	-0.198703 *	-0.066449	0.009007	-0.066058	-0.028582	0.143207 *	-0.02336
Entandrophragma_cylindricum	NPLD	-0.018364	0.244688 **	0.055859	0.063633	0.059957	0.007415	-0.198854 *	-0.078802	-0.074031	-0.049208	-0.04358 *
Triplochiton_scleroxylon	P	0.056609	0.03255	0.079671	0.06988	0.070725	0.025411	-0.030302	-0.11425	-0.180510 *	-0.035518	-0.02877
Sterculia_rhinopetala	SB	0.415161 **	0.539188 ***	0.252002 **	-0.055326	-0.369156 ***	-0.268008 **	0.231510 **	0.1433	-0.309779 **	-0.511036 ***	-0.1447 ***
Strombosiopsis_tetrandra	SB	0.064509	-0.094093	0.049449	-0.043001	-0.044432	-0.001164	-0.024507	0.195934 *	-0.059331	-0.034722	-0.0009272
Duboscia_macrocarpa	NPLD	-0.009511	-0.030529	-0.050558	0.070808	0.02063	-0.01528	0.019226	0.008789	0.105873	-0.089227	0.006303
Erythrophleum_suaveolens	P	-0.008414	0.141914	-0.004188	0.222540 **	0.036068	0.026869	-0.096332	-0.207929 *	-0.053507	-0.046116	-0.03189 *
Annonaceae		0.068	0.037093	0.04171	0.061732	-0.03786	-0.040673	-0.087514	-0.079332	0.069966	-0.000594	-0.02266
Fabaceae		-0.010166	0.057046	0.024747	0.060121	0.018904	-0.010807	0.037168	-0.010016	-0.152019	-0.019808	-0.0166
Malvaceae		0.534869 ***	0.517893 ***	0.355801 ***	-0.026474	-0.232757 **	-0.172415 *	0.238639 **	-0.008617	-0.648904 ***	-0.574140 ***	-0.1864 ***
Apocynaceae		0.406392 ***	0.424208 ***	0.571429 ***	-0.14599	-0.330894 ***	-0.08427	0.244616 ***	0.055395	-0.571090 ***	-0.626565 ***	-0.1762 ***
Erythropalaceae		0.046596	0.021269	0.029678	0.038827	0.06503	-0.012459	-0.084383	-0.075532	-0.011144	-0.008161	-0.01817
Euphorbiaceae		0.062501	-0.080763	-0.01409	0.067461	0.013303	0.054633	-0.108898	0.067706	-0.004068	-0.051325	-0.004602
Irvingiaceae		-0.066006	0.115905	0.011027	-0.095122	-0.060115	0.047659	0.022949	-0.120061	0.064374	0.037404	-0.0005069
Meliaceae		-0.027918	0.083764	0.102919	0.095038	-0.025625	-0.074481	-0.100781	-0.122425	-0.01942	0.125613 *	-0.01584
Urticaceae		0.101343	0.129315 *	0.147793 *	-0.004675	-0.067197	-0.292204 ***	-0.112768 *	0.046271	0.094977 *	0.091812 *	-0.034 **
Combretaceae		0.176109	0.328001 ***	0.269044 **	-0.153464	-0.366350 ***	-0.186090 *	0.098875	0.052309	-0.136457	-0.052499	-0.07326 **
Cannabaceae		0.274066 **	0.089772	0.266323 **	0.002423	-0.201200 *	-0.088189	0.152998 *	0.048644	-0.186400 *	-0.346999 **	-0.08129 ***
Phyllanthaceae		-0.120301	0.009172	0.021758	-0.020316	0.00927	0.040971	0.028378	0.046091	-0.022729	-0.010766	0.01581
Rubiaceae		0.130493	-0.090166	0.066751	-0.078127	-0.13067	0.026012	0.095511	0.004838	-0.048898	-0.013862	-0.0128
Lecythidaceae		0.15829	0.076722	0.237262 **	-0.05259	-0.043571	0.043303	-0.218914 *	-0.075987	0.083085	-0.211012 *	-0.05823 **
Salicaceae		0.023295	-0.041044	0.067064	0.098628	0.017268	0.03741	-0.036208	-0.09425	-0.023355	-0.055364	-0.01522
Sapotaceae		0.091316	0.068823	0.040434	0.127948	0.138289	-0.088983	-0.074686	-0.165942	-0.173946 *	0.062816	-0.03439 *
Anacardiaceae		0.05763	-0.128871	0.09549	-0.089869	-0.009625	-0.004527	0.019002	0.092542	-0.035003	-0.007856	-0.003755
Rhamnaceae		0.02736	0.077763	0.164901 *	-0.158877	-0.147029 *	-0.028553	0.045724	0.099545	-0.041035	-0.053219	-0.01795

## Sheet: Area 3
Input file in Appendix S4
Tests of spatial autocorrelation using COMPLETE randomization (4999 replicates); Ho: no spatial autocorrelation
Coding: *** for P<=0.001 and >=4999 replicates; ** for P<=0.01 and >=499 replicates; * for P<=0.05 and >=99 replicates (bilateral tests for Moran's I, unilateral tests for regression slopes)
		Mean dist (m) of class (X)
		392.5	1000	1843.53	7090.86	9520.2	18118.2	23830.3	27388	31599.3	33208.5	Regression coefficient of the function:
Variable		Moran's I (Y)										Y = ln(X)
CAI 0-20 cm		0.194055	-0.128831	-0.257694 *	0.055015	-0.019319	-0.146753	0.293459 *	-0.071596	0.149318	-0.070371	0.008815
CAI 20-100 cm		0.16003	0.125291	-0.055318	0.034064	-0.286223 *	0.256767 **	-0.064513	-0.247751	-0.039776	0.110477	-0.03039
WSG		0.037958	-0.047415	0.091952	-0.103043	0.137284	-0.315124 *	0.136437	0.031054	-0.040192	0.06903	-0.008856
P		0.090455	-0.089438	-0.083529	0.073706	0.045081	0.095979	0.185687	-0.235469	-0.133929	0.0614	-0.007173
NPLD		0.266766 *	0.238827	0.088618	0.202330 *	0.059681	-0.177723	-0.310340 *	-0.332883 *	-0.221568	0.185865	-0.09731 **
SB		0.152776	-0.160488	0.021221	0.030243	0.121863	-0.254607 *	-0.033907	0.089643	-0.106594	0.156919	-0.01014
P relative basal area		-0.154385	0.013908	-0.004959	-0.025665	0.018336	-0.002252	0.206738	-0.118222	0.100494	-0.034865	0.02706
NPLD relative basal area		0.189162	0.197375	-0.008332	0.210222 *	-0.016416	-0.006289	-0.078886	-0.429559 **	-0.078393	0.020093	-0.0705 *
SB relative basal area		0.082497	0.045224	0.116669	0.193393	-0.054158	-0.162257	-0.024718	-0.158297	-0.078435	0.033829	-0.04167
	Regeneration guild
Blighia_welwitschii	SB	0.113223	-0.15194	-0.123445	0.068064	0.07808	-0.025213	-0.044908	0.149376	-0.175877	0.132378	0.00732
Strombosiopsis_tetrandra	SB	0.226688	0.122546	0.223206	-0.205887	-0.359478 *	0.216660 *	-0.091492	-0.326564 *	0.002071	0.184009	-0.0572 *
Annickia_affinis	SB	-0.269734 **	0.100459	0.088209	-0.059085	0.060847	0.104198	-0.070979	0.102952	0.008877	-0.073514	0.02214
Grewia_coriacea	SB	-0.005079	0.13566	0.174664	0.131514	0.05056	-0.168683	-0.213883	-0.006027	-0.139429	0.051163	-0.04759 *
Coula_edulis	SB	0.233907	0.293874 *	0.083334	-0.099457	0.240552 *	-0.174469	0.039242	-0.321270 *	-0.405564 **	0.108749	-0.1027 **
Dichostemma_glaucescens	P	0.150582	0.025059	0.078218	-0.120774	-0.08555	0.048214	0.143311	0.041308	-0.289211 *	0.006986	-0.03281
Lophira_alata	NPLD	-0.044981	-0.065344	0.087739	0.012814	-0.063643	0.026289	0.048118	-0.003357	-0.021314	0.025583	0.01099
Xylopia_quintasii	unknown	0.151767	-0.185883	0.123007	-0.115773	-0.085009	-0.075762	0.295774 *	0.042721	-0.139667	-0.002293	-0.007367
Desbordesia_glaucescens	SB	0.249249 *	0.124596	-0.06747	0.15063	-0.344835 **	-0.359456 **	0.069791	-0.008882	0.135754	0.04713	-0.04808 *
Plagiostyles_africana	NPLD	0.055147	-0.239379 *	0.138269	0.152369	-0.049393	0.029412	0.09455	-0.150735	0.06547	-0.090105	0.001936
Calpocalyx_dinklagei	NPLD	0.199695	0.177007	-0.068477	0.222713 *	0.105501	0.040874	-0.16536	-0.218897	-0.139277	-0.160344	-0.06952 *
Strombosia_pustulata	SB	0.023117	0.077373	-0.033441	0.222713 *	0.163018	-0.126498	-0.069723	-0.114989	0.011201	-0.165026	-0.03776
Duboscia_macrocarpa	NPLD	0.184941	-0.132134	-0.121224	0.129253	-0.010676	0.017876	0.045249	-0.086887	-0.224815 *	0.188598 *	-0.006865
Pausinystalia_macroceras	SB	0.13744	0.173232	0.196131	-0.03695	-0.149683	0.056718	0.13686	-0.213626	-0.214736	-0.078434	-0.06751 *
Alstonia_boonei	P	-0.055855	0.0664	-0.110132	-0.018742	0.052006	0.069893	0.029361	-0.101701	0.002275	0.058667	0.01586
Dialium_bipindense	SB	0.061782	-0.130494	0.081468	0.0393	-0.062708	-0.010987	0.162908	-0.1583	0.032351	-0.013975	-0.001553
Oncoba_glauca	P	-0.008036	0.108009	0.121085	0.053094	-0.024386	0.009059	0.034093	0.034444	0.049371	-0.351026 *	-0.03166
Berlinia_congolensis	SB	0.081061	0.096252	0.043241	0.226894 *	0.005312	-0.058696	-0.142993	-0.316942 **	-0.056482	0.12581	-0.04859 *
Staudtia_kamerunensis	SB	0.177115	-0.097725	-0.122611	-0.052853	0.035496	-0.077159	0.303586 *	-0.168772	0.022187	0.006976	-0.002883
Musanga_cecropioides	P	0.032094	0.103446	0.063821	0.186064 *	-0.010233	0.015821	0.089061	-0.134394	-0.175724	-0.175724	-0.04556 *
Pycnanthus_angolensis	NPLD	0.219105	0.116766	0.330002 *	0.436576 ***	0.195558	-0.133965	-0.306598 *	-0.412840 **	-0.114061	-0.293589 *	-0.1434 **
Fabaceae		-0.00849	-0.004024	0.168755	0.054042	-0.085118	-0.139807	-0.111918	-0.052263	0.147446	0.035252	-0.01464
Annonaceae		-0.073114	-0.180397	0.096602	0.08824	0.028703	-0.111462	0.089634	0.029937	-0.010705	0.041258	0.02342
Euphorbiaceae		0.266045 *	0.040804	-0.061928	0.208723 *	-0.128078	0.100149	0.163046	-0.314085 *	-0.306559 *	0.021084	-0.06001 *
Erythropalaceae		0.285700 *	0.095851	0.086543	-0.090816	-0.227445	0.233200 *	0.008225	-0.304528 *	-0.002561	-0.072129	-0.07173 *
Sapindaceae		0.113223	-0.15194	-0.123445	0.068064	0.07808	-0.025213	-0.044908	0.149376	-0.175877	0.132378	0.00732
Olacaceae		0.304665 *	0.235943 *	-0.004877	-0.024316	0.463733 ***	-0.457319 **	-0.051001	-0.289943 *	-0.293149 *	0.113069	-0.1053 **
Irvingiaceae		0.235585	0.000892	-0.089064	0.15329	-0.310845 *	-0.336026 *	0.214422	0.021289	0.126679	-0.018527	-0.0292
Tiliaceae		-0.005575	0.119509	0.156131	0.120678	0.049537	-0.162222	-0.204276	0.034756	-0.143052	0.044187	-0.04249
Myristicaceae		0.153567	0.011311	0.037233	0.077359	0.022049	0.015459	0.039658	-0.383937 **	-0.017703	0.060746	-0.04365
Malvaceae		0.323453 *	-0.029334	-0.141542	0.277002 **	-0.171257	0.251331 *	-0.090205	-0.188002	-0.420131 **	0.172592	-0.0501 *
Burseraceae		0.171854	0.099502	-0.385517 **	0.052022	-0.233169	0.135678	0.061142	0.004541	0.061142	0.024353	0.0003291
Meliaceae		0.199188	0.192658	0.240168	-0.105538	-0.068425	-0.166484	-0.318552 *	-0.105538	0.066599	0.053318	-0.08146 *
Apocynaceae		0.058761	-0.044493	0.178386	0.045987	0.084002	-0.046622	0.007143	-0.147748	-0.13142	-0.009095	-0.03249
Ochnaceae		-0.044981	-0.065344	0.087739	0.012814	-0.063643	0.026289	0.048118	-0.003357	-0.021314	0.025583	0.01099
Rubiaceae		0.132874	0.220432	0.081547	-0.121102	0.172216	-0.084571	-0.001151	0.020962	-0.235844	-0.185721	-0.0685 *
Phyllanthaceae		-0.160932	-0.057811	0.055344	0.060625	0.054568	0.061306	0.037956	-0.087761	0.053876	-0.02192	0.0239
Urticaceae		0.066792	0.077382	0.059884	0.169162	-0.050244	0.044288	0.09851	-0.123166	-0.193164	-0.156593	-0.04685 *
Salicaceae		-0.008036	0.108009	0.121085	0.053094	-0.024386	0.009059	0.034093	0.034444	0.049371	-0.351026 *	-0.03166
Pandaceae		0.014061	-0.028154	0.173922	-0.055018	-0.036155	0.102328	-0.04396	-0.058856	-0.016641	-0.055669	-0.01423
Ebenaceae		0.216495	0.047328	0.025101	-0.005172	-0.077792	-0.328922 *	-0.187537	0.088162	0.106107	0.120937	-0.0411

## Sheet: details
CAI 0-20 cm	mean charcoal abundance index between 0 and 20 cm deep
CAI 20-100 cm	mean charcoal abundance index between 20 and 100 cm deep
P	relative abundance of pioneer species
NPLD	relative abundance of non-pioneer light-demanding species
SB	relative abundance of shade-bearer species
WSG	mean wood-specific gravity
(mean is computed at the plot level)
Species and families are listed according to decreasing order of total abundance within Area
Distances classes were delimited in order to have similar sampling size (number of pairs of objects to compute Moran's I) among them
Test of the regression coefficient = test of spatial structure across landscape
Significance of ln(slope)	*	p < 0.05
	**	p < 0.01
	***	p < 0.001
For more details about the functioning of Torocor, see manual: http://ebe.ulb.ac.be/ebe/TOROCOR.html
