# Supplementary material for: Soil Charcoal to Assess the Impacts of Past Human Disturbances on Tropical Forests
Source: PLoS One. 2014 Nov 12;9(11):e108121. doi: 10.1371/journal.pone.0108121 (PMC4229094; doi:10.1371/journal.pone.0108121)
Supplement: Appendix S6 — Pearson correlations between all variables, tested by a torus-translation procedure. (XLSX) [file pone.0108121.s008.xlsx]

## Sheet: Area 1
Input file in Appendix S4
Tests of association between variables using WITHIN GROUP TOROIDAL randomization (4999 replicates)
Pearson correlations between all pairs of variables
Codes: *** for P<=0.001 and >=4999 replicates; ** for P<=0.01 and >=499 replicates; * for P<=0.05 and >=99 replicates (bilateral tests); + for observed value > mean permuted value; - for observed value < mean permuted value
NS = not significant
variable 1	variable 2	observed r	mean r random	SD r random	95 % CI inf	95 % CI sup	P<	P>	P<>	Significance level (bilateral test)
CAI.0.20	WSG	0.022616	-0.019474	0.070631	-0.158642	0.118744	0.722	0.2782	0.5562	NS
CAI.0.20	P.rel	-0.046651	0.048479	0.083697	-0.109374	0.210477	0.1374	0.8628	0.2746	NS
CAI.0.20	NPLD.rel	0.200548	0.168179	0.066363	0.047891	0.308317	0.7026	0.2976	0.595	NS
CAI.0.20	SB.rel	-0.094017	-0.147102	0.079621	-0.296408	0.003556	0.7304	0.2698	0.5394	NS
CAI.0.20	P.ba.rel	-0.176055	-0.021042	0.092371	-0.192788	0.160902	0.0402	0.96	0.0802	NS
CAI.0.20	NPLD.ba.rel	0.191456	0.135786	0.070565	0.004546	0.280056	0.7882	0.212	0.4238	NS
CAI.0.20	SB.ba.rel	-0.000127	-0.102781	0.08575	-0.263457	0.0666	0.8822	0.118	0.2358	NS
CAI.0.20	Greenwayodendron_suaveolens	0.004147	-0.053775	0.09321	-0.207652	0.152258	0.7506	0.2538	0.5032	NS
CAI.0.20	Strombosia_pustulata	-0.115907	-0.084886	0.078508	-0.22785	0.079992	0.3708	0.6484	0.7224	NS
CAI.0.20	Pausinystalia_macroceras	-0.004753	0.002668	0.088547	-0.169864	0.182872	0.4746	0.543	0.9316	NS
CAI.0.20	Petersianthus_macrocarpus	0.017617	0.05244	0.064216	-0.067757	0.180233	0.3186	0.7062	0.6124	NS
CAI.0.20	Rinorea_oblongifolia	0.010333	0.077557	0.098866	-0.093	0.266601	0.291	0.7162	0.5748	NS
CAI.0.20	Afrostyrax_lepidophyllus	-0.130284	-0.07016	0.067748	-0.190904	0.071781	0.202	0.8124	0.3896	NS
CAI.0.20	Strombosiopsis_tetrandra	0.065576	0.117059	0.06815	-0.007934	0.254602	0.2444	0.7708	0.4736	NS
CAI.0.20	Desbordesia_glaucescens	0.012578	-0.016105	0.091248	-0.183493	0.171654	0.6472	0.3654	0.7182	NS
CAI.0.20	Pentaclethra_macrophylla	0.090479	0.110715	0.078256	-0.029665	0.268472	0.4298	0.5966	0.8332	NS
CAI.0.20	Uapaca_sp.	0.025433	0.133808	0.066667	0.008204	0.269093	0.0494	0.9546	0.0948	NS
CAI.0.20	Angylocalyx_pynaertii	-0.064814	-0.149914	0.063545	-0.26144	-0.013837	0.9014	0.1072	0.2058	NS
CAI.0.20	Hylodendron_gabunense	0.094581	0.106464	0.061556	-0.005048	0.238045	0.4646	0.562	0.9026	NS
CAI.0.20	Panda_oleosa	-0.063988	-0.121786	0.072688	-0.25685	0.025715	0.7918	0.2254	0.4336	NS
CAI.0.20	Annickia_affinis	0.04707	-0.038508	0.066668	-0.162466	0.101731	0.9022	0.1078	0.2056	NS
CAI.0.20	Plagiostyles_africana	0.228673	0.189287	0.04777	0.093529	0.280157	0.7914	0.2346	0.4432	NS
CAI.0.20	Drypetes_sp.	-0.148015	-0.08394	0.086904	-0.241137	0.101944	0.2516	0.7688	0.4828	NS
CAI.0.20	Diospyros_canaliculata	-0.093268	-0.101899	0.040606	-0.171632	-0.010295	0.698	0.3758	0.6778	NS
CAI.0.20	Tessmannia_africana	0.106867	0.083281	0.1007	-0.096772	0.284399	0.603	0.4148	0.8118	NS
CAI.0.20	Odyendyea_gabonensis	0.119545	0.120595	0.108743	-0.063848	0.355917	0.5446	0.4716	0.927	NS
CAI.0.20	Santiria_trimera	0.032208	0.065797	0.06804	-0.067566	0.194997	0.3302	0.6974	0.6328	NS
CAI.0.20	Trichilia_rubescens	0.025347	-0.042208	0.076354	-0.180338	0.112607	0.82	0.1972	0.3772	NS
CAI.0.20	Musanga_cecropioides	0.098579	0.057467	0.057218	-0.073695	0.143442	0.7108	0.2946	0.5838	NS
CAI.0.20	Albizia_adianthifolia	0.056372	0.061201	0.083321	-0.076641	0.241641	0.5394	0.4794	0.94	NS
CAI.0.20	Funtumia_elastica	-0.066762	-0.075754	0.080708	-0.22385	0.090326	0.5684	0.4644	0.896	NS
CAI.0.20	Alstonia_boonei	0.133778	0.008545	0.084411	-0.142801	0.180855	0.9266	0.0828	0.1562	NS
CAI.0.20	Keayodendron_bridelioides	-0.207586	-0.065386	0.092118	-0.214197	0.149409	0.0408	0.969	0.0718	NS
CAI.0.20	Xylopia_quintasii	-0.231504	-0.102752	0.088356	-0.23736	0.108139	0.0342	0.9738	0.0604	NS
CAI.0.20	Duboscia_macrocarpa	-0.053141	-0.038573	0.078682	-0.185992	0.121664	0.4674	0.5688	0.8986	NS
CAI.0.20	Irvingia_gabonensis	0.035381	-0.050352	0.0787	-0.187387	0.120556	0.8584	0.1582	0.2998	NS
CAI.0.20	Klainedoxa_gabonensis	0.148458	-0.002981	0.083136	-0.159878	0.165588	0.9638	0.046	0.0822	NS
CAI.0.20	Phyllocosmus_africanus	-0.139933	-0.116068	0.066243	-0.227673	0.028797	0.409	0.6348	0.7742	NS
CAI.0.20	Terminalia_superba	-0.246854	-0.108755	0.08491	-0.240939	0.090303	0.024	0.9826	0.0414	*
CAI.0.20	Celtis_adolfi-friderici	-0.114371	-0.133629	0.070091	-0.250754	0.022013	0.6676	0.3738	0.7062	NS
CAI.0.20	Pterocarpus_soyauxii	0.14089	0.101642	0.079396	-0.048981	0.26472	0.718	0.3208	0.6028	NS
CAI.0.20	Corynanthe_pachyceras	-0.122278	-0.092767	0.076986	-0.222194	0.077554	0.3982	0.6382	0.76	NS
CAI.0.20	Anonidium_mannii	0.025759	0.029587	0.076657	-0.091535	0.20515	0.5438	0.4946	0.9508	NS
CAI.0.20	Macaranga_monandra	0.071823	0.007645	0.082372	-0.142422	0.175886	0.7878	0.232	0.4442	NS
CAI.0.20	Pterygota_sp.	-0.132825	-0.119252	0.076503	-0.253857	0.034758	0.4692	0.5836	0.8856	NS
CAI.0.20	Trichilia_tessmannii	-0.08446	-0.083868	0.087273	-0.247348	0.087477	0.503	0.5356	0.9674	NS
CAI.0.20	Pycnanthus_angolensis	0.261831	0.029636	0.087802	-0.122676	0.216056	0.9966	0.0058	0.0092	**
CAI.0.20	Vitex_sp.	-0.143162	-0.054769	0.088134	-0.208983	0.120124	0.1842	0.8416	0.3426	NS
CAI.0.20	Centroplacus_glaucinus	0.049314	-0.004587	0.082525	-0.146753	0.174084	0.7656	0.2648	0.4992	NS
CAI.0.20	Dialium_pachyphyllum	0.017252	0.074128	0.105192	-0.070636	0.305331	0.377	0.6448	0.7322	NS
CAI.0.20	Erythrophleum_suaveolens	-0.09714	-0.070187	0.069447	-0.190913	0.083194	0.4108	0.6398	0.771	NS
CAI.0.20	Piptadeniastrum_africanum	-0.0212	0.068752	0.087729	-0.098554	0.245238	0.1732	0.8546	0.3186	NS
CAI.0.20	Tabernaemontana_crassa	-0.106267	-0.058187	0.091668	-0.217477	0.134687	0.3372	0.6976	0.6396	NS
CAI.0.20	Celtis_mildbraedii	0.126419	0.084555	0.085264	-0.070719	0.276619	0.7286	0.3072	0.5786	NS
CAI.0.20	Xylopia_aethiopica	-0.033169	-0.02609	0.081145	-0.173982	0.145194	0.51	0.5406	0.9694	NS
CAI.0.20	Entandrophragma_cylindricum	0.077186	-0.008179	0.087733	-0.169152	0.175721	0.8392	0.1808	0.3416	NS
CAI.0.20	Staudtia_kamerunensis	-0.015923	0.015527	0.08801	-0.145299	0.203021	0.4034	0.645	0.7584	NS
CAI.0.20	Beilschmiedia_sp.	-0.052534	-0.012869	0.094185	-0.176363	0.195125	0.3732	0.6772	0.696	NS
CAI.0.20	Xylopia_hypolampra	-0.063791	-0.025806	0.072653	-0.165106	0.116325	0.3392	0.713	0.6262	NS
CAI.0.20	Annonaceae	-0.087994	-0.089716	0.090146	-0.239387	0.114983	0.5474	0.4558	0.9084	NS
CAI.0.20	Fabaceae	0.184403	0.073339	0.079673	-0.066032	0.247715	0.9106	0.0926	0.182	NS
CAI.0.20	Erythropalaceae	-0.002034	0.040489	0.076344	-0.10295	0.19041	0.2974	0.7136	0.5838	NS
CAI.0.20	Irvingiaceae	0.074075	-0.038663	0.08237	-0.191391	0.12881	0.9108	0.0948	0.184	NS
CAI.0.20	Rubiaceae	-0.121844	-0.068616	0.084317	-0.206735	0.122843	0.2924	0.7176	0.5748	NS
CAI.0.20	Euphorbiaceae	0.119858	0.099518	0.065298	-0.022524	0.23328	0.6382	0.3748	0.7366	NS
CAI.0.20	Meliaceae	0.159758	0.024775	0.085326	-0.136587	0.196344	0.9428	0.0602	0.1174	NS
CAI.0.20	Phyllanthaceae	-0.08355	0.071831	0.071275	-0.059993	0.217984	0.0108	0.9906	0.0202	*
CAI.0.20	Malvaceae	-0.159363	-0.129096	0.072531	-0.266982	0.016741	0.3534	0.6602	0.6932	NS
CAI.0.20	Apocynaceae	-0.016533	-0.060266	0.086686	-0.216843	0.120185	0.7098	0.3006	0.5908	NS
CAI.0.20	Lecythidaceae	0.017617	0.05244	0.064216	-0.067757	0.180233	0.3186	0.7062	0.6124	NS
CAI.0.20	Cannabaceae	-0.016784	-0.021643	0.091446	-0.178937	0.179506	0.5582	0.4588	0.9006	NS
CAI.0.20	Violaceae	0.010333	0.077557	0.098866	-0.093	0.266601	0.291	0.7162	0.5748	NS
CAI.0.20	Huaceae	-0.130284	-0.07016	0.067748	-0.190904	0.071781	0.202	0.8124	0.3896	NS
CAI.0.20	Ebenaceae	-0.087257	-0.111162	0.043537	-0.187762	-0.016446	0.7396	0.2752	0.5356	NS
CAI.0.20	Pandaceae	-0.063988	-0.121786	0.072688	-0.25685	0.025715	0.7918	0.2254	0.4336	NS
CAI.0.20	Putranjivaceae	-0.103294	-0.058222	0.084002	-0.213966	0.113439	0.3168	0.703	0.6138	NS
CAI.0.20	Myristicaceae	0.13106	0.033238	0.074711	-0.102266	0.190632	0.9034	0.1076	0.2042	NS
CAI.0.20	Burseraceae	0.069317	0.084545	0.069488	-0.054124	0.216496	0.423	0.605	0.818	NS
CAI.0.20	Urticaceae	0.11671	0.064022	0.058429	-0.06533	0.154139	0.7864	0.2262	0.4398	NS
CAI.0.20	Anacardiaceae	-0.177702	-0.024053	0.087015	-0.191063	0.149644	0.0374	0.97	0.0674	NS
CAI.0.20	Simaroubaceae	0.119545	0.120595	0.108743	-0.063848	0.355917	0.5446	0.4716	0.927	NS
CAI.0.20	Combretaceae	-0.235123	-0.117247	0.084819	-0.251451	0.091437	0.0598	0.9534	0.1064	NS
CAI.0.20	Ixonanthaceae	-0.139933	-0.116068	0.066243	-0.227673	0.028797	0.409	0.6348	0.7742	NS
CAI.0.20	Sapotaceae	0.068656	0.043893	0.084329	-0.11791	0.217909	0.6416	0.391	0.7494	NS
CAI.0.20	Clusiaceae	-0.04259	0.013998	0.09773	-0.143083	0.222999	0.3364	0.6978	0.6386	NS
CAI.0.20	Lamiaceae	-0.143162	-0.054769	0.088134	-0.208983	0.120124	0.1842	0.8416	0.3426	NS
CAI.0.20	Centroplacaceae	0.049314	-0.004587	0.082525	-0.146753	0.174084	0.7656	0.2648	0.4992	NS
CAI.0.20	Sapindaceae	0.089448	0.015976	0.090763	-0.148446	0.203638	0.799	0.228	0.429	NS
CAI.0.20	Lauraceae	-0.052534	-0.012869	0.094185	-0.176363	0.195125	0.3732	0.6772	0.696	NS
CAI.20.100	CAI.0.20	0.563205	0.140432	0.096465	-0.035988	0.347641	1	0	0	***
CAI.20.100	CAI.20.100	1	0.182026	0.117285	-0.022126	0.484333	1	0	0	***
CAI.20.100	WSG	-0.097464	0.020414	0.079387	-0.129289	0.179583	0.0664	0.9338	0.1326	NS
CAI.20.100	P.rel	-0.145072	-0.005411	0.093078	-0.192205	0.168018	0.0774	0.9228	0.1546	NS
CAI.20.100	NPLD.rel	0.277143	0.220155	0.079734	0.063926	0.373668	0.7584	0.2418	0.4834	NS
CAI.20.100	SB.rel	-0.074161	-0.148187	0.085938	-0.302554	0.035587	0.8078	0.1924	0.3846	NS
CAI.20.100	P.ba.rel	-0.200869	-0.087523	0.088849	-0.254197	0.091091	0.0992	0.901	0.1982	NS
CAI.20.100	NPLD.ba.rel	0.276763	0.183362	0.084206	0.023218	0.347583	0.8576	0.1426	0.285	NS
CAI.20.100	SB.ba.rel	-0.060078	-0.085166	0.081642	-0.243087	0.071713	0.6154	0.3848	0.7694	NS
CAI.20.100	Greenwayodendron_suaveolens	-0.091003	-0.084481	0.079726	-0.232169	0.080349	0.485	0.5208	0.9642	NS
CAI.20.100	Strombosia_pustulata	-0.238156	-0.13007	0.080135	-0.280553	0.032811	0.0878	0.9172	0.1706	NS
CAI.20.100	Pausinystalia_macroceras	-0.011378	0.006662	0.095901	-0.179493	0.20184	0.4386	0.5704	0.8682	NS
CAI.20.100	Petersianthus_macrocarpus	0.149697	0.10989	0.08204	-0.052381	0.272007	0.688	0.3232	0.6352	NS
CAI.20.100	Rinorea_oblongifolia	0.114989	0.111898	0.100249	-0.083019	0.297528	0.5098	0.4944	0.9846	NS
CAI.20.100	Afrostyrax_lepidophyllus	-0.057472	-0.007981	0.066277	-0.135275	0.120155	0.2332	0.7718	0.4614	NS
CAI.20.100	Strombosiopsis_tetrandra	0.086875	0.115323	0.097552	-0.062971	0.313428	0.407	0.6026	0.8044	NS
CAI.20.100	Desbordesia_glaucescens	0.038374	0.020773	0.090546	-0.133648	0.221739	0.6128	0.395	0.7822	NS
CAI.20.100	Pentaclethra_macrophylla	0.075438	0.105726	0.082772	-0.041558	0.282617	0.387	0.626	0.761	NS
CAI.20.100	Uapaca_sp.	-0.073321	0.114974	0.092501	-0.088058	0.2853	0.0352	0.9662	0.069	NS
CAI.20.100	Angylocalyx_pynaertii	-0.097102	-0.094476	0.061085	-0.220118	0.017847	0.4682	0.544	0.9242	NS
CAI.20.100	Hylodendron_gabunense	0.140712	0.112898	0.079847	-0.038595	0.269725	0.6374	0.3714	0.734	NS
CAI.20.100	Panda_oleosa	0.103061	-0.058817	0.07284	-0.197216	0.080159	0.9914	0.0098	0.0184	*
CAI.20.100	Annickia_affinis	0.090982	-0.016056	0.070796	-0.151637	0.123642	0.9332	0.0714	0.1382	NS
CAI.20.100	Plagiostyles_africana	0.184707	0.152827	0.066088	0.023882	0.277985	0.679	0.3302	0.6512	NS
CAI.20.100	Drypetes_sp.	-0.148238	-0.128463	0.068263	-0.259173	0.007072	0.4066	0.608	0.7986	NS
CAI.20.100	Diospyros_canaliculata	-0.096933	-0.005025	0.064538	-0.108343	0.163228	0.1	0.9286	0.1714	NS
CAI.20.100	Tessmannia_africana	0.192144	0.136087	0.101056	-0.036599	0.345537	0.7134	0.293	0.5796	NS
CAI.20.100	Odyendyea_gabonensis	0.160134	0.17954	0.103622	-0.054585	0.377441	0.418	0.5932	0.8248	NS
CAI.20.100	Santiria_trimera	-0.083804	0.06092	0.070466	-0.075694	0.197346	0.0186	0.9832	0.0354	*
CAI.20.100	Trichilia_rubescens	-0.026117	-0.03694	0.073399	-0.17629	0.110997	0.5734	0.4456	0.8722	NS
CAI.20.100	Musanga_cecropioides	0.165916	0.040087	0.077596	-0.117398	0.167686	0.9726	0.0306	0.058	NS
CAI.20.100	Albizia_adianthifolia	0.181469	0.074855	0.078742	-0.062673	0.243993	0.8984	0.106	0.2076	NS
CAI.20.100	Funtumia_elastica	-0.001859	-0.039056	0.079316	-0.176623	0.128284	0.707	0.3112	0.6042	NS
CAI.20.100	Alstonia_boonei	0.189571	0.022646	0.094757	-0.157004	0.219448	0.957	0.0466	0.0896	NS
CAI.20.100	Keayodendron_bridelioides	-0.115586	-0.07294	0.090267	-0.240002	0.109165	0.3424	0.6752	0.6672	NS
CAI.20.100	Xylopia_quintasii	-0.149722	-0.073499	0.077741	-0.21634	0.0901	0.1708	0.8428	0.328	NS
CAI.20.100	Duboscia_macrocarpa	-0.031996	-0.011577	0.082007	-0.172555	0.149252	0.4094	0.6076	0.8018	NS
CAI.20.100	Irvingia_gabonensis	-0.086626	-0.096675	0.07397	-0.2393	0.049453	0.5618	0.4552	0.8934	NS
CAI.20.100	Klainedoxa_gabonensis	-0.106503	-0.044036	0.082722	-0.197726	0.126116	0.2354	0.7848	0.4506	NS
CAI.20.100	Phyllocosmus_africanus	-0.105401	-0.038261	0.065172	-0.15989	0.095525	0.159	0.8544	0.3046	NS
CAI.20.100	Terminalia_superba	-0.150221	-0.191121	0.058095	-0.30603	-0.068929	0.7796	0.2398	0.4602	NS
CAI.20.100	Celtis_adolfi-friderici	-0.02248	-0.077055	0.057202	-0.186314	0.034672	0.8366	0.1788	0.3422	NS
CAI.20.100	Pterocarpus_soyauxii	0.144064	0.135671	0.100529	-0.051999	0.331602	0.5522	0.4636	0.9114	NS
CAI.20.100	Corynanthe_pachyceras	-0.118726	-0.097375	0.071238	-0.227684	0.046589	0.4028	0.617	0.7858	NS
CAI.20.100	Anonidium_mannii	0.003269	0.008636	0.075312	-0.139023	0.149407	0.4804	0.5366	0.9438	NS
CAI.20.100	Macaranga_monandra	0.052729	-0.005268	0.097417	-0.176528	0.205568	0.748	0.261	0.513	NS
CAI.20.100	Pterygota_sp.	-0.066004	-0.10154	0.063513	-0.225235	0.026453	0.7332	0.2938	0.5606	NS
CAI.20.100	Trichilia_tessmannii	-0.094401	-0.129956	0.065418	-0.267085	-0.002302	0.7204	0.3144	0.594	NS
CAI.20.100	Pycnanthus_angolensis	0.135299	0.061175	0.092599	-0.119982	0.250176	0.8046	0.2162	0.4116	NS
CAI.20.100	Vitex_sp.	-0.033409	-0.072381	0.079969	-0.221335	0.098835	0.7146	0.3216	0.607	NS
CAI.20.100	Centroplacus_glaucinus	-0.087865	-0.009465	0.085227	-0.162326	0.165305	0.1902	0.8258	0.3644	NS
CAI.20.100	Dialium_pachyphyllum	-0.020407	0.089198	0.124534	-0.141161	0.356344	0.1524	0.8528	0.2996	NS
CAI.20.100	Erythrophleum_suaveolens	-0.120214	-0.053212	0.070661	-0.194997	0.077961	0.186	0.8262	0.3598	NS
CAI.20.100	Piptadeniastrum_africanum	0.156974	0.104071	0.103617	-0.079	0.32113	0.716	0.3006	0.5846	NS
CAI.20.100	Tabernaemontana_crassa	-0.115732	-0.113165	0.095386	-0.279686	0.086799	0.5246	0.4934	0.9688	NS
CAI.20.100	Celtis_mildbraedii	0.04046	0.089958	0.094518	-0.096093	0.278165	0.3128	0.706	0.6068	NS
CAI.20.100	Xylopia_aethiopica	-0.028609	-0.035952	0.08444	-0.194885	0.132776	0.551	0.4706	0.9196	NS
CAI.20.100	Entandrophragma_cylindricum	0.043049	-0.061497	0.088665	-0.212556	0.132736	0.8766	0.1334	0.2568	NS
CAI.20.100	Staudtia_kamerunensis	0.118103	0.066551	0.094922	-0.111283	0.273093	0.7318	0.2872	0.5554	NS
CAI.20.100	Beilschmiedia_sp.	-0.135781	-0.015521	0.088963	-0.17793	0.165285	0.0868	0.9248	0.162	NS
CAI.20.100	Xylopia_hypolampra	0.0622	-0.059531	0.099025	-0.237489	0.141363	0.8886	0.1242	0.2356	NS
CAI.20.100	Annonaceae	-0.098835	-0.117879	0.080581	-0.268378	0.04048	0.6004	0.4024	0.802	NS
CAI.20.100	Fabaceae	0.133533	0.119378	0.078405	-0.033805	0.275357	0.5822	0.4214	0.8392	NS
CAI.20.100	Erythropalaceae	-0.075877	0.009005	0.088716	-0.156912	0.189325	0.1766	0.827	0.3496	NS
CAI.20.100	Irvingiaceae	-0.051399	-0.045652	0.081604	-0.196223	0.121823	0.4838	0.5252	0.9586	NS
CAI.20.100	Rubiaceae	-0.157094	-0.104136	0.077784	-0.253188	0.051808	0.2614	0.7466	0.5148	NS
CAI.20.100	Euphorbiaceae	0.09051	0.048251	0.072842	-0.089764	0.193702	0.723	0.2826	0.5596	NS
CAI.20.100	Meliaceae	0.024687	-0.009603	0.085078	-0.171619	0.157541	0.6672	0.3392	0.672	NS
CAI.20.100	Phyllanthaceae	-0.131556	0.075964	0.093656	-0.129156	0.252374	0.0244	0.976	0.0484	*
CAI.20.100	Malvaceae	-0.02994	-0.126148	0.06797	-0.257243	0.012468	0.9194	0.0842	0.1648	NS
CAI.20.100	Apocynaceae	0.040383	-0.063248	0.090798	-0.225552	0.130669	0.8688	0.134	0.2652	NS
CAI.20.100	Lecythidaceae	0.149697	0.10989	0.08204	-0.052381	0.272007	0.688	0.3232	0.6352	NS
CAI.20.100	Cannabaceae	0.040971	0.048889	0.091094	-0.135299	0.226769	0.4632	0.5452	0.918	NS
CAI.20.100	Violaceae	0.114989	0.111898	0.100249	-0.083019	0.297528	0.5098	0.4944	0.9846	NS
CAI.20.100	Huaceae	-0.057472	-0.007981	0.066277	-0.135275	0.120155	0.2332	0.7718	0.4614	NS
CAI.20.100	Ebenaceae	-0.116354	-0.023435	0.065043	-0.142463	0.120895	0.073	0.93	0.143	NS
CAI.20.100	Pandaceae	0.103061	-0.058817	0.07284	-0.197216	0.080159	0.9914	0.0098	0.0184	*
CAI.20.100	Putranjivaceae	-0.110234	-0.105858	0.071565	-0.245318	0.032497	0.483	0.5304	0.9526	NS
CAI.20.100	Myristicaceae	0.065639	0.057178	0.086399	-0.115434	0.218854	0.5442	0.4758	0.9316	NS
CAI.20.100	Burseraceae	-0.043792	0.072117	0.070447	-0.065628	0.208528	0.0556	0.9492	0.1064	NS
CAI.20.100	Urticaceae	0.177415	0.045809	0.079338	-0.106516	0.178255	0.9748	0.0272	0.0524	NS
CAI.20.100	Anacardiaceae	0.016938	-0.019163	0.088922	-0.177184	0.172997	0.6822	0.3324	0.6502	NS
CAI.20.100	Simaroubaceae	0.160134	0.17954	0.103622	-0.054585	0.377441	0.418	0.5932	0.8248	NS
CAI.20.100	Combretaceae	-0.159644	-0.212705	0.056921	-0.322276	-0.096583	0.8384	0.1778	0.3394	NS
CAI.20.100	Ixonanthaceae	-0.105401	-0.038261	0.065172	-0.15989	0.095525	0.159	0.8544	0.3046	NS
CAI.20.100	Sapotaceae	0.168079	0.078889	0.0957	-0.10103	0.268424	0.822	0.1916	0.3696	NS
CAI.20.100	Clusiaceae	0.1362	0.066794	0.086086	-0.099814	0.239456	0.7922	0.2212	0.429	NS
CAI.20.100	Lamiaceae	-0.033409	-0.072381	0.079969	-0.221335	0.098835	0.7146	0.3216	0.607	NS
CAI.20.100	Centroplacaceae	-0.087865	-0.009465	0.085227	-0.162326	0.165305	0.1902	0.8258	0.3644	NS
CAI.20.100	Sapindaceae	0.155301	0.080676	0.103485	-0.111283	0.297892	0.781	0.2348	0.4538	NS
CAI.20.100	Lauraceae	-0.135781	-0.015521	0.088963	-0.17793	0.165285	0.0868	0.9248	0.162	NS
WSG	CAI.0.20	0.022616	-0.019095	0.072548	-0.159606	0.120782	0.7136	0.2866	0.573	NS
WSG	WSG	1	0.126742	0.113409	-0.061497	0.394847	1	0	0	***
WSG	P.rel	-0.591899	-0.115667	0.098267	-0.330646	0.059996	0	1	0	***
WSG	NPLD.rel	-0.06061	-0.035926	0.084144	-0.203433	0.122966	0.3742	0.626	0.7482	NS
WSG	SB.rel	0.500614	0.113483	0.08409	-0.043558	0.280352	1	0	0	***
WSG	P.ba.rel	-0.497128	-0.10329	0.097436	-0.297614	0.084157	0	1	0	***
WSG	NPLD.ba.rel	0.058008	0.012925	0.076878	-0.139929	0.16125	0.7176	0.2826	0.565	NS
WSG	SB.ba.rel	0.438917	0.090401	0.081781	-0.06238	0.251569	1	0	0	***
WSG	Greenwayodendron_suaveolens	0.069206	-0.026755	0.095373	-0.223638	0.149578	0.8446	0.1556	0.311	NS
WSG	Strombosia_pustulata	0.240135	-0.015797	0.089298	-0.2009	0.152283	0.9992	0.001	0.0018	**
WSG	Pausinystalia_macroceras	0.086875	-0.028145	0.088637	-0.205471	0.139421	0.9042	0.096	0.1918	NS
WSG	Petersianthus_macrocarpus	0.010144	-0.075784	0.067499	-0.21258	0.051426	0.8966	0.1036	0.207	NS
WSG	Rinorea_oblongifolia	0.110508	0.104494	0.069101	-0.035556	0.23481	0.52	0.4802	0.9602	NS
WSG	Afrostyrax_lepidophyllus	0.148206	0.085703	0.07224	-0.058048	0.221885	0.7986	0.2016	0.403	NS
WSG	Strombosiopsis_tetrandra	0.137297	0.015894	0.082815	-0.147333	0.172733	0.9296	0.0706	0.141	NS
WSG	Desbordesia_glaucescens	0.224636	0.094129	0.075435	-0.060618	0.236497	0.9636	0.0366	0.073	NS
WSG	Pentaclethra_macrophylla	0.084257	0.003908	0.078317	-0.139276	0.165403	0.8426	0.1576	0.315	NS
WSG	Uapaca_sp.	0.072883	-0.01097	0.083992	-0.188452	0.11986	0.8546	0.1456	0.291	NS
WSG	Angylocalyx_pynaertii	0.027722	0.010779	0.071819	-0.135119	0.145029	0.5766	0.4236	0.847	NS
WSG	Hylodendron_gabunense	0.018421	-0.093165	0.092116	-0.277923	0.089031	0.8844	0.1158	0.2314	NS
WSG	Panda_oleosa	-0.044523	0.072799	0.059561	-0.043016	0.186527	0.0238	0.9764	0.0474	*
WSG	Annickia_affinis	-0.063174	0.035839	0.087119	-0.146049	0.190238	0.1358	0.8644	0.2714	NS
WSG	Plagiostyles_africana	-0.010604	-0.066343	0.09164	-0.249774	0.102419	0.7142	0.2868	0.5726	NS
WSG	Drypetes_sp.	0.030783	-0.040222	0.080383	-0.196887	0.126275	0.823	0.1772	0.3542	NS
WSG	Diospyros_canaliculata	0.067161	0.057046	0.083769	-0.123496	0.190554	0.5732	0.4526	0.8794	NS
WSG	Tessmannia_africana	0.122672	0.054145	0.078588	-0.10475	0.207398	0.8082	0.192	0.3838	NS
WSG	Odyendyea_gabonensis	-0.083277	-0.060548	0.088895	-0.234375	0.100771	0.4058	0.5944	0.8114	NS
WSG	Santiria_trimera	0.035003	-0.03063	0.098825	-0.260571	0.126731	0.7212	0.279	0.5578	NS
WSG	Trichilia_rubescens	0.12419	0.039538	0.090683	-0.169231	0.201679	0.8306	0.1696	0.339	NS
WSG	Musanga_cecropioides	-0.516402	-0.021332	0.123113	-0.400766	0.113584	0	1	0	***
WSG	Albizia_adianthifolia	-0.217699	-0.096634	0.097557	-0.295218	0.069903	0.1284	0.8718	0.2566	NS
WSG	Funtumia_elastica	-0.012637	-0.033105	0.077635	-0.185629	0.1178	0.6072	0.393	0.7858	NS
WSG	Alstonia_boonei	-0.076267	0.016995	0.092706	-0.172989	0.189178	0.1642	0.836	0.3282	NS
WSG	Keayodendron_bridelioides	-0.092388	0.012152	0.080819	-0.150458	0.162574	0.102	0.8982	0.2038	NS
WSG	Xylopia_quintasii	0.151533	0.051594	0.081509	-0.115215	0.202842	0.8924	0.1078	0.2154	NS
WSG	Duboscia_macrocarpa	0.128969	0.034766	0.086826	-0.159357	0.182546	0.8678	0.1324	0.2646	NS
WSG	Irvingia_gabonensis	0.112035	-0.027482	0.087952	-0.207519	0.132875	0.9512	0.049	0.0978	NS
WSG	Klainedoxa_gabonensis	0.067605	-0.026931	0.088409	-0.202415	0.142428	0.8542	0.146	0.2918	NS
WSG	Phyllocosmus_africanus	0.208549	0.075197	0.080965	-0.088599	0.227322	0.9554	0.0448	0.0894	NS
WSG	Terminalia_superba	-0.161279	-0.061901	0.073892	-0.197543	0.081508	0.0894	0.9108	0.1786	NS
WSG	Celtis_adolfi-friderici	-0.069631	0.042853	0.074601	-0.096709	0.199717	0.0634	0.9368	0.1266	NS
WSG	Pterocarpus_soyauxii	0.021739	0.055733	0.082458	-0.11427	0.205984	0.3324	0.6678	0.6646	NS
WSG	Corynanthe_pachyceras	-0.099025	0.00421	0.071849	-0.150937	0.133263	0.0836	0.9166	0.167	NS
WSG	Anonidium_mannii	0.017124	-0.040001	0.091158	-0.245508	0.115737	0.7152	0.285	0.5698	NS
WSG	Macaranga_monandra	-0.207204	-0.003357	0.085494	-0.194471	0.141517	0.0192	0.981	0.0382	*
WSG	Pterygota_sp.	-0.041835	-0.030637	0.073164	-0.183801	0.106527	0.4246	0.5756	0.849	NS
WSG	Trichilia_tessmannii	-0.220766	-0.094821	0.08262	-0.263052	0.055807	0.071	0.9292	0.1418	NS
WSG	Pycnanthus_angolensis	-0.058666	-0.09068	0.088905	-0.298851	0.057786	0.611	0.3892	0.7782	NS
WSG	Vitex_sp.	-0.065744	-0.073535	0.066228	-0.210659	0.049313	0.5302	0.47	0.9398	NS
WSG	Centroplacus_glaucinus	-0.000821	-0.020892	0.081888	-0.195455	0.123683	0.5752	0.425	0.8498	NS
WSG	Dialium_pachyphyllum	0.114331	0.032574	0.082999	-0.131665	0.186009	0.8272	0.173	0.3458	NS
WSG	Erythrophleum_suaveolens	0.069143	0.015963	0.081609	-0.155024	0.176928	0.7474	0.2528	0.5054	NS
WSG	Piptadeniastrum_africanum	-0.183558	-0.042082	0.083162	-0.207364	0.113303	0.0488	0.9514	0.0974	NS
WSG	Tabernaemontana_crassa	-0.146759	-0.024975	0.07045	-0.170166	0.104206	0.0472	0.953	0.0942	NS
WSG	Celtis_mildbraedii	0.017003	-0.031584	0.096805	-0.254633	0.133718	0.6682	0.332	0.6638	NS
WSG	Xylopia_aethiopica	-0.046007	-0.008965	0.089889	-0.204163	0.150901	0.3194	0.6808	0.6386	NS
WSG	Entandrophragma_cylindricum	-0.022492	-0.060997	0.079248	-0.20936	0.095519	0.6844	0.3158	0.6314	NS
WSG	Staudtia_kamerunensis	0.065175	-0.033967	0.075716	-0.190161	0.106532	0.9134	0.0868	0.1734	NS
WSG	Beilschmiedia_sp.	0.122739	0.016288	0.087904	-0.168021	0.181575	0.893	0.1072	0.2142	NS
WSG	Xylopia_hypolampra	0.175887	0.037125	0.072967	-0.116398	0.173895	0.9776	0.0226	0.045	*
WSG	Annonaceae	0.066061	-0.014348	0.081605	-0.181168	0.140436	0.836	0.1642	0.3282	NS
WSG	Fabaceae	0.076586	-0.038882	0.089243	-0.214818	0.134601	0.9018	0.0984	0.1966	NS
WSG	Erythropalaceae	0.296739	0.005555	0.0965	-0.189332	0.185351	0.9988	0.0014	0.0026	**
WSG	Irvingiaceae	0.278542	0.063929	0.082601	-0.098881	0.220734	0.9968	0.0034	0.0066	**
WSG	Rubiaceae	-0.153804	-0.038593	0.086073	-0.208248	0.125793	0.0918	0.9084	0.1834	NS
WSG	Euphorbiaceae	-0.132708	-0.071184	0.088643	-0.248603	0.09646	0.2458	0.7544	0.4914	NS
WSG	Meliaceae	-0.039937	-0.058731	0.095169	-0.251237	0.118285	0.5592	0.441	0.8818	NS
WSG	Phyllanthaceae	0.033004	0.017209	0.086631	-0.16884	0.160663	0.5168	0.4834	0.9666	NS
WSG	Malvaceae	-0.147918	-0.031349	0.08416	-0.207634	0.118908	0.0936	0.9066	0.187	NS
WSG	Apocynaceae	-0.137799	-0.024927	0.082763	-0.191616	0.129229	0.0906	0.9096	0.181	NS
WSG	Lecythidaceae	0.010144	-0.075784	0.067499	-0.21258	0.051426	0.8966	0.1036	0.207	NS
WSG	Cannabaceae	0.0153	0.007038	0.078048	-0.15266	0.154284	0.535	0.4652	0.9302	NS
WSG	Violaceae	0.110508	0.104494	0.069101	-0.035556	0.23481	0.52	0.4802	0.9602	NS
WSG	Huaceae	0.148206	0.085703	0.07224	-0.058048	0.221885	0.7986	0.2016	0.403	NS
WSG	Ebenaceae	0.067977	0.063033	0.085778	-0.13119	0.214724	0.5276	0.4726	0.945	NS
WSG	Pandaceae	-0.044523	0.072799	0.059561	-0.043016	0.186527	0.0238	0.9764	0.0474	*
WSG	Putranjivaceae	0.049923	-0.032021	0.082987	-0.197424	0.141739	0.8498	0.1504	0.3006	NS
WSG	Myristicaceae	0.041145	-0.080134	0.083405	-0.240931	0.081435	0.929	0.0712	0.1422	NS
WSG	Burseraceae	0.05284	-0.036909	0.104929	-0.283207	0.134072	0.8128	0.1874	0.3746	NS
WSG	Urticaceae	-0.522692	-0.027962	0.120606	-0.394353	0.111931	0	1	0	***
WSG	Anacardiaceae	0.146859	-0.025959	0.084048	-0.199965	0.133356	0.9844	0.0158	0.0314	*
WSG	Simaroubaceae	-0.083277	-0.060548	0.088895	-0.234375	0.100771	0.4058	0.5944	0.8114	NS
WSG	Combretaceae	-0.125759	-0.062261	0.069863	-0.193509	0.074245	0.1876	0.8126	0.375	NS
WSG	Ixonanthaceae	0.208549	0.075197	0.080965	-0.088599	0.227322	0.9554	0.0448	0.0894	NS
WSG	Sapotaceae	-0.081947	-0.015894	0.077017	-0.16847	0.133363	0.2008	0.7994	0.4014	NS
WSG	Clusiaceae	-0.014105	0.015011	0.075897	-0.150493	0.15392	0.3242	0.676	0.6482	NS
WSG	Lamiaceae	-0.065744	-0.073535	0.066228	-0.210659	0.049313	0.5302	0.47	0.9398	NS
WSG	Centroplacaceae	-0.000821	-0.020892	0.081888	-0.195455	0.123683	0.5752	0.425	0.8498	NS
WSG	Sapindaceae	-0.148666	-0.015639	0.072097	-0.169204	0.115049	0.0438	0.9564	0.0874	NS
WSG	Lauraceae	0.122739	0.016288	0.087904	-0.168021	0.181575	0.893	0.1072	0.2142	NS
P.rel	CAI.0.20	-0.046651	0.049143	0.082925	-0.110642	0.207847	0.1362	0.864	0.2722	NS
P.rel	WSG	-0.591899	-0.116617	0.098078	-0.331856	0.053429	0	1	0	***
P.rel	P.rel	1	0.132553	0.139411	-0.112868	0.436374	1	0	0	***
P.rel	NPLD.rel	-0.029363	0.051671	0.083307	-0.1113	0.211202	0.1658	0.8344	0.3314	NS
P.rel	SB.rel	-0.760124	-0.136876	0.109185	-0.359193	0.064402	0	1	0	***
P.rel	P.ba.rel	0.850388	0.09695	0.127125	-0.136641	0.359186	1	0	0	***
P.rel	NPLD.ba.rel	-0.192391	0.006306	0.078323	-0.147769	0.155278	0.005	0.9952	0.0098	**
P.rel	SB.ba.rel	-0.666015	-0.101635	0.100354	-0.306616	0.085453	0	1	0	***
P.rel	Greenwayodendron_suaveolens	-0.08595	0.032499	0.107562	-0.17608	0.245038	0.1314	0.8688	0.2626	NS
P.rel	Strombosia_pustulata	-0.08186	-0.001378	0.090328	-0.158488	0.190594	0.1866	0.8136	0.373	NS
P.rel	Pausinystalia_macroceras	-0.044241	0.028171	0.094307	-0.156794	0.21353	0.2266	0.7736	0.453	NS
P.rel	Petersianthus_macrocarpus	-0.071553	0.078691	0.08097	-0.07097	0.239918	0.0244	0.9758	0.0486	*
P.rel	Rinorea_oblongifolia	-0.122015	-0.097223	0.057323	-0.202585	0.025875	0.3398	0.6604	0.6794	NS
P.rel	Afrostyrax_lepidophyllus	-0.15037	-0.09939	0.071343	-0.233977	0.042961	0.2498	0.7504	0.4994	NS
P.rel	Strombosiopsis_tetrandra	-0.087743	0.046967	0.093087	-0.130427	0.229323	0.077	0.9232	0.1538	NS
P.rel	Desbordesia_glaucescens	-0.124376	-0.085099	0.06712	-0.209286	0.051224	0.2888	0.7114	0.5774	NS
P.rel	Pentaclethra_macrophylla	0.078968	0.067274	0.083761	-0.087572	0.233306	0.566	0.4342	0.8682	NS
P.rel	Uapaca_sp.	0.248925	0.074318	0.125036	-0.129129	0.330667	0.906	0.0942	0.1882	NS
P.rel	Angylocalyx_pynaertii	-0.05544	-0.064532	0.06719	-0.192263	0.061776	0.55	0.4502	0.9002	NS
P.rel	Hylodendron_gabunense	0.152483	0.143674	0.116039	-0.062315	0.371347	0.5412	0.459	0.9178	NS
P.rel	Panda_oleosa	-0.066909	-0.094924	0.069536	-0.225658	0.050436	0.679	0.3212	0.6422	NS
P.rel	Annickia_affinis	-0.068226	-0.012408	0.091665	-0.175255	0.174919	0.295	0.7052	0.5898	NS
P.rel	Plagiostyles_africana	0.150386	0.157963	0.103528	-0.038265	0.37772	0.4712	0.5298	0.9414	NS
P.rel	Drypetes_sp.	0.032156	0.012618	0.073092	-0.123249	0.159723	0.6102	0.39	0.7798	NS
P.rel	Diospyros_canaliculata	-0.128614	-0.084868	0.08111	-0.203572	0.086679	0.3472	0.6786	0.6686	NS
P.rel	Tessmannia_africana	-0.109843	-0.070151	0.069628	-0.199501	0.067843	0.2946	0.7056	0.589	NS
P.rel	Odyendyea_gabonensis	0.140006	0.062404	0.096353	-0.117169	0.251476	0.7774	0.2228	0.4454	NS
P.rel	Santiria_trimera	0.095136	0.079328	0.080483	-0.054319	0.276966	0.6316	0.3686	0.737	NS
P.rel	Trichilia_rubescens	-0.127992	-0.011647	0.087991	-0.17358	0.16867	0.088	0.9122	0.1758	NS
P.rel	Musanga_cecropioides	0.384494	0.060938	0.123695	-0.124028	0.357803	0.997	0.0032	0.0062	**
P.rel	Albizia_adianthifolia	0.150322	0.11799	0.105914	-0.072367	0.336797	0.6406	0.3596	0.719	NS
P.rel	Funtumia_elastica	-0.043046	-0.019778	0.071566	-0.155923	0.127065	0.3862	0.614	0.7722	NS
P.rel	Alstonia_boonei	0.025963	-0.021194	0.081899	-0.169142	0.155141	0.7338	0.2664	0.5326	NS
P.rel	Keayodendron_bridelioides	0.076548	-0.033501	0.084848	-0.196369	0.136623	0.9016	0.0986	0.197	NS
P.rel	Xylopia_quintasii	-0.013019	-0.074682	0.077512	-0.220026	0.082028	0.7846	0.2156	0.431	NS
P.rel	Duboscia_macrocarpa	-0.072105	-0.031933	0.082566	-0.188524	0.130219	0.327	0.6732	0.6538	NS
P.rel	Irvingia_gabonensis	-0.060696	0.029805	0.083201	-0.132481	0.186542	0.1494	0.8508	0.2986	NS
P.rel	Klainedoxa_gabonensis	0.038495	0.035035	0.081987	-0.122803	0.204901	0.5312	0.469	0.9378	NS
P.rel	Phyllocosmus_africanus	-0.163565	-0.105233	0.075008	-0.245569	0.041206	0.2314	0.7688	0.4626	NS
P.rel	Terminalia_superba	0.097761	0.023632	0.076234	-0.119752	0.171887	0.826	0.1742	0.3482	NS
P.rel	Celtis_adolfi-friderici	-0.032158	-0.078217	0.067166	-0.199507	0.061113	0.7598	0.2404	0.4806	NS
P.rel	Pterocarpus_soyauxii	0.004809	-0.036406	0.083734	-0.193407	0.132016	0.6854	0.3148	0.6294	NS
P.rel	Corynanthe_pachyceras	0.105543	-0.021247	0.066211	-0.150843	0.10991	0.971	0.0292	0.0582	NS
P.rel	Anonidium_mannii	-0.085785	0.07236	0.099303	-0.120621	0.259145	0.053	0.9472	0.1058	NS
P.rel	Macaranga_monandra	0.109052	-0.018196	0.076803	-0.146912	0.152269	0.9376	0.0626	0.125	NS
P.rel	Pterygota_sp.	-0.031038	-0.010984	0.074446	-0.152585	0.141704	0.4038	0.5964	0.8074	NS
P.rel	Trichilia_tessmannii	0.135623	0.054764	0.088534	-0.114625	0.229842	0.8146	0.1856	0.371	NS
P.rel	Pycnanthus_angolensis	0.003324	0.077261	0.105988	-0.111468	0.298661	0.2572	0.743	0.5142	NS
P.rel	Vitex_sp.	0.041952	0.032538	0.077923	-0.103351	0.198718	0.5664	0.4338	0.8674	NS
P.rel	Centroplacus_glaucinus	-0.116266	0.017294	0.082719	-0.138075	0.188108	0.0448	0.9554	0.0894	NS
P.rel	Dialium_pachyphyllum	-0.096728	-0.021389	0.072816	-0.152028	0.133026	0.1434	0.8568	0.2866	NS
P.rel	Erythrophleum_suaveolens	0.101522	-0.024025	0.072192	-0.149266	0.133717	0.9432	0.057	0.1138	NS
P.rel	Piptadeniastrum_africanum	0.138985	0.049765	0.101798	-0.132806	0.258803	0.8042	0.196	0.3918	NS
P.rel	Tabernaemontana_crassa	0.173465	0.006017	0.072714	-0.135588	0.146086	0.991	0.0092	0.0182	*
P.rel	Celtis_mildbraedii	-0.12883	0.06336	0.112467	-0.136572	0.283458	0.0326	0.9676	0.065	NS
P.rel	Xylopia_aethiopica	0.114344	0.010178	0.078477	-0.130796	0.173926	0.904	0.0962	0.1922	NS
P.rel	Entandrophragma_cylindricum	-0.000258	0.034834	0.071268	-0.101692	0.174322	0.3128	0.6874	0.6254	NS
P.rel	Staudtia_kamerunensis	-0.069276	0.007089	0.078111	-0.139637	0.165181	0.1676	0.8326	0.335	NS
P.rel	Beilschmiedia_sp.	-0.118045	-0.02184	0.087759	-0.186089	0.155989	0.1394	0.8608	0.2786	NS
P.rel	Xylopia_hypolampra	-0.087441	-0.044152	0.069995	-0.174734	0.098695	0.274	0.7262	0.5478	NS
P.rel	Annonaceae	-0.095223	0.016712	0.108366	-0.195638	0.223822	0.1542	0.846	0.3082	NS
P.rel	Fabaceae	0.014845	0.057035	0.083572	-0.10595	0.222784	0.3094	0.6908	0.6186	NS
P.rel	Erythropalaceae	-0.137769	0.035739	0.100085	-0.147509	0.241546	0.0334	0.9668	0.0666	NS
P.rel	Irvingiaceae	-0.154211	-0.044365	0.068602	-0.177547	0.087911	0.0582	0.942	0.1162	NS
P.rel	Rubiaceae	0.049502	0.021123	0.079975	-0.14092	0.174132	0.635	0.3652	0.7302	NS
P.rel	Euphorbiaceae	0.205389	0.116418	0.087679	-0.049877	0.296069	0.8456	0.1546	0.309	NS
P.rel	Meliaceae	0.044188	0.089518	0.099991	-0.102103	0.288374	0.3374	0.6628	0.6746	NS
P.rel	Phyllanthaceae	0.256943	0.030013	0.119281	-0.175179	0.273223	0.9658	0.0344	0.0686	NS
P.rel	Malvaceae	0.034884	-0.003303	0.072159	-0.136325	0.144277	0.7108	0.2894	0.5786	NS
P.rel	Apocynaceae	0.082555	-0.012543	0.082402	-0.163109	0.156804	0.8688	0.1314	0.2626	NS
P.rel	Lecythidaceae	-0.071553	0.078691	0.08097	-0.07097	0.239918	0.0244	0.9758	0.0486	*
P.rel	Cannabaceae	-0.114987	-0.018951	0.095771	-0.197137	0.168945	0.169	0.8312	0.3378	NS
P.rel	Violaceae	-0.122015	-0.097223	0.057323	-0.202585	0.025875	0.3398	0.6604	0.6794	NS
P.rel	Huaceae	-0.15037	-0.09939	0.071343	-0.233977	0.042961	0.2498	0.7504	0.4994	NS
P.rel	Ebenaceae	-0.157175	-0.086801	0.083349	-0.205848	0.090119	0.2194	0.7808	0.4386	NS
P.rel	Pandaceae	-0.066909	-0.094924	0.069536	-0.225658	0.050436	0.679	0.3212	0.6422	NS
P.rel	Putranjivaceae	-0.024081	0.00908	0.076725	-0.135164	0.165278	0.3366	0.6636	0.673	NS
P.rel	Myristicaceae	0.035623	0.066857	0.077613	-0.073788	0.229962	0.366	0.6342	0.7318	NS
P.rel	Burseraceae	0.065425	0.090185	0.084542	-0.052178	0.285296	0.4186	0.5816	0.837	NS
P.rel	Urticaceae	0.413943	0.070649	0.128323	-0.123239	0.376358	0.9994	0.0008	0.0014	**
P.rel	Anacardiaceae	-0.124316	0.008242	0.082033	-0.155574	0.167187	0.056	0.9442	0.1118	NS
P.rel	Simaroubaceae	0.140006	0.062404	0.096353	-0.117169	0.251476	0.7774	0.2228	0.4454	NS
P.rel	Combretaceae	0.055623	0.021395	0.076287	-0.118865	0.171035	0.6716	0.3286	0.657	NS
P.rel	Ixonanthaceae	-0.163565	-0.105233	0.075008	-0.245569	0.041206	0.2314	0.7688	0.4626	NS
P.rel	Sapotaceae	0.047637	0.019416	0.078542	-0.136295	0.172847	0.6384	0.3618	0.7234	NS
P.rel	Clusiaceae	0.006408	-0.013145	0.08306	-0.168965	0.148679	0.596	0.4042	0.8082	NS
P.rel	Lamiaceae	0.041952	0.032538	0.077923	-0.103351	0.198718	0.5664	0.4338	0.8674	NS
P.rel	Centroplacaceae	-0.116266	0.017294	0.082719	-0.138075	0.188108	0.0448	0.9554	0.0894	NS
P.rel	Sapindaceae	0.088118	-0.004059	0.078273	-0.147452	0.157226	0.8804	0.1198	0.2394	NS
P.rel	Lauraceae	-0.118045	-0.02184	0.087759	-0.186089	0.155989	0.1394	0.8608	0.2786	NS
NPLD.rel	CAI.0.20	0.200548	0.16779	0.066934	0.045523	0.308987	0.6982	0.302	0.6038	NS
NPLD.rel	WSG	-0.06061	-0.035747	0.083447	-0.206837	0.125994	0.3738	0.6264	0.7474	NS
NPLD.rel	P.rel	-0.029363	0.051501	0.082666	-0.111133	0.210526	0.166	0.8342	0.3318	NS
NPLD.rel	NPLD.rel	1	0.292161	0.094976	0.135908	0.503853	1	0	0	***
NPLD.rel	SB.rel	-0.627179	-0.230052	0.08409	-0.407177	-0.075947	0	1	0	***
NPLD.rel	P.ba.rel	-0.214966	-0.061328	0.092855	-0.245001	0.114613	0.0516	0.9486	0.103	NS
NPLD.rel	NPLD.ba.rel	0.767635	0.245378	0.088598	0.090839	0.440347	1	0	0	***
NPLD.rel	SB.ba.rel	-0.486084	-0.162686	0.091098	-0.345324	0.008367	0	1	0	***
NPLD.rel	Greenwayodendron_suaveolens	-0.081792	-0.070698	0.090749	-0.242424	0.105857	0.454	0.5462	0.9078	NS
NPLD.rel	Strombosia_pustulata	-0.177703	-0.149335	0.077848	-0.297775	0.0066	0.3618	0.6384	0.7234	NS
NPLD.rel	Pausinystalia_macroceras	-0.023196	0.036632	0.080088	-0.12049	0.195449	0.2258	0.7744	0.4514	NS
NPLD.rel	Petersianthus_macrocarpus	0.161588	0.184811	0.069661	0.044474	0.317954	0.365	0.6352	0.7298	NS
NPLD.rel	Rinorea_oblongifolia	0.072753	0.111664	0.059381	-0.004268	0.227212	0.2642	0.736	0.5282	NS
NPLD.rel	Afrostyrax_lepidophyllus	-0.164877	-0.089378	0.057844	-0.199482	0.031511	0.0902	0.91	0.1802	NS
NPLD.rel	Strombosiopsis_tetrandra	0.175176	0.116172	0.079778	-0.039075	0.274763	0.7692	0.231	0.4618	NS
NPLD.rel	Desbordesia_glaucescens	-0.065339	-0.042138	0.065965	-0.161628	0.093485	0.3786	0.6216	0.757	NS
NPLD.rel	Pentaclethra_macrophylla	0.229377	0.145148	0.071459	0.008055	0.28798	0.8776	0.1226	0.245	NS
NPLD.rel	Uapaca_sp.	0.180319	0.137624	0.070457	0.005726	0.285279	0.7406	0.2596	0.519	NS
NPLD.rel	Angylocalyx_pynaertii	-0.206083	-0.170149	0.069567	-0.294821	-0.018804	0.3184	0.6818	0.6366	NS
NPLD.rel	Hylodendron_gabunense	0.295173	0.166144	0.067632	0.029847	0.293664	0.978	0.0222	0.0442	*
NPLD.rel	Panda_oleosa	-0.087055	-0.076218	0.056709	-0.18282	0.03625	0.4206	0.5796	0.841	NS
NPLD.rel	Annickia_affinis	-0.1244	-0.082051	0.070788	-0.212407	0.065951	0.2836	0.7166	0.567	NS
NPLD.rel	Plagiostyles_africana	0.342193	0.188066	0.069758	0.061355	0.357397	0.9694	0.0316	0.0622	NS
NPLD.rel	Drypetes_sp.	-0.182405	-0.107399	0.07726	-0.243993	0.054864	0.1646	0.8356	0.329	NS
NPLD.rel	Diospyros_canaliculata	-0.181093	-0.129691	0.055203	-0.233289	-0.050391	0.273	0.7528	0.5202	NS
NPLD.rel	Tessmannia_africana	0.169188	0.150344	0.059821	0.040174	0.27427	0.6342	0.366	0.7318	NS
NPLD.rel	Odyendyea_gabonensis	0.320197	0.2129	0.075198	0.062635	0.359446	0.924	0.0762	0.1522	NS
NPLD.rel	Santiria_trimera	0.028144	0.070112	0.066998	-0.060057	0.195889	0.2742	0.726	0.5482	NS
NPLD.rel	Trichilia_rubescens	0.006798	-0.071273	0.07255	-0.208388	0.077607	0.857	0.1432	0.2862	NS
NPLD.rel	Musanga_cecropioides	-0.092829	0.048228	0.08031	-0.080018	0.213829	0.0116	0.9886	0.023	*
NPLD.rel	Albizia_adianthifolia	0.030318	0.115923	0.073825	-0.02975	0.257384	0.1362	0.864	0.2722	NS
NPLD.rel	Funtumia_elastica	-0.038933	-0.053572	0.074896	-0.192815	0.095091	0.5906	0.4096	0.819	NS
NPLD.rel	Alstonia_boonei	0.027594	0.001336	0.07689	-0.137427	0.16393	0.6526	0.3476	0.695	NS
NPLD.rel	Keayodendron_bridelioides	0.069389	-0.079881	0.082268	-0.237242	0.082455	0.9662	0.034	0.0678	NS
NPLD.rel	Xylopia_quintasii	-0.21484	-0.136845	0.082228	-0.283659	0.042702	0.1648	0.8354	0.3294	NS
NPLD.rel	Duboscia_macrocarpa	-0.048154	-0.05116	0.068998	-0.178186	0.089105	0.5324	0.4678	0.9354	NS
NPLD.rel	Irvingia_gabonensis	-0.167102	-0.132796	0.080871	-0.267007	0.047378	0.373	0.6272	0.7458	NS
NPLD.rel	Klainedoxa_gabonensis	-0.099848	-0.023512	0.073724	-0.165737	0.120877	0.1586	0.8416	0.317	NS
NPLD.rel	Phyllocosmus_africanus	-0.181222	-0.167316	0.072309	-0.293306	-0.009171	0.4536	0.5466	0.907	NS
NPLD.rel	Terminalia_superba	-0.102411	-0.195002	0.089849	-0.357399	-0.017653	0.8284	0.1718	0.3434	NS
NPLD.rel	Celtis_adolfi-friderici	-0.061606	-0.167164	0.063444	-0.286219	-0.038165	0.9478	0.0524	0.1046	NS
NPLD.rel	Pterocarpus_soyauxii	0.139641	0.144199	0.072033	0.006203	0.285003	0.4692	0.531	0.9382	NS
NPLD.rel	Corynanthe_pachyceras	-0.145509	-0.142599	0.074671	-0.266376	0.033806	0.5292	0.471	0.9418	NS
NPLD.rel	Anonidium_mannii	0.055476	0.024236	0.07598	-0.11765	0.181024	0.6622	0.338	0.6758	NS
NPLD.rel	Macaranga_monandra	0.027905	-0.018636	0.063811	-0.137563	0.112221	0.7656	0.2346	0.469	NS
NPLD.rel	Pterygota_sp.	-0.245863	-0.135153	0.069059	-0.26245	0.002813	0.0512	0.949	0.1022	NS
NPLD.rel	Trichilia_tessmannii	-0.117348	-0.089125	0.067185	-0.220413	0.042418	0.3446	0.6556	0.689	NS
NPLD.rel	Pycnanthus_angolensis	0.186147	0.128484	0.07665	-0.014755	0.287119	0.7744	0.2258	0.4514	NS
NPLD.rel	Vitex_sp.	-0.094747	-0.001223	0.068832	-0.125664	0.133013	0.0812	0.919	0.1622	NS
NPLD.rel	Centroplacus_glaucinus	-0.038864	-0.001635	0.077796	-0.143109	0.159084	0.3328	0.6674	0.6654	NS
NPLD.rel	Dialium_pachyphyllum	0.06311	0.096564	0.071191	-0.033027	0.246009	0.3414	0.6588	0.6826	NS
NPLD.rel	Erythrophleum_suaveolens	-0.132091	-0.112441	0.062912	-0.228586	0.020074	0.3958	0.6044	0.7914	NS
NPLD.rel	Piptadeniastrum_africanum	0.129436	0.131648	0.075149	-0.012704	0.280495	0.488	0.5122	0.9758	NS
NPLD.rel	Tabernaemontana_crassa	-0.199774	-0.112782	0.077226	-0.253784	0.041358	0.1294	0.8708	0.2586	NS
NPLD.rel	Celtis_mildbraedii	0.186055	0.089625	0.072664	-0.048992	0.23303	0.9052	0.095	0.1898	NS
NPLD.rel	Xylopia_aethiopica	-0.153182	-0.054669	0.07661	-0.194786	0.105302	0.0942	0.906	0.1882	NS
NPLD.rel	Entandrophragma_cylindricum	0.021383	-0.024644	0.084653	-0.168067	0.156578	0.7166	0.2836	0.567	NS
NPLD.rel	Staudtia_kamerunensis	0.058903	0.091092	0.066948	-0.033337	0.228101	0.3274	0.6728	0.6546	NS
NPLD.rel	Beilschmiedia_sp.	0.00889	-0.014294	0.077338	-0.155991	0.139853	0.6198	0.3804	0.7606	NS
NPLD.rel	Xylopia_hypolampra	-0.214468	-0.084623	0.084337	-0.238756	0.077028	0.0608	0.9394	0.1214	NS
NPLD.rel	Annonaceae	-0.203231	-0.138086	0.081006	-0.297202	0.016109	0.211	0.7892	0.4218	NS
NPLD.rel	Fabaceae	0.145719	0.141599	0.081494	-0.004505	0.310969	0.5554	0.4448	0.8894	NS
NPLD.rel	Erythropalaceae	-0.010136	-0.005405	0.079605	-0.161979	0.151383	0.4798	0.5204	0.9594	NS
NPLD.rel	Irvingiaceae	-0.197038	-0.110057	0.06299	-0.224955	0.018117	0.0792	0.921	0.1582	NS
NPLD.rel	Rubiaceae	0.079059	-0.08855	0.084203	-0.243876	0.096949	0.9662	0.034	0.0678	NS
NPLD.rel	Euphorbiaceae	0.090367	0.053193	0.068114	-0.077782	0.189726	0.7094	0.2908	0.5814	NS
NPLD.rel	Meliaceae	0.029994	0.019924	0.076451	-0.121825	0.175211	0.5558	0.4444	0.8886	NS
NPLD.rel	Phyllanthaceae	0.157589	0.063454	0.075653	-0.080776	0.21874	0.8936	0.1066	0.213	NS
NPLD.rel	Malvaceae	-0.23035	-0.178731	0.077675	-0.319894	-0.013691	0.2558	0.7444	0.5114	NS
NPLD.rel	Apocynaceae	-0.068317	-0.080979	0.075863	-0.224815	0.071054	0.5726	0.4276	0.855	NS
NPLD.rel	Lecythidaceae	0.161588	0.184811	0.069661	0.044474	0.317954	0.365	0.6352	0.7298	NS
NPLD.rel	Cannabaceae	0.194241	0.013463	0.069568	-0.115137	0.16004	0.9926	0.0076	0.015	*
NPLD.rel	Violaceae	0.072753	0.111664	0.059381	-0.004268	0.227212	0.2642	0.736	0.5282	NS
NPLD.rel	Huaceae	-0.164877	-0.089378	0.057844	-0.199482	0.031511	0.0902	0.91	0.1802	NS
NPLD.rel	Ebenaceae	-0.190811	-0.148694	0.058435	-0.253563	-0.058222	0.3034	0.6968	0.6066	NS
NPLD.rel	Pandaceae	-0.087055	-0.076218	0.056709	-0.18282	0.03625	0.4206	0.5796	0.841	NS
NPLD.rel	Putranjivaceae	-0.169497	-0.085405	0.079338	-0.230855	0.077468	0.1404	0.8598	0.2806	NS
NPLD.rel	Myristicaceae	0.148232	0.127565	0.066243	0.002185	0.256917	0.6238	0.3764	0.7526	NS
NPLD.rel	Burseraceae	0.058049	0.085905	0.068089	-0.045894	0.212932	0.3456	0.6546	0.691	NS
NPLD.rel	Urticaceae	-0.074401	0.056507	0.08141	-0.080817	0.223689	0.0414	0.9588	0.0826	NS
NPLD.rel	Anacardiaceae	-0.029857	0.01474	0.075741	-0.126893	0.172552	0.2942	0.706	0.5882	NS
NPLD.rel	Simaroubaceae	0.320197	0.2129	0.075198	0.062635	0.359446	0.924	0.0762	0.1522	NS
NPLD.rel	Combretaceae	-0.111186	-0.194253	0.090822	-0.362919	-0.021632	0.799	0.2012	0.4022	NS
NPLD.rel	Ixonanthaceae	-0.181222	-0.167316	0.072309	-0.293306	-0.009171	0.4536	0.5466	0.907	NS
NPLD.rel	Sapotaceae	0.107477	0.133989	0.067899	0.002499	0.26494	0.3482	0.652	0.6962	NS
NPLD.rel	Clusiaceae	0.011211	0.071917	0.071373	-0.068433	0.207064	0.1976	0.8026	0.395	NS
NPLD.rel	Lamiaceae	-0.094747	-0.001223	0.068832	-0.125664	0.133013	0.0812	0.919	0.1622	NS
NPLD.rel	Centroplacaceae	-0.038864	-0.001635	0.077796	-0.143109	0.159084	0.3328	0.6674	0.6654	NS
NPLD.rel	Sapindaceae	0.032249	0.096617	0.06083	-0.019999	0.2176	0.147	0.8532	0.2938	NS
NPLD.rel	Lauraceae	0.00889	-0.014294	0.077338	-0.155991	0.139853	0.6198	0.3804	0.7606	NS
SB.rel	CAI.0.20	-0.094017	-0.147366	0.079551	-0.297113	0.006247	0.7392	0.261	0.5218	NS
SB.rel	WSG	0.500614	0.114107	0.083862	-0.041075	0.283625	1	0	0	***
SB.rel	P.rel	-0.760124	-0.136766	0.108759	-0.358652	0.068084	0	1	0	***
SB.rel	NPLD.rel	-0.627179	-0.230184	0.085504	-0.411525	-0.077068	0	1	0	***
SB.rel	SB.rel	1	0.256203	0.105559	0.05693	0.47963	1	0	0	***
SB.rel	P.ba.rel	-0.522891	-0.035678	0.107625	-0.249071	0.172155	0	1	0	***
SB.rel	NPLD.ba.rel	-0.349095	-0.164424	0.075269	-0.318693	-0.02036	0.0124	0.9878	0.0246	*
SB.rel	SB.ba.rel	0.83495	0.184951	0.100785	-0.005998	0.39283	1	0	0	***
SB.rel	Greenwayodendron_suaveolens	0.120143	0.020634	0.108487	-0.185689	0.242991	0.8196	0.1806	0.361	NS
SB.rel	Strombosia_pustulata	0.179303	0.09815	0.084708	-0.069555	0.262047	0.8254	0.1748	0.3494	NS
SB.rel	Pausinystalia_macroceras	0.049552	-0.045764	0.091724	-0.224359	0.140067	0.851	0.1492	0.2982	NS
SB.rel	Petersianthus_macrocarpus	-0.049287	-0.181455	0.078562	-0.332497	-0.029063	0.9542	0.046	0.0918	NS
SB.rel	Rinorea_oblongifolia	0.047782	0.003169	0.056891	-0.110082	0.11371	0.7754	0.2248	0.4494	NS
SB.rel	Afrostyrax_lepidophyllus	0.224349	0.135547	0.069773	-2.3e-05	0.273445	0.8936	0.1066	0.213	NS
SB.rel	Strombosiopsis_tetrandra	-0.045505	-0.112116	0.074292	-0.251597	0.033043	0.808	0.1922	0.3842	NS
SB.rel	Desbordesia_glaucescens	0.13939	0.093702	0.066361	-0.035719	0.224656	0.7506	0.2496	0.499	NS
SB.rel	Pentaclethra_macrophylla	-0.210642	-0.146775	0.075657	-0.290746	0.001825	0.2026	0.7976	0.405	NS
SB.rel	Uapaca_sp.	-0.311183	-0.147373	0.08745	-0.3104	0.025165	0.0244	0.9758	0.0486	*
SB.rel	Angylocalyx_pynaertii	0.177166	0.160891	0.074045	0.020519	0.30799	0.5858	0.4144	0.8286	NS
SB.rel	Hylodendron_gabunense	-0.310696	-0.219955	0.089421	-0.406406	-0.047516	0.1548	0.8454	0.3094	NS
SB.rel	Panda_oleosa	0.108728	0.123512	0.074398	-0.024833	0.262413	0.414	0.5862	0.8278	NS
SB.rel	Annickia_affinis	0.13403	0.063006	0.076255	-0.088577	0.209044	0.8182	0.182	0.3638	NS
SB.rel	Plagiostyles_africana	-0.339628	-0.24534	0.077578	-0.393769	-0.109211	0.1126	0.8884	0.2242	NS
SB.rel	Drypetes_sp.	0.093518	0.059983	0.077391	-0.091029	0.21352	0.6624	0.3378	0.6754	NS
SB.rel	Diospyros_canaliculata	0.217938	0.150437	0.081223	0.008355	0.265305	0.6998	0.326	0.6262	NS
SB.rel	Tessmannia_africana	-0.024392	-0.04307	0.060835	-0.161936	0.074752	0.6214	0.3788	0.7574	NS
SB.rel	Odyendyea_gabonensis	-0.317242	-0.187023	0.081327	-0.343103	-0.033285	0.0586	0.9416	0.117	NS
SB.rel	Santiria_trimera	-0.092426	-0.10739	0.068697	-0.246313	0.019325	0.5726	0.4276	0.855	NS
SB.rel	Trichilia_rubescens	0.095314	0.055407	0.079483	-0.105974	0.205715	0.6798	0.3204	0.6406	NS
SB.rel	Musanga_cecropioides	-0.239258	-0.078835	0.085014	-0.260663	0.04724	0.0394	0.9608	0.0786	NS
SB.rel	Albizia_adianthifolia	-0.136841	-0.167296	0.092845	-0.352929	0.006142	0.611	0.3892	0.7782	NS
SB.rel	Funtumia_elastica	0.058851	0.050236	0.07541	-0.089607	0.204117	0.5564	0.4438	0.8874	NS
SB.rel	Alstonia_boonei	-0.038168	0.015646	0.072744	-0.132321	0.152224	0.2294	0.7708	0.4586	NS
SB.rel	Keayodendron_bridelioides	-0.104754	0.078032	0.0878	-0.086188	0.257557	0.0116	0.9886	0.023	*
SB.rel	Xylopia_quintasii	0.149803	0.14715	0.082826	-0.02054	0.304221	0.5152	0.485	0.9698	NS
SB.rel	Duboscia_macrocarpa	0.087488	0.058139	0.074115	-0.090347	0.196957	0.6504	0.3498	0.6994	NS
SB.rel	Irvingia_gabonensis	0.155921	0.063101	0.081344	-0.094585	0.215083	0.8692	0.131	0.2618	NS
SB.rel	Klainedoxa_gabonensis	0.034911	-0.012015	0.074197	-0.153198	0.13361	0.7482	0.252	0.5038	NS
SB.rel	Phyllocosmus_africanus	0.245257	0.190764	0.074853	0.043416	0.327868	0.75	0.2502	0.5002	NS
SB.rel	Terminalia_superba	-0.009603	0.108348	0.084232	-0.048732	0.270202	0.082	0.9182	0.1638	NS
SB.rel	Celtis_adolfi-friderici	0.065106	0.169614	0.070495	0.023345	0.294299	0.079	0.9212	0.1578	NS
SB.rel	Pterocarpus_soyauxii	-0.094522	-0.06537	0.072868	-0.201339	0.084492	0.3516	0.6486	0.703	NS
SB.rel	Corynanthe_pachyceras	0.012349	0.109253	0.069104	-0.034759	0.236492	0.09	0.9102	0.1798	NS
SB.rel	Anonidium_mannii	0.030782	-0.072139	0.087368	-0.245905	0.099364	0.8782	0.122	0.2438	NS
SB.rel	Macaranga_monandra	-0.103115	0.026293	0.070618	-0.114641	0.157125	0.0378	0.9624	0.0754	NS
SB.rel	Pterygota_sp.	0.18401	0.096416	0.077989	-0.055931	0.250079	0.8626	0.1376	0.275	NS
SB.rel	Trichilia_tessmannii	-0.029396	0.015264	0.081538	-0.141351	0.172149	0.3016	0.6986	0.603	NS
SB.rel	Pycnanthus_angolensis	-0.123597	-0.143725	0.0933	-0.327042	0.037131	0.5846	0.4156	0.831	NS
SB.rel	Vitex_sp.	0.028902	-0.024559	0.084662	-0.195688	0.127689	0.7228	0.2774	0.5546	NS
SB.rel	Centroplacus_glaucinus	0.115859	-0.012413	0.078482	-0.171283	0.13754	0.9528	0.0474	0.0946	NS
SB.rel	Dialium_pachyphyllum	0.034346	-0.046106	0.061221	-0.167504	0.062683	0.9134	0.0868	0.1734	NS
SB.rel	Erythrophleum_suaveolens	0.006759	0.091813	0.071096	-0.051586	0.225553	0.1218	0.8784	0.2434	NS
SB.rel	Piptadeniastrum_africanum	-0.192439	-0.124356	0.083761	-0.284623	0.041291	0.216	0.7842	0.4318	NS
SB.rel	Tabernaemontana_crassa	-0.005301	0.068626	0.071493	-0.071664	0.211926	0.149	0.8512	0.2978	NS
SB.rel	Celtis_mildbraedii	-0.020561	-0.107632	0.084872	-0.269808	0.053342	0.8408	0.1594	0.3186	NS
SB.rel	Xylopia_aethiopica	0.010479	0.027607	0.075491	-0.125788	0.168639	0.409	0.5912	0.8178	NS
SB.rel	Entandrophragma_cylindricum	-0.0137	-0.011123	0.074795	-0.165442	0.130081	0.4758	0.5244	0.9514	NS
SB.rel	Staudtia_kamerunensis	0.01569	-0.064739	0.074797	-0.210348	0.080831	0.8588	0.1414	0.2826	NS
SB.rel	Beilschmiedia_sp.	0.086203	0.02631	0.086934	-0.139203	0.200141	0.7508	0.2494	0.4986	NS
SB.rel	Xylopia_hypolampra	0.207552	0.089413	0.075731	-0.055791	0.239507	0.9372	0.063	0.1258	NS
SB.rel	Annonaceae	0.206311	0.076742	0.102725	-0.118798	0.292879	0.9006	0.0996	0.199	NS
SB.rel	Fabaceae	-0.106293	-0.13649	0.077099	-0.292797	0.013046	0.6514	0.3488	0.6974	NS
SB.rel	Erythropalaceae	0.11394	-0.024334	0.084591	-0.187107	0.141039	0.9474	0.0528	0.1054	NS
SB.rel	Irvingiaceae	0.248249	0.106114	0.06463	-0.017715	0.229563	0.9876	0.0126	0.025	*
SB.rel	Rubiaceae	-0.089966	0.041103	0.084755	-0.124331	0.212915	0.059	0.9412	0.1178	NS
SB.rel	Euphorbiaceae	-0.218785	-0.125293	0.074813	-0.271604	0.020476	0.1104	0.8898	0.2206	NS
SB.rel	Meliaceae	-0.05393	-0.082706	0.08686	-0.257867	0.082016	0.6232	0.377	0.7538	NS
SB.rel	Phyllanthaceae	-0.302655	-0.064635	0.086613	-0.229836	0.110461	0.0016	0.9986	0.003	**
SB.rel	Malvaceae	0.122559	0.118759	0.071966	-0.027169	0.259526	0.5118	0.4884	0.9766	NS
SB.rel	Apocynaceae	-0.019918	0.062415	0.071545	-0.084594	0.19785	0.1248	0.8754	0.2494	NS
SB.rel	Lecythidaceae	-0.049287	-0.181455	0.078562	-0.332497	-0.029063	0.9542	0.046	0.0918	NS
SB.rel	Cannabaceae	-0.036669	0.006015	0.079064	-0.146635	0.154924	0.2968	0.7034	0.5934	NS
SB.rel	Violaceae	0.047782	0.003169	0.056891	-0.110082	0.11371	0.7754	0.2248	0.4494	NS
SB.rel	Huaceae	0.224349	0.135547	0.069773	-2.3e-05	0.273445	0.8936	0.1066	0.213	NS
SB.rel	Ebenaceae	0.246511	0.164296	0.083947	0.004167	0.290666	0.8196	0.1806	0.361	NS
SB.rel	Pandaceae	0.108728	0.123512	0.074398	-0.024833	0.262413	0.414	0.5862	0.8278	NS
SB.rel	Putranjivaceae	0.128947	0.048443	0.079059	-0.106544	0.204264	0.8416	0.1586	0.317	NS
SB.rel	Myristicaceae	-0.124118	-0.135021	0.072585	-0.278973	0.003517	0.5574	0.4428	0.8854	NS
SB.rel	Burseraceae	-0.088715	-0.126117	0.067524	-0.270882	-0.002399	0.6964	0.3038	0.6074	NS
SB.rel	Urticaceae	-0.274184	-0.091783	0.085858	-0.265583	0.041217	0.0138	0.9864	0.0274	*
SB.rel	Anacardiaceae	0.116278	-0.016004	0.07933	-0.173777	0.13823	0.9552	0.045	0.0898	NS
SB.rel	Simaroubaceae	-0.317242	-0.187023	0.081327	-0.343103	-0.033285	0.0586	0.9416	0.117	NS
SB.rel	Combretaceae	0.028935	0.109604	0.084223	-0.049066	0.273188	0.1868	0.8134	0.3734	NS
SB.rel	Ixonanthaceae	0.245257	0.190764	0.074853	0.043416	0.327868	0.75	0.2502	0.5002	NS
SB.rel	Sapotaceae	-0.106986	-0.10223	0.074028	-0.23595	0.047279	0.4842	0.516	0.9682	NS
SB.rel	Clusiaceae	-0.012281	-0.036507	0.079576	-0.188085	0.127131	0.6298	0.3704	0.7406	NS
SB.rel	Lamiaceae	0.028902	-0.024559	0.084662	-0.195688	0.127689	0.7228	0.2774	0.5546	NS
SB.rel	Centroplacaceae	0.115859	-0.012413	0.078482	-0.171283	0.13754	0.9528	0.0474	0.0946	NS
SB.rel	Sapindaceae	-0.089627	-0.059644	0.070141	-0.197127	0.07435	0.3414	0.6588	0.6826	NS
SB.rel	Lauraceae	0.086203	0.02631	0.086934	-0.139203	0.200141	0.7508	0.2494	0.4986	NS
P.ba.rel	CAI.0.20	-0.176055	-0.020725	0.0914	-0.189295	0.159954	0.0378	0.9624	0.0754	NS
P.ba.rel	WSG	-0.497128	-0.103831	0.097555	-0.298831	0.080636	0	1	0	***
P.ba.rel	P.rel	0.850388	0.0968	0.12707	-0.142118	0.360622	1	0	0	***
P.ba.rel	NPLD.rel	-0.214966	-0.061565	0.092943	-0.244556	0.112125	0.0534	0.9468	0.1066	NS
P.ba.rel	SB.rel	-0.522891	-0.035407	0.107156	-0.248628	0.172224	0	1	0	***
P.ba.rel	P.ba.rel	1	0.119387	0.137541	-0.133249	0.40273	1	0	0	***
P.ba.rel	NPLD.ba.rel	-0.509394	-0.097924	0.101376	-0.300035	0.096766	0	1	0	***
P.ba.rel	SB.ba.rel	-0.607313	-0.031113	0.110979	-0.254763	0.182782	0	1	0	***
P.ba.rel	Greenwayodendron_suaveolens	-0.023109	0.042967	0.111406	-0.170494	0.262995	0.2838	0.7164	0.5674	NS
P.ba.rel	Strombosia_pustulata	-0.001521	0.062502	0.098628	-0.122839	0.263513	0.2694	0.7308	0.5386	NS
P.ba.rel	Pausinystalia_macroceras	-0.038891	0.006274	0.096311	-0.179796	0.198446	0.3204	0.6798	0.6406	NS
P.ba.rel	Petersianthus_macrocarpus	-0.164269	-0.022205	0.075169	-0.166438	0.12533	0.028	0.9722	0.0558	NS
P.ba.rel	Rinorea_oblongifolia	-0.156999	-0.124383	0.054565	-0.2278	-0.016989	0.2842	0.716	0.5682	NS
P.ba.rel	Afrostyrax_lepidophyllus	-0.122773	-0.052749	0.080871	-0.216127	0.097217	0.1984	0.8018	0.3966	NS
P.ba.rel	Strombosiopsis_tetrandra	-0.063142	-0.028995	0.084235	-0.19206	0.128789	0.3478	0.6524	0.6954	NS
P.ba.rel	Desbordesia_glaucescens	-0.164916	-0.063854	0.073999	-0.207525	0.079888	0.091	0.9092	0.1818	NS
P.ba.rel	Pentaclethra_macrophylla	-0.117963	-0.043918	0.0726	-0.18461	0.102242	0.1554	0.8448	0.3106	NS
P.ba.rel	Uapaca_sp.	0.171598	-0.011713	0.104884	-0.197265	0.204038	0.9536	0.0466	0.093	NS
P.ba.rel	Angylocalyx_pynaertii	0.072106	0.029216	0.086797	-0.136593	0.195744	0.6846	0.3156	0.631	NS
P.ba.rel	Hylodendron_gabunense	-0.021871	0.033677	0.099576	-0.142003	0.23317	0.3182	0.682	0.6362	NS
P.ba.rel	Panda_oleosa	-0.102905	-0.080986	0.078715	-0.231077	0.075662	0.3912	0.609	0.7822	NS
P.ba.rel	Annickia_affinis	0.000267	-0.000849	0.091867	-0.174366	0.182572	0.5214	0.4788	0.9574	NS
P.ba.rel	Plagiostyles_africana	0.06027	0.040386	0.077917	-0.116704	0.20056	0.6644	0.3366	0.6722	NS
P.ba.rel	Drypetes_sp.	0.119512	0.05854	0.09266	-0.117012	0.244085	0.7458	0.2544	0.5086	NS
P.ba.rel	Diospyros_canaliculata	-0.065066	-0.011462	0.103935	-0.201675	0.164532	0.4204	0.6054	0.815	NS
P.ba.rel	Tessmannia_africana	-0.179928	-0.097798	0.064173	-0.222915	0.028598	0.1022	0.898	0.2042	NS
P.ba.rel	Odyendyea_gabonensis	0.093689	-0.011745	0.07897	-0.163347	0.141625	0.9146	0.0856	0.171	NS
P.ba.rel	Santiria_trimera	0.010003	0.015122	0.078046	-0.12689	0.188808	0.5048	0.4954	0.9906	NS
P.ba.rel	Trichilia_rubescens	-0.116513	-0.017176	0.098591	-0.205916	0.184795	0.1638	0.8364	0.3274	NS
P.ba.rel	Musanga_cecropioides	0.285607	0.017514	0.0999	-0.132184	0.239231	0.9994	0.0008	0.0014	**
P.ba.rel	Albizia_adianthifolia	0.070128	0.046337	0.099603	-0.13013	0.255644	0.6166	0.3836	0.767	NS
P.ba.rel	Funtumia_elastica	0.018663	0.03096	0.09067	-0.13436	0.218277	0.4564	0.5438	0.9126	NS
P.ba.rel	Alstonia_boonei	0.035208	-0.00661	0.088682	-0.17993	0.173752	0.6828	0.3174	0.6346	NS
P.ba.rel	Keayodendron_bridelioides	0.086491	0.01066	0.096424	-0.169355	0.207474	0.7786	0.2216	0.443	NS
P.ba.rel	Xylopia_quintasii	0.103637	-0.01157	0.097867	-0.196464	0.184737	0.8762	0.124	0.2478	NS
P.ba.rel	Duboscia_macrocarpa	-0.056672	-0.021044	0.090435	-0.194375	0.160118	0.3486	0.6516	0.697	NS
P.ba.rel	Irvingia_gabonensis	0.062095	0.08161	0.095627	-0.112288	0.265219	0.4084	0.5918	0.8166	NS
P.ba.rel	Klainedoxa_gabonensis	0.100826	0.033552	0.091704	-0.146491	0.217871	0.774	0.2262	0.4522	NS
P.ba.rel	Phyllocosmus_africanus	-0.119414	-0.015131	0.096452	-0.201235	0.17537	0.1466	0.8536	0.293	NS
P.ba.rel	Terminalia_superba	0.291607	0.122308	0.1047	-0.064432	0.333316	0.939	0.0612	0.1222	NS
P.ba.rel	Celtis_adolfi-friderici	0.137304	-0.000128	0.096219	-0.175358	0.195265	0.908	0.0922	0.1842	NS
P.ba.rel	Pterocarpus_soyauxii	-0.048449	-0.091281	0.078439	-0.240027	0.063864	0.7056	0.2946	0.589	NS
P.ba.rel	Corynanthe_pachyceras	0.206721	0.038831	0.087367	-0.133016	0.213081	0.9714	0.0288	0.0574	NS
P.ba.rel	Anonidium_mannii	-0.091361	0.032404	0.098863	-0.153638	0.228071	0.1106	0.8896	0.221	NS
P.ba.rel	Macaranga_monandra	0.027551	0.020842	0.084521	-0.129953	0.194774	0.5456	0.4546	0.909	NS
P.ba.rel	Pterygota_sp.	0.03714	0.055212	0.091662	-0.118894	0.238538	0.4338	0.5664	0.8674	NS
P.ba.rel	Trichilia_tessmannii	0.194667	0.101375	0.09337	-0.088152	0.271557	0.8386	0.1616	0.323	NS
P.ba.rel	Pycnanthus_angolensis	-0.088889	0.0191	0.104446	-0.164429	0.241388	0.1526	0.8476	0.305	NS
P.ba.rel	Vitex_sp.	0.082064	0.037395	0.097743	-0.156096	0.226281	0.654	0.3462	0.6922	NS
P.ba.rel	Centroplacus_glaucinus	-0.065607	0.017376	0.087989	-0.155926	0.193766	0.1726	0.8276	0.345	NS
P.ba.rel	Dialium_pachyphyllum	-0.055535	-0.049955	0.060105	-0.165	0.068823	0.4782	0.522	0.9562	NS
P.ba.rel	Erythrophleum_suaveolens	0.184981	0.021643	0.088641	-0.134711	0.205354	0.9588	0.0414	0.0826	NS
P.ba.rel	Piptadeniastrum_africanum	0.069155	-0.008126	0.091106	-0.170405	0.17983	0.7926	0.2076	0.415	NS
P.ba.rel	Tabernaemontana_crassa	0.125536	0.062926	0.080927	-0.089572	0.225355	0.7774	0.2228	0.4454	NS
P.ba.rel	Celtis_mildbraedii	-0.171583	0.017376	0.104019	-0.17239	0.220398	0.0264	0.9738	0.0526	NS
P.ba.rel	Xylopia_aethiopica	0.044084	0.029019	0.079987	-0.12518	0.186903	0.5864	0.4138	0.8274	NS
P.ba.rel	Entandrophragma_cylindricum	-0.020051	0.065652	0.085808	-0.093262	0.23926	0.1632	0.837	0.3262	NS
P.ba.rel	Staudtia_kamerunensis	-0.071697	-0.016165	0.081043	-0.171474	0.140993	0.2494	0.7508	0.4986	NS
P.ba.rel	Beilschmiedia_sp.	-0.068313	-0.01054	0.092501	-0.186627	0.175958	0.266	0.7342	0.5318	NS
P.ba.rel	Xylopia_hypolampra	0.013751	0.006064	0.085766	-0.159282	0.174201	0.5312	0.469	0.9378	NS
P.ba.rel	Annonaceae	0.019638	0.055332	0.109011	-0.156778	0.271934	0.3748	0.6254	0.7494	NS
P.ba.rel	Fabaceae	-0.102841	-0.014358	0.087783	-0.185408	0.154374	0.1644	0.8358	0.3286	NS
P.ba.rel	Erythropalaceae	-0.080035	0.016357	0.092007	-0.156533	0.201357	0.1462	0.854	0.2922	NS
P.ba.rel	Irvingiaceae	-0.104023	-0.008768	0.075243	-0.150688	0.140799	0.1038	0.8964	0.2074	NS
P.ba.rel	Rubiaceae	0.047041	0.056912	0.095662	-0.13077	0.242064	0.4518	0.5484	0.9034	NS
P.ba.rel	Euphorbiaceae	0.093717	0.0847	0.083744	-0.077262	0.25049	0.5376	0.4626	0.925	NS
P.ba.rel	Meliaceae	-0.012169	0.048976	0.097486	-0.142155	0.235578	0.2676	0.7326	0.535	NS
P.ba.rel	Phyllanthaceae	0.226459	-0.020584	0.104534	-0.210612	0.191981	0.9892	0.011	0.0218	*
P.ba.rel	Malvaceae	0.111365	0.07504	0.076621	-0.076418	0.230158	0.6912	0.309	0.6178	NS
P.ba.rel	Apocynaceae	0.092018	0.04758	0.091754	-0.130407	0.236589	0.69	0.3102	0.6202	NS
P.ba.rel	Lecythidaceae	-0.164269	-0.022205	0.075169	-0.166438	0.12533	0.028	0.9722	0.0558	NS
P.ba.rel	Cannabaceae	-0.064404	-0.022412	0.096999	-0.203837	0.174793	0.3452	0.655	0.6902	NS
P.ba.rel	Violaceae	-0.156999	-0.124383	0.054565	-0.2278	-0.016989	0.2842	0.716	0.5682	NS
P.ba.rel	Huaceae	-0.122773	-0.052749	0.080871	-0.216127	0.097217	0.1984	0.8018	0.3966	NS
P.ba.rel	Ebenaceae	-0.08854	-0.011608	0.105856	-0.18318	0.183168	0.31	0.6902	0.6198	NS
P.ba.rel	Pandaceae	-0.102905	-0.080986	0.078715	-0.231077	0.075662	0.3912	0.609	0.7822	NS
P.ba.rel	Putranjivaceae	0.04849	0.049884	0.093142	-0.125543	0.241902	0.5092	0.491	0.9818	NS
P.ba.rel	Myristicaceae	-0.0116	0.008903	0.069171	-0.117736	0.15243	0.3998	0.6004	0.7994	NS
P.ba.rel	Burseraceae	0.003812	0.020576	0.077883	-0.126458	0.190496	0.4324	0.5678	0.8646	NS
P.ba.rel	Urticaceae	0.300915	0.021613	0.103245	-0.13385	0.247118	0.9996	0.0006	0.001	***
P.ba.rel	Anacardiaceae	-0.12332	0.002817	0.091213	-0.174389	0.184481	0.085	0.9152	0.1698	NS
P.ba.rel	Simaroubaceae	0.093689	-0.011745	0.07897	-0.163347	0.141625	0.9146	0.0856	0.171	NS
P.ba.rel	Combretaceae	0.234012	0.117296	0.10458	-0.075045	0.329443	0.8604	0.1398	0.2794	NS
P.ba.rel	Ixonanthaceae	-0.119414	-0.015131	0.096452	-0.201235	0.17537	0.1466	0.8536	0.293	NS
P.ba.rel	Sapotaceae	-0.009714	-0.049221	0.085302	-0.22262	0.110796	0.668	0.3322	0.6642	NS
P.ba.rel	Clusiaceae	-0.062443	-0.053041	0.082839	-0.211	0.111986	0.4594	0.5408	0.9186	NS
P.ba.rel	Lamiaceae	0.082064	0.037395	0.097743	-0.156096	0.226281	0.654	0.3462	0.6922	NS
P.ba.rel	Centroplacaceae	-0.065607	0.017376	0.087989	-0.155926	0.193766	0.1726	0.8276	0.345	NS
P.ba.rel	Sapindaceae	0.099671	-0.035857	0.084213	-0.204676	0.12577	0.9512	0.049	0.0978	NS
P.ba.rel	Lauraceae	-0.068313	-0.01054	0.092501	-0.186627	0.175958	0.266	0.7342	0.5318	NS
NPLD.ba.rel	CAI.0.20	0.191456	0.135178	0.069939	0.005506	0.277381	0.7864	0.2138	0.4274	NS
NPLD.ba.rel	WSG	0.058008	0.012365	0.075558	-0.136376	0.160097	0.725	0.2752	0.5502	NS
NPLD.ba.rel	P.rel	-0.192391	0.006573	0.077605	-0.143334	0.157908	0.0048	0.9954	0.0094	**
NPLD.ba.rel	NPLD.rel	0.767635	0.246913	0.086684	0.098998	0.439514	1	0	0	***
NPLD.ba.rel	SB.rel	-0.349095	-0.165629	0.074651	-0.319877	-0.023712	0.0108	0.9894	0.0214	*
NPLD.ba.rel	P.ba.rel	-0.509394	-0.097273	0.100547	-0.295341	0.094215	0	1	0	***
NPLD.ba.rel	NPLD.ba.rel	1	0.239458	0.107659	0.050263	0.468092	1	0	0	***
NPLD.ba.rel	SB.ba.rel	-0.438687	-0.123417	0.091676	-0.304082	0.051902	0	1	0	***
NPLD.ba.rel	Greenwayodendron_suaveolens	-0.095013	-0.063972	0.080709	-0.220092	0.095197	0.355	0.6452	0.7098	NS
NPLD.ba.rel	Strombosia_pustulata	-0.116058	-0.136398	0.081855	-0.297723	0.025296	0.5994	0.4008	0.8014	NS
NPLD.ba.rel	Pausinystalia_macroceras	0.069328	0.032629	0.080776	-0.120149	0.198636	0.6806	0.3196	0.639	NS
NPLD.ba.rel	Petersianthus_macrocarpus	0.245143	0.172115	0.061	0.058636	0.298215	0.8876	0.1126	0.225	NS
NPLD.ba.rel	Rinorea_oblongifolia	0.137619	0.139148	0.065859	0.011551	0.268162	0.4898	0.5104	0.9794	NS
NPLD.ba.rel	Afrostyrax_lepidophyllus	-0.163114	-0.069327	0.065154	-0.197578	0.055458	0.0808	0.9194	0.1614	NS
NPLD.ba.rel	Strombosiopsis_tetrandra	0.097084	0.095557	0.081912	-0.062284	0.256476	0.5092	0.491	0.9818	NS
NPLD.ba.rel	Desbordesia_glaucescens	-0.017963	-0.020138	0.066552	-0.146568	0.111157	0.5172	0.483	0.9658	NS
NPLD.ba.rel	Pentaclethra_macrophylla	0.301819	0.150336	0.070295	0.015176	0.291159	0.9846	0.0156	0.031	*
NPLD.ba.rel	Uapaca_sp.	0.030346	0.107479	0.073321	-0.036277	0.248218	0.1472	0.853	0.2942	NS
NPLD.ba.rel	Angylocalyx_pynaertii	-0.220528	-0.176264	0.075595	-0.315323	-0.020101	0.2906	0.7096	0.581	NS
NPLD.ba.rel	Hylodendron_gabunense	0.295569	0.113896	0.064879	-0.008666	0.244575	0.9962	0.004	0.0078	**
NPLD.ba.rel	Panda_oleosa	-0.068787	-0.01142	0.056643	-0.122764	0.098436	0.1616	0.8386	0.323	NS
NPLD.ba.rel	Annickia_affinis	-0.103706	-0.076905	0.069053	-0.209014	0.058796	0.3504	0.6498	0.7006	NS
NPLD.ba.rel	Plagiostyles_africana	0.161227	0.117877	0.049657	0.031012	0.226656	0.811	0.19	0.379	NS
NPLD.ba.rel	Drypetes_sp.	-0.17079	-0.094065	0.087585	-0.255914	0.083135	0.1988	0.8014	0.3974	NS
NPLD.ba.rel	Diospyros_canaliculata	-0.122448	-0.147002	0.064229	-0.267487	-0.000632	0.6018	0.424	0.8222	NS
NPLD.ba.rel	Tessmannia_africana	0.240169	0.146304	0.060776	0.039865	0.275029	0.9276	0.0726	0.145	NS
NPLD.ba.rel	Odyendyea_gabonensis	0.166707	0.162052	0.066669	0.026997	0.289636	0.5108	0.4894	0.9786	NS
NPLD.ba.rel	Santiria_trimera	0.051628	0.044916	0.068912	-0.09029	0.182459	0.55	0.4502	0.9002	NS
NPLD.ba.rel	Trichilia_rubescens	0.119807	-0.043616	0.080687	-0.195766	0.115579	0.9778	0.0224	0.0446	*
NPLD.ba.rel	Musanga_cecropioides	-0.133225	0.027032	0.072403	-0.110228	0.146435	0.0058	0.9944	0.0114	*
NPLD.ba.rel	Albizia_adianthifolia	0.058345	0.069734	0.064342	-0.048737	0.200297	0.4418	0.5584	0.8834	NS
NPLD.ba.rel	Funtumia_elastica	-0.125184	-0.074123	0.080936	-0.22626	0.08483	0.279	0.7212	0.5578	NS
NPLD.ba.rel	Alstonia_boonei	0.0472	-0.010265	0.081475	-0.159503	0.158143	0.7664	0.2338	0.4674	NS
NPLD.ba.rel	Keayodendron_bridelioides	-0.032527	-0.067044	0.090476	-0.243562	0.114751	0.6496	0.3506	0.701	NS
NPLD.ba.rel	Xylopia_quintasii	-0.182888	-0.11563	0.087486	-0.272769	0.068672	0.2286	0.7716	0.457	NS
NPLD.ba.rel	Duboscia_macrocarpa	0.070592	-0.036909	0.082424	-0.199649	0.125069	0.9026	0.0976	0.195	NS
NPLD.ba.rel	Irvingia_gabonensis	-0.133982	-0.142122	0.07811	-0.277568	0.024764	0.579	0.4212	0.8422	NS
NPLD.ba.rel	Klainedoxa_gabonensis	-0.080375	-0.020625	0.084029	-0.187021	0.1444	0.2406	0.7596	0.481	NS
NPLD.ba.rel	Phyllocosmus_africanus	-0.160418	-0.168653	0.07785	-0.307736	-0.009964	0.5546	0.4456	0.891	NS
NPLD.ba.rel	Terminalia_superba	-0.174455	-0.201435	0.096222	-0.376885	-0.013309	0.6148	0.3854	0.7706	NS
NPLD.ba.rel	Celtis_adolfi-friderici	-0.11566	-0.15447	0.076136	-0.304155	-0.005886	0.6868	0.3134	0.6266	NS
NPLD.ba.rel	Pterocarpus_soyauxii	0.138308	0.143133	0.071058	0.009799	0.290071	0.485	0.5152	0.9698	NS
NPLD.ba.rel	Corynanthe_pachyceras	-0.178197	-0.134256	0.078278	-0.272774	0.035235	0.3032	0.697	0.6062	NS
NPLD.ba.rel	Anonidium_mannii	0.11329	0.010489	0.080698	-0.148427	0.172507	0.8946	0.1056	0.211	NS
NPLD.ba.rel	Macaranga_monandra	0.001764	-0.035692	0.067241	-0.162616	0.095204	0.7162	0.284	0.5678	NS
NPLD.ba.rel	Pterygota_sp.	-0.179297	-0.143434	0.074994	-0.28974	0.001408	0.3152	0.685	0.6302	NS
NPLD.ba.rel	Trichilia_tessmannii	-0.231699	-0.112934	0.06944	-0.244456	0.028383	0.0392	0.961	0.0782	NS
NPLD.ba.rel	Pycnanthus_angolensis	0.15726	0.102151	0.076838	-0.04947	0.242693	0.762	0.2382	0.4762	NS
NPLD.ba.rel	Vitex_sp.	-0.05854	-0.008181	0.089794	-0.163463	0.178203	0.3176	0.6826	0.635	NS
NPLD.ba.rel	Centroplacus_glaucinus	-0.07534	-0.008706	0.080808	-0.165721	0.150962	0.2036	0.7966	0.407	NS
NPLD.ba.rel	Dialium_pachyphyllum	0.071325	0.08972	0.070135	-0.022972	0.25219	0.4352	0.565	0.8702	NS
NPLD.ba.rel	Erythrophleum_suaveolens	-0.116623	-0.112616	0.069258	-0.242072	0.027446	0.4948	0.5054	0.9894	NS
NPLD.ba.rel	Piptadeniastrum_africanum	0.09699	0.102693	0.082243	-0.052986	0.268745	0.4818	0.5184	0.9634	NS
NPLD.ba.rel	Tabernaemontana_crassa	-0.043601	-0.102361	0.076396	-0.248258	0.052704	0.78	0.2202	0.4402	NS
NPLD.ba.rel	Celtis_mildbraedii	0.112965	0.049692	0.077896	-0.102041	0.19812	0.7816	0.2186	0.437	NS
NPLD.ba.rel	Xylopia_aethiopica	-0.053637	-0.057865	0.079202	-0.208265	0.099339	0.5242	0.476	0.9518	NS
NPLD.ba.rel	Entandrophragma_cylindricum	0.112388	-0.038947	0.091407	-0.199198	0.152038	0.9462	0.054	0.1078	NS
NPLD.ba.rel	Staudtia_kamerunensis	0.046223	0.074645	0.069708	-0.055261	0.21533	0.3594	0.6408	0.7186	NS
NPLD.ba.rel	Beilschmiedia_sp.	-0.019062	-0.002059	0.078871	-0.160026	0.150423	0.4084	0.5918	0.8166	NS
NPLD.ba.rel	Xylopia_hypolampra	-0.187868	-0.063564	0.093045	-0.239613	0.125684	0.0924	0.9078	0.1846	NS
NPLD.ba.rel	Annonaceae	-0.185042	-0.129678	0.078223	-0.287736	0.018746	0.247	0.7532	0.4938	NS
NPLD.ba.rel	Fabaceae	0.224447	0.101507	0.080031	-0.043817	0.267839	0.9276	0.0726	0.145	NS
NPLD.ba.rel	Erythropalaceae	-0.002746	-0.011433	0.076974	-0.162992	0.13786	0.5446	0.4556	0.911	NS
NPLD.ba.rel	Irvingiaceae	-0.091149	-0.089152	0.066825	-0.211038	0.049128	0.5094	0.4908	0.9814	NS
NPLD.ba.rel	Rubiaceae	0.10063	-0.082749	0.088442	-0.24343	0.104588	0.9724	0.0278	0.0554	NS
NPLD.ba.rel	Euphorbiaceae	0.009393	-0.007627	0.061344	-0.121492	0.11802	0.6252	0.375	0.7498	NS
NPLD.ba.rel	Meliaceae	0.124791	0.004854	0.076347	-0.146338	0.15245	0.9444	0.0558	0.1114	NS
NPLD.ba.rel	Phyllanthaceae	-0.031358	0.048632	0.080228	-0.106224	0.203377	0.1694	0.8308	0.3386	NS
NPLD.ba.rel	Malvaceae	-0.167623	-0.184898	0.076187	-0.325783	-0.028889	0.5986	0.4016	0.803	NS
NPLD.ba.rel	Apocynaceae	-0.039478	-0.09311	0.080194	-0.242925	0.065842	0.7424	0.2578	0.5154	NS
NPLD.ba.rel	Lecythidaceae	0.245143	0.172115	0.061	0.058636	0.298215	0.8876	0.1126	0.225	NS
NPLD.ba.rel	Cannabaceae	0.096295	-0.000522	0.074991	-0.145156	0.150002	0.896	0.1042	0.2082	NS
NPLD.ba.rel	Violaceae	0.137619	0.139148	0.065859	0.011551	0.268162	0.4898	0.5104	0.9794	NS
NPLD.ba.rel	Huaceae	-0.163114	-0.069327	0.065154	-0.197578	0.055458	0.0808	0.9194	0.1614	NS
NPLD.ba.rel	Ebenaceae	-0.129237	-0.15572	0.066027	-0.261645	-0.029557	0.6076	0.3926	0.785	NS
NPLD.ba.rel	Pandaceae	-0.068787	-0.01142	0.056643	-0.122764	0.098436	0.1616	0.8386	0.323	NS
NPLD.ba.rel	Putranjivaceae	-0.151103	-0.073003	0.089871	-0.239027	0.106999	0.197	0.8032	0.3938	NS
NPLD.ba.rel	Myristicaceae	0.118731	0.110765	0.064224	-0.008632	0.242764	0.5738	0.4264	0.8526	NS
NPLD.ba.rel	Burseraceae	0.06977	0.053847	0.066669	-0.073385	0.185273	0.5968	0.4034	0.8066	NS
NPLD.ba.rel	Urticaceae	-0.117374	0.030996	0.073211	-0.106967	0.156903	0.012	0.9882	0.0238	*
NPLD.ba.rel	Anacardiaceae	-0.065157	0.021127	0.082718	-0.135127	0.188424	0.1536	0.8466	0.307	NS
NPLD.ba.rel	Simaroubaceae	0.166707	0.162052	0.066669	0.026997	0.289636	0.5108	0.4894	0.9786	NS
NPLD.ba.rel	Combretaceae	-0.177171	-0.193821	0.098686	-0.373231	-0.000652	0.5666	0.4336	0.867	NS
NPLD.ba.rel	Ixonanthaceae	-0.160418	-0.168653	0.07785	-0.307736	-0.009964	0.5546	0.4456	0.891	NS
NPLD.ba.rel	Sapotaceae	0.068467	0.14366	0.080597	-0.005959	0.308347	0.1832	0.817	0.3662	NS
NPLD.ba.rel	Clusiaceae	-0.049625	0.086773	0.089148	-0.081851	0.267152	0.059	0.9412	0.1178	NS
NPLD.ba.rel	Lamiaceae	-0.05854	-0.008181	0.089794	-0.163463	0.178203	0.3176	0.6826	0.635	NS
NPLD.ba.rel	Centroplacaceae	-0.07534	-0.008706	0.080808	-0.165721	0.150962	0.2036	0.7966	0.407	NS
NPLD.ba.rel	Sapindaceae	-0.0169	0.089409	0.075812	-0.052517	0.23835	0.084	0.9162	0.1678	NS
NPLD.ba.rel	Lauraceae	-0.019062	-0.002059	0.078871	-0.160026	0.150423	0.4084	0.5918	0.8166	NS
SB.ba.rel	CAI.0.20	-0.000127	-0.102541	0.08641	-0.270439	0.067709	0.8784	0.1218	0.2434	NS
SB.ba.rel	WSG	0.438917	0.091446	0.082334	-0.066745	0.257502	1	0	0	***
SB.ba.rel	P.rel	-0.666015	-0.101729	0.100553	-0.300225	0.087731	0	1	0	***
SB.ba.rel	NPLD.rel	-0.486084	-0.163848	0.090815	-0.349606	0.008478	0	1	0	***
SB.ba.rel	SB.rel	0.83495	0.185779	0.10062	-0.001249	0.394132	1	0	0	***
SB.ba.rel	P.ba.rel	-0.607313	-0.031671	0.112075	-0.254631	0.181777	0	1	0	***
SB.ba.rel	NPLD.ba.rel	-0.438687	-0.12281	0.092613	-0.303499	0.059712	0	1	0	***
SB.ba.rel	SB.ba.rel	1	0.14311	0.119858	-0.07585	0.392423	1	0	0	***
SB.ba.rel	Greenwayodendron_suaveolens	0.109339	0.015728	0.102202	-0.165985	0.219506	0.809	0.1912	0.3822	NS
SB.ba.rel	Strombosia_pustulata	0.107141	0.062329	0.086585	-0.104351	0.231883	0.7002	0.3	0.5998	NS
SB.ba.rel	Pausinystalia_macroceras	-0.024635	-0.035906	0.097162	-0.22528	0.1556	0.5484	0.4518	0.9034	NS
SB.ba.rel	Petersianthus_macrocarpus	-0.060651	-0.134698	0.076011	-0.278736	0.016067	0.8286	0.1716	0.343	NS
SB.ba.rel	Rinorea_oblongifolia	0.030028	-0.003625	0.062011	-0.107225	0.139036	0.7354	0.2648	0.5294	NS
SB.ba.rel	Afrostyrax_lepidophyllus	0.269905	0.115277	0.083341	-0.042573	0.282911	0.9632	0.037	0.0738	NS
SB.ba.rel	Strombosiopsis_tetrandra	-0.025912	-0.058297	0.082806	-0.213755	0.109011	0.6476	0.3526	0.705	NS
SB.ba.rel	Desbordesia_glaucescens	0.179471	0.081489	0.073585	-0.059392	0.229311	0.9068	0.0934	0.1866	NS
SB.ba.rel	Pentaclethra_macrophylla	-0.15804	-0.093398	0.07727	-0.241605	0.062223	0.2054	0.7948	0.4106	NS
SB.ba.rel	Uapaca_sp.	-0.197352	-0.086244	0.072423	-0.213489	0.067546	0.0454	0.9548	0.0906	NS
SB.ba.rel	Angylocalyx_pynaertii	0.129406	0.13154	0.081339	-0.017994	0.295038	0.5052	0.495	0.9898	NS
SB.ba.rel	Hylodendron_gabunense	-0.247397	-0.136979	0.079387	-0.293445	0.013773	0.092	0.9082	0.1838	NS
SB.ba.rel	Panda_oleosa	0.164396	0.090499	0.08213	-0.072248	0.246225	0.8154	0.1848	0.3694	NS
SB.ba.rel	Annickia_affinis	0.09413	0.070839	0.079814	-0.079756	0.22886	0.6116	0.3886	0.777	NS
SB.ba.rel	Plagiostyles_africana	-0.206365	-0.147239	0.06465	-0.269214	-0.029577	0.214	0.787	0.427	NS
SB.ba.rel	Drypetes_sp.	0.037243	0.027716	0.089952	-0.13292	0.219661	0.5584	0.4418	0.8834	NS
SB.ba.rel	Diospyros_canaliculata	0.175811	0.14514	0.08233	0.012447	0.307479	0.5504	0.4754	0.925	NS
SB.ba.rel	Tessmannia_africana	-0.040634	-0.036434	0.06113	-0.152352	0.084784	0.4798	0.5204	0.9594	NS
SB.ba.rel	Odyendyea_gabonensis	-0.244408	-0.135885	0.084727	-0.289465	0.026467	0.1154	0.8848	0.2306	NS
SB.ba.rel	Santiria_trimera	-0.056886	-0.055841	0.068738	-0.192792	0.079797	0.4922	0.508	0.9842	NS
SB.ba.rel	Trichilia_rubescens	0.006195	0.056689	0.090697	-0.119416	0.232142	0.2972	0.703	0.5942	NS
SB.ba.rel	Musanga_cecropioides	-0.161235	-0.041928	0.066136	-0.188974	0.089922	0.0524	0.9478	0.1046	NS
SB.ba.rel	Albizia_adianthifolia	-0.122472	-0.109306	0.088105	-0.289498	0.053125	0.4304	0.5698	0.8606	NS
SB.ba.rel	Funtumia_elastica	0.095484	0.036845	0.083292	-0.129039	0.200321	0.7514	0.2488	0.4974	NS
SB.ba.rel	Alstonia_boonei	-0.077787	0.015882	0.078562	-0.130313	0.180319	0.1148	0.8854	0.2294	NS
SB.ba.rel	Keayodendron_bridelioides	-0.055943	0.05048	0.095431	-0.124599	0.242809	0.1344	0.8658	0.2686	NS
SB.ba.rel	Xylopia_quintasii	0.063958	0.116692	0.093139	-0.056151	0.307209	0.2984	0.7018	0.5966	NS
SB.ba.rel	Duboscia_macrocarpa	-0.008199	0.05441	0.085665	-0.105435	0.22904	0.2362	0.764	0.4722	NS
SB.ba.rel	Irvingia_gabonensis	0.060533	0.048639	0.094092	-0.123596	0.23929	0.5586	0.4416	0.883	NS
SB.ba.rel	Klainedoxa_gabonensis	-0.02657	-0.014414	0.081537	-0.168232	0.153443	0.4538	0.5464	0.9074	NS
SB.ba.rel	Phyllocosmus_africanus	0.264129	0.168477	0.08945	-0.005288	0.341953	0.8456	0.1546	0.309	NS
SB.ba.rel	Terminalia_superba	-0.129642	0.062371	0.108548	-0.133338	0.270078	0.0298	0.9704	0.0594	NS
SB.ba.rel	Celtis_adolfi-friderici	-0.030534	0.140726	0.089392	-0.028644	0.31911	0.0238	0.9764	0.0474	*
SB.ba.rel	Pterocarpus_soyauxii	-0.077968	-0.039994	0.070757	-0.173055	0.101264	0.306	0.6942	0.6118	NS
SB.ba.rel	Corynanthe_pachyceras	-0.042275	0.083792	0.089829	-0.094394	0.259339	0.0842	0.916	0.1682	NS
SB.ba.rel	Anonidium_mannii	-0.012752	-0.041598	0.084384	-0.200928	0.13099	0.6396	0.3606	0.721	NS
SB.ba.rel	Macaranga_monandra	-0.028857	0.011872	0.072574	-0.123345	0.158505	0.3032	0.697	0.6062	NS
SB.ba.rel	Pterygota_sp.	0.126462	0.075944	0.090098	-0.086945	0.259885	0.7204	0.2798	0.5594	NS
SB.ba.rel	Trichilia_tessmannii	0.018347	0.002522	0.084362	-0.158881	0.173315	0.5826	0.4176	0.835	NS
SB.ba.rel	Pycnanthus_angolensis	-0.055219	-0.111871	0.090391	-0.288945	0.067876	0.732	0.2682	0.5362	NS
SB.ba.rel	Vitex_sp.	-0.027887	-0.029542	0.082644	-0.183656	0.127317	0.5058	0.4944	0.9886	NS
SB.ba.rel	Centroplacus_glaucinus	0.133468	-0.009263	0.084768	-0.167608	0.162365	0.947	0.0532	0.1062	NS
SB.ba.rel	Dialium_pachyphyllum	-0.00999	-0.032253	0.052528	-0.130345	0.076113	0.6714	0.3288	0.6574	NS
SB.ba.rel	Erythrophleum_suaveolens	-0.076817	0.081096	0.077224	-0.065141	0.234763	0.0184	0.9818	0.0366	*
SB.ba.rel	Piptadeniastrum_africanum	-0.156684	-0.085435	0.082503	-0.243611	0.076561	0.2022	0.798	0.4042	NS
SB.ba.rel	Tabernaemontana_crassa	-0.084483	0.030929	0.077178	-0.119691	0.184588	0.064	0.9362	0.1278	NS
SB.ba.rel	Celtis_mildbraedii	0.066894	-0.062417	0.074166	-0.20595	0.085278	0.9576	0.0426	0.085	NS
SB.ba.rel	Xylopia_aethiopica	0.005216	0.023966	0.078016	-0.124422	0.178729	0.4098	0.5904	0.8194	NS
SB.ba.rel	Entandrophragma_cylindricum	-0.082464	-0.029488	0.092745	-0.207592	0.148453	0.2932	0.707	0.5862	NS
SB.ba.rel	Staudtia_kamerunensis	0.028843	-0.051953	0.072087	-0.183741	0.095201	0.8658	0.1344	0.2686	NS
SB.ba.rel	Beilschmiedia_sp.	0.08492	0.0123	0.088098	-0.151437	0.19598	0.7948	0.2054	0.4106	NS
SB.ba.rel	Xylopia_hypolampra	0.157399	0.051859	0.095157	-0.136633	0.226867	0.8592	0.141	0.2818	NS
SB.ba.rel	Annonaceae	0.149003	0.063305	0.097406	-0.112895	0.259147	0.8076	0.1926	0.385	NS
SB.ba.rel	Fabaceae	-0.102573	-0.078191	0.089609	-0.24718	0.099316	0.4026	0.5976	0.805	NS
SB.ba.rel	Erythropalaceae	0.081663	-0.005772	0.090226	-0.177098	0.172979	0.8306	0.1696	0.339	NS
SB.ba.rel	Irvingiaceae	0.185855	0.08982	0.079545	-0.066833	0.24467	0.8852	0.115	0.2298	NS
SB.ba.rel	Rubiaceae	-0.138123	0.019027	0.100248	-0.16098	0.2279	0.0494	0.9508	0.0986	NS
SB.ba.rel	Euphorbiaceae	-0.101246	-0.076836	0.075103	-0.222348	0.070357	0.3748	0.6254	0.7494	NS
SB.ba.rel	Meliaceae	-0.10155	-0.052861	0.089331	-0.224301	0.123834	0.2984	0.7018	0.5966	NS
SB.ba.rel	Phyllanthaceae	-0.195451	-0.023905	0.079159	-0.166686	0.140628	0.0062	0.994	0.0122	*
SB.ba.rel	Malvaceae	0.04242	0.094074	0.074911	-0.05076	0.242341	0.2486	0.7516	0.497	NS
SB.ba.rel	Apocynaceae	-0.055083	0.037688	0.079154	-0.112927	0.202597	0.1144	0.8858	0.2286	NS
SB.ba.rel	Lecythidaceae	-0.060651	-0.134698	0.076011	-0.278736	0.016067	0.8286	0.1716	0.343	NS
SB.ba.rel	Cannabaceae	-0.023946	0.022643	0.082375	-0.134653	0.184286	0.2922	0.708	0.5842	NS
SB.ba.rel	Violaceae	0.030028	-0.003625	0.062011	-0.107225	0.139036	0.7354	0.2648	0.5294	NS
SB.ba.rel	Huaceae	0.269905	0.115277	0.083341	-0.042573	0.282911	0.9632	0.037	0.0738	NS
SB.ba.rel	Ebenaceae	0.205209	0.15322	0.084943	-0.007762	0.297556	0.6978	0.3024	0.6046	NS
SB.ba.rel	Pandaceae	0.164396	0.090499	0.08213	-0.072248	0.246225	0.8154	0.1848	0.3694	NS
SB.ba.rel	Putranjivaceae	0.089573	0.017107	0.093591	-0.155443	0.21157	0.7802	0.22	0.4398	NS
SB.ba.rel	Myristicaceae	-0.096596	-0.109626	0.070754	-0.244317	0.031614	0.5786	0.4216	0.843	NS
SB.ba.rel	Burseraceae	-0.067276	-0.069365	0.066417	-0.204837	0.057807	0.5056	0.4946	0.989	NS
SB.ba.rel	Urticaceae	-0.190804	-0.049591	0.068689	-0.195655	0.07618	0.0304	0.9698	0.0606	NS
SB.ba.rel	Anacardiaceae	0.181285	-0.022016	0.086154	-0.191984	0.148769	0.991	0.0092	0.0182	*
SB.ba.rel	Simaroubaceae	-0.244408	-0.135885	0.084727	-0.289465	0.026467	0.1154	0.8848	0.2306	NS
SB.ba.rel	Combretaceae	-0.070201	0.060399	0.108914	-0.133869	0.271317	0.136	0.8642	0.2718	NS
SB.ba.rel	Ixonanthaceae	0.264129	0.168477	0.08945	-0.005288	0.341953	0.8456	0.1546	0.309	NS
SB.ba.rel	Sapotaceae	-0.052711	-0.082076	0.077295	-0.224422	0.077191	0.6558	0.3444	0.6886	NS
SB.ba.rel	Clusiaceae	0.106933	-0.026518	0.088862	-0.179388	0.165313	0.9142	0.086	0.1718	NS
SB.ba.rel	Lamiaceae	-0.027887	-0.029542	0.082644	-0.183656	0.127317	0.5058	0.4944	0.9886	NS
SB.ba.rel	Centroplacaceae	0.133468	-0.009263	0.084768	-0.167608	0.162365	0.947	0.0532	0.1062	NS
SB.ba.rel	Sapindaceae	-0.083204	-0.045915	0.069144	-0.180232	0.091619	0.296	0.7042	0.5918	NS
SB.ba.rel	Lauraceae	0.08492	0.0123	0.088098	-0.151437	0.19598	0.7948	0.2054	0.4106	NS
Greenwayodendron_suaveolens	CAI.0.20	0.004147	-0.05258	0.093826	-0.204689	0.156701	0.742	0.2622	0.5202	NS
Greenwayodendron_suaveolens	WSG	0.069206	-0.028268	0.095556	-0.232889	0.142526	0.848	0.1522	0.3042	NS
Greenwayodendron_suaveolens	P.rel	-0.08595	0.033197	0.108499	-0.171313	0.249516	0.1322	0.868	0.2642	NS
Greenwayodendron_suaveolens	NPLD.rel	-0.081792	-0.071226	0.089168	-0.240631	0.110842	0.4612	0.539	0.9222	NS
Greenwayodendron_suaveolens	SB.rel	0.120143	0.020434	0.10867	-0.186716	0.241253	0.8222	0.178	0.3558	NS
Greenwayodendron_suaveolens	P.ba.rel	-0.023109	0.043321	0.112316	-0.162804	0.266636	0.2872	0.713	0.5742	NS
Greenwayodendron_suaveolens	NPLD.ba.rel	-0.095013	-0.064915	0.080087	-0.228231	0.091852	0.3514	0.6488	0.7026	NS
Greenwayodendron_suaveolens	SB.ba.rel	0.109339	0.016237	0.101793	-0.169386	0.220028	0.8098	0.1904	0.3806	NS
Greenwayodendron_suaveolens	Greenwayodendron_suaveolens	1	0.056252	0.134629	-0.154965	0.368509	1	0	0	***
Greenwayodendron_suaveolens	Strombosia_pustulata	0.260523	0.037249	0.094817	-0.131979	0.240898	0.986	0.0148	0.0288	*
Greenwayodendron_suaveolens	Pausinystalia_macroceras	0.290514	0.015939	0.094274	-0.154204	0.21157	0.997	0.0036	0.0066	**
Greenwayodendron_suaveolens	Petersianthus_macrocarpus	-0.034211	0.034033	0.095049	-0.148246	0.213817	0.2552	0.7542	0.501	NS
Greenwayodendron_suaveolens	Rinorea_oblongifolia	-0.088405	-0.095396	0.052793	-0.186956	0.021739	0.5868	0.424	0.8372	NS
Greenwayodendron_suaveolens	Afrostyrax_lepidophyllus	0.273683	-0.001362	0.076216	-0.135222	0.162348	1	0.0004	0.0004	***
Greenwayodendron_suaveolens	Strombosiopsis_tetrandra	-0.043203	-0.018144	0.062145	-0.131574	0.106536	0.3676	0.6474	0.7202	NS
Greenwayodendron_suaveolens	Desbordesia_glaucescens	-0.050848	-0.021253	0.076611	-0.157212	0.143722	0.3732	0.6404	0.7328	NS
Greenwayodendron_suaveolens	Pentaclethra_macrophylla	-0.006241	0.01308	0.077882	-0.124818	0.184107	0.4398	0.5824	0.8574	NS
Greenwayodendron_suaveolens	Uapaca_sp.	-0.201935	-0.016048	0.084636	-0.172594	0.124268	0.0034	0.9972	0.0062	**
Greenwayodendron_suaveolens	Angylocalyx_pynaertii	0.240533	0.050341	0.084601	-0.099073	0.235426	0.9796	0.0222	0.0426	*
Greenwayodendron_suaveolens	Hylodendron_gabunense	0.129669	0.03686	0.089903	-0.133023	0.213507	0.8488	0.1578	0.309	NS
Greenwayodendron_suaveolens	Panda_oleosa	0.227716	0.061388	0.083702	-0.083664	0.243442	0.9636	0.039	0.0754	NS
Greenwayodendron_suaveolens	Annickia_affinis	0.188464	0.035933	0.093342	-0.137355	0.22999	0.9416	0.062	0.1204	NS
Greenwayodendron_suaveolens	Plagiostyles_africana	-0.001354	-0.013745	0.075917	-0.161562	0.12952	0.6112	0.4036	0.7924	NS
Greenwayodendron_suaveolens	Drypetes_sp.	0.188346	0.045398	0.089624	-0.11067	0.246774	0.9364	0.0682	0.1318	NS
Greenwayodendron_suaveolens	Diospyros_canaliculata	-0.001293	0.02087	0.085159	-0.107967	0.247612	0.429	0.6214	0.8076	NS
Greenwayodendron_suaveolens	Tessmannia_africana	-0.051995	-0.094632	0.060995	-0.205784	0.035884	0.775	0.2418	0.4668	NS
Greenwayodendron_suaveolens	Odyendyea_gabonensis	-0.017147	-0.051934	0.080192	-0.191479	0.111458	0.6736	0.3384	0.6648	NS
Greenwayodendron_suaveolens	Santiria_trimera	0.065548	0.028632	0.092589	-0.122259	0.227578	0.6886	0.3216	0.633	NS
Greenwayodendron_suaveolens	Trichilia_rubescens	0.054199	0.051902	0.089247	-0.107523	0.237774	0.542	0.4806	0.9386	NS
Greenwayodendron_suaveolens	Musanga_cecropioides	-0.0823	0.012347	0.107071	-0.099918	0.281382	0.1438	0.8658	0.278	NS
Greenwayodendron_suaveolens	Albizia_adianthifolia	-0.089279	0.035598	0.097234	-0.11926	0.250514	0.081	0.9266	0.1544	NS
Greenwayodendron_suaveolens	Funtumia_elastica	0.017442	0.016964	0.08802	-0.134027	0.20563	0.5374	0.4804	0.943	NS
Greenwayodendron_suaveolens	Alstonia_boonei	-0.031362	-0.02496	0.077205	-0.163415	0.133703	0.4968	0.5276	0.9692	NS
Greenwayodendron_suaveolens	Keayodendron_bridelioides	0.239219	0.013201	0.105271	-0.154843	0.271671	0.9596	0.043	0.0834	NS
Greenwayodendron_suaveolens	Xylopia_quintasii	0.101841	0.02766	0.097574	-0.11991	0.261994	0.8002	0.207	0.4068	NS
Greenwayodendron_suaveolens	Duboscia_macrocarpa	0.011768	0.021059	0.087284	-0.135332	0.202997	0.4886	0.5344	0.9542	NS
Greenwayodendron_suaveolens	Irvingia_gabonensis	0.139676	0.031155	0.091584	-0.136001	0.22238	0.8828	0.1276	0.2448	NS
Greenwayodendron_suaveolens	Klainedoxa_gabonensis	0.096099	0.020917	0.0924	-0.144148	0.216223	0.7954	0.22	0.4246	NS
Greenwayodendron_suaveolens	Phyllocosmus_africanus	0.045436	0.016594	0.072485	-0.115483	0.168492	0.6722	0.3528	0.6806	NS
Greenwayodendron_suaveolens	Terminalia_superba	-0.047287	0.039486	0.095235	-0.12195	0.26381	0.1776	0.8392	0.3384	NS
Greenwayodendron_suaveolens	Celtis_adolfi-friderici	0.032215	0.04612	0.080266	-0.088592	0.218461	0.4796	0.5424	0.9372	NS
Greenwayodendron_suaveolens	Pterocarpus_soyauxii	-0.159779	-0.064529	0.077435	-0.200302	0.106519	0.1046	0.91	0.1946	NS
Greenwayodendron_suaveolens	Corynanthe_pachyceras	0.196186	0.04169	0.083703	-0.104099	0.226215	0.9554	0.0504	0.095	NS
Greenwayodendron_suaveolens	Anonidium_mannii	0.132573	0.035353	0.101861	-0.13354	0.26321	0.841	0.1702	0.3292	NS
Greenwayodendron_suaveolens	Macaranga_monandra	-0.200035	-0.04166	0.07348	-0.161402	0.130495	0.0018	0.9992	0.0026	**
Greenwayodendron_suaveolens	Pterygota_sp.	-0.023504	0.054224	0.093241	-0.121436	0.244177	0.2204	0.7988	0.4216	NS
Greenwayodendron_suaveolens	Trichilia_tessmannii	-0.063459	0.058512	0.094288	-0.101534	0.253835	0.0946	0.9216	0.173	NS
Greenwayodendron_suaveolens	Pycnanthus_angolensis	0.010272	0.022795	0.104591	-0.143807	0.24139	0.501	0.5202	0.9808	NS
Greenwayodendron_suaveolens	Vitex_sp.	0.101547	0.044009	0.101962	-0.135011	0.24002	0.6964	0.3238	0.6274	NS
Greenwayodendron_suaveolens	Centroplacus_glaucinus	0.094995	0.012099	0.092924	-0.154993	0.20749	0.825	0.1916	0.3666	NS
Greenwayodendron_suaveolens	Dialium_pachyphyllum	-0.040403	-0.059331	0.04683	-0.132852	0.045197	0.6954	0.3286	0.6332	NS
Greenwayodendron_suaveolens	Erythrophleum_suaveolens	-0.014164	0.032181	0.093536	-0.125448	0.243815	0.3488	0.679	0.6698	NS
Greenwayodendron_suaveolens	Piptadeniastrum_africanum	-0.161528	-0.008757	0.082182	-0.155501	0.169966	0.022	0.9834	0.0386	*
Greenwayodendron_suaveolens	Tabernaemontana_crassa	-0.11568	0.012821	0.084617	-0.141675	0.189767	0.0602	0.9514	0.1088	NS
Greenwayodendron_suaveolens	Celtis_mildbraedii	-0.0079	-0.018789	0.095731	-0.185642	0.189592	0.587	0.4418	0.8548	NS
Greenwayodendron_suaveolens	Xylopia_aethiopica	-0.040815	0.018185	0.087019	-0.132978	0.202758	0.278	0.7486	0.5294	NS
Greenwayodendron_suaveolens	Entandrophragma_cylindricum	0.1405	-0.006965	0.079237	-0.153168	0.157775	0.9618	0.0434	0.0816	NS
Greenwayodendron_suaveolens	Staudtia_kamerunensis	-0.004187	-0.010059	0.086737	-0.164702	0.177264	0.5702	0.4634	0.8932	NS
Greenwayodendron_suaveolens	Beilschmiedia_sp.	0.007894	-0.010978	0.097756	-0.173672	0.205249	0.6262	0.402	0.7758	NS
Greenwayodendron_suaveolens	Xylopia_hypolampra	0	-0.026863	0.078327	-0.173672	0.134201	0.6644	0.3696	0.7052	NS
Greenwayodendron_suaveolens	Annonaceae	0.891154	0.069004	0.122959	-0.139036	0.354826	1	0	0	***
Greenwayodendron_suaveolens	Fabaceae	-0.004538	0.004132	0.084827	-0.149572	0.17996	0.4868	0.517	0.9698	NS
Greenwayodendron_suaveolens	Erythropalaceae	0.152727	0.007695	0.086215	-0.146802	0.185642	0.945	0.0564	0.1114	NS
Greenwayodendron_suaveolens	Irvingiaceae	0.0641	0.011429	0.075261	-0.123978	0.167736	0.7642	0.2426	0.4784	NS
Greenwayodendron_suaveolens	Rubiaceae	0.227967	0.042827	0.100903	-0.127465	0.262985	0.9546	0.0466	0.092	NS
Greenwayodendron_suaveolens	Euphorbiaceae	-0.044	-0.013463	0.085714	-0.177692	0.165846	0.3702	0.6386	0.7316	NS
Greenwayodendron_suaveolens	Meliaceae	0.066706	0.046337	0.101122	-0.138543	0.253995	0.5956	0.4122	0.8166	NS
Greenwayodendron_suaveolens	Phyllanthaceae	-0.1087	4.7e-05	0.083215	-0.159911	0.15066	0.1276	0.8778	0.2498	NS
Greenwayodendron_suaveolens	Malvaceae	0.00183	0.068786	0.086531	-0.098795	0.235096	0.2324	0.776	0.4564	NS
Greenwayodendron_suaveolens	Apocynaceae	-0.056187	0.003441	0.078712	-0.140914	0.169007	0.2304	0.7782	0.4522	NS
Greenwayodendron_suaveolens	Lecythidaceae	-0.034211	0.034033	0.095049	-0.148246	0.213817	0.2552	0.7542	0.501	NS
Greenwayodendron_suaveolens	Cannabaceae	0.037106	0.01105	0.085247	-0.142438	0.195702	0.6476	0.366	0.7184	NS
Greenwayodendron_suaveolens	Violaceae	-0.088405	-0.095396	0.052793	-0.186956	0.021739	0.5868	0.424	0.8372	NS
Greenwayodendron_suaveolens	Huaceae	0.273683	-0.001362	0.076216	-0.135222	0.162348	1	0.0004	0.0004	***
Greenwayodendron_suaveolens	Ebenaceae	0.001281	0.029016	0.086868	-0.110845	0.244757	0.394	0.6182	0.7758	NS
Greenwayodendron_suaveolens	Pandaceae	0.227716	0.061388	0.083702	-0.083664	0.243442	0.9636	0.039	0.0754	NS
Greenwayodendron_suaveolens	Putranjivaceae	0.189496	0.02411	0.090704	-0.13711	0.2186	0.9582	0.0456	0.0874	NS
Greenwayodendron_suaveolens	Myristicaceae	-0.050827	0.02006	0.086888	-0.130897	0.210271	0.219	0.7966	0.4224	NS
Greenwayodendron_suaveolens	Burseraceae	0.111867	0.020232	0.093999	-0.131177	0.225065	0.82	0.1866	0.3666	NS
Greenwayodendron_suaveolens	Urticaceae	-0.078026	0.015664	0.102441	-0.105466	0.265574	0.1416	0.8658	0.2758	NS
Greenwayodendron_suaveolens	Anacardiaceae	-0.01218	0.019337	0.087217	-0.148038	0.193949	0.3828	0.6364	0.7464	NS
Greenwayodendron_suaveolens	Simaroubaceae	-0.017147	-0.051934	0.080192	-0.191479	0.111458	0.6736	0.3384	0.6648	NS
Greenwayodendron_suaveolens	Combretaceae	-0.03893	0.046733	0.093979	-0.103814	0.270222	0.1732	0.8412	0.332	NS
Greenwayodendron_suaveolens	Ixonanthaceae	0.045436	0.016594	0.072485	-0.115483	0.168492	0.6722	0.3528	0.6806	NS
Greenwayodendron_suaveolens	Sapotaceae	0.16851	-9e-06	0.089666	-0.161183	0.178976	0.9692	0.0346	0.0654	NS
Greenwayodendron_suaveolens	Clusiaceae	0.117788	0.002674	0.09707	-0.15403	0.218461	0.8612	0.1474	0.2862	NS
Greenwayodendron_suaveolens	Lamiaceae	0.101547	0.044009	0.101962	-0.135011	0.24002	0.6964	0.3238	0.6274	NS
Greenwayodendron_suaveolens	Centroplacaceae	0.094995	0.012099	0.092924	-0.154993	0.20749	0.825	0.1916	0.3666	NS
Greenwayodendron_suaveolens	Sapindaceae	-0.004004	-0.014071	0.083162	-0.164156	0.149475	0.569	0.4618	0.8928	NS
Greenwayodendron_suaveolens	Lauraceae	0.007894	-0.010978	0.097756	-0.173672	0.205249	0.6262	0.402	0.7758	NS
Strombosia_pustulata	CAI.0.20	-0.115907	-0.083394	0.077109	-0.220853	0.076494	0.3576	0.6606	0.697	NS
Strombosia_pustulata	WSG	0.240135	-0.014532	0.086826	-0.197731	0.145215	0.9996	0.0006	0.001	***
Strombosia_pustulata	P.rel	-0.08186	-0.001191	0.089882	-0.157059	0.19336	0.1894	0.8108	0.3786	NS
Strombosia_pustulata	NPLD.rel	-0.177703	-0.148985	0.077953	-0.299654	0.006438	0.364	0.6362	0.7278	NS
Strombosia_pustulata	SB.rel	0.179303	0.097777	0.084592	-0.067187	0.257911	0.8238	0.1764	0.3526	NS
Strombosia_pustulata	P.ba.rel	-0.001521	0.062043	0.097679	-0.124323	0.26089	0.2644	0.7358	0.5286	NS
Strombosia_pustulata	NPLD.ba.rel	-0.116058	-0.136271	0.081321	-0.296208	0.021415	0.5948	0.4054	0.8106	NS
Strombosia_pustulata	SB.ba.rel	0.107141	0.062668	0.085937	-0.10318	0.229537	0.6956	0.3046	0.609	NS
Strombosia_pustulata	Greenwayodendron_suaveolens	0.260523	0.036167	0.093414	-0.127073	0.238445	0.9872	0.0144	0.0272	*
Strombosia_pustulata	Strombosia_pustulata	1	0.090853	0.116825	-0.106658	0.339481	1	0	0	***
Strombosia_pustulata	Pausinystalia_macroceras	0.225664	-0.016105	0.090014	-0.178325	0.169727	0.9932	0.008	0.0148	*
Strombosia_pustulata	Petersianthus_macrocarpus	-0.212385	-0.09559	0.072874	-0.239319	0.05022	0.061	0.9488	0.1122	NS
Strombosia_pustulata	Rinorea_oblongifolia	-0.079585	-0.074428	0.061933	-0.185698	0.057335	0.5066	0.5146	0.992	NS
Strombosia_pustulata	Afrostyrax_lepidophyllus	0.313004	0.018524	0.086883	-0.13164	0.198257	0.9994	0.001	0.0016	**
Strombosia_pustulata	Strombosiopsis_tetrandra	0.012659	-0.085809	0.07766	-0.225051	0.076434	0.8946	0.1164	0.2218	NS
Strombosia_pustulata	Desbordesia_glaucescens	-0.009344	-0.004075	0.079473	-0.144146	0.168349	0.5094	0.525	0.9844	NS
Strombosia_pustulata	Pentaclethra_macrophylla	-0.041764	-0.101495	0.0671	-0.226018	0.031937	0.8262	0.205	0.3788	NS
Strombosia_pustulata	Uapaca_sp.	-0.202465	-0.087856	0.073943	-0.198388	0.082888	0.019	0.9866	0.0324	*
Strombosia_pustulata	Angylocalyx_pynaertii	0.241538	0.083701	0.098307	-0.084131	0.289785	0.9332	0.0728	0.1396	NS
Strombosia_pustulata	Hylodendron_gabunense	0.033388	-0.090732	0.083755	-0.237234	0.086192	0.9214	0.0902	0.1688	NS
Strombosia_pustulata	Panda_oleosa	0.045006	0.009152	0.073309	-0.125855	0.156436	0.7118	0.3282	0.6164	NS
Strombosia_pustulata	Annickia_affinis	0.084562	0.014515	0.103942	-0.164409	0.235453	0.761	0.2564	0.4954	NS
Strombosia_pustulata	Plagiostyles_africana	-0.172453	-0.10575	0.066729	-0.20443	0.046055	0.1698	0.8592	0.3106	NS
Strombosia_pustulata	Drypetes_sp.	0.236023	0.073524	0.086784	-0.080568	0.260376	0.9614	0.0484	0.087	NS
Strombosia_pustulata	Diospyros_canaliculata	-0.070591	0.038697	0.107398	-0.097313	0.31497	0.1264	0.8994	0.227	NS
Strombosia_pustulata	Tessmannia_africana	0.003171	-0.081344	0.063875	-0.195741	0.055061	0.908	0.1128	0.2048	NS
Strombosia_pustulata	Odyendyea_gabonensis	-0.168187	-0.093951	0.080608	-0.222187	0.088312	0.2152	0.8164	0.3988	NS
Strombosia_pustulata	Santiria_trimera	0.023121	-0.054919	0.073224	-0.185621	0.101399	0.8686	0.1532	0.2846	NS
Strombosia_pustulata	Trichilia_rubescens	0.108568	0.008857	0.087658	-0.149518	0.191155	0.8768	0.1436	0.2668	NS
Strombosia_pustulata	Musanga_cecropioides	-0.09739	-0.0333	0.084845	-0.109279	0.265222	0.162	0.8774	0.2846	NS
Strombosia_pustulata	Albizia_adianthifolia	-0.085828	-0.054541	0.07778	-0.172378	0.118743	0.415	0.6264	0.7886	NS
Strombosia_pustulata	Funtumia_elastica	-0.076429	0.041215	0.090111	-0.130633	0.227118	0.1012	0.92	0.1812	NS
Strombosia_pustulata	Alstonia_boonei	-0.021361	-0.00054	0.086789	-0.148068	0.183318	0.4554	0.5886	0.8668	NS
Strombosia_pustulata	Keayodendron_bridelioides	0.104296	0.0455	0.085166	-0.103749	0.235693	0.7842	0.2532	0.469	NS
Strombosia_pustulata	Xylopia_quintasii	0.050839	0.056388	0.086822	-0.094647	0.24482	0.522	0.5212	0.9992	NS
Strombosia_pustulata	Duboscia_macrocarpa	0.140131	0.00483	0.082955	-0.149396	0.186455	0.9464	0.068	0.1216	NS
Strombosia_pustulata	Irvingia_gabonensis	0.19642	0.079584	0.084419	-0.074878	0.261532	0.915	0.103	0.188	NS
Strombosia_pustulata	Klainedoxa_gabonensis	0.070338	0.020624	0.085671	-0.14245	0.198011	0.7498	0.3036	0.5538	NS
Strombosia_pustulata	Phyllocosmus_africanus	0.232701	0.060979	0.100654	-0.113835	0.266237	0.9514	0.0582	0.1068	NS
Strombosia_pustulata	Terminalia_superba	0.154955	0.134771	0.079237	-0.011593	0.30191	0.634	0.4088	0.7748	NS
Strombosia_pustulata	Celtis_adolfi-friderici	0.004656	0.067875	0.092538	-0.090455	0.278102	0.2778	0.7728	0.505	NS
Strombosia_pustulata	Pterocarpus_soyauxii	-0.049337	-0.09328	0.076213	-0.227088	0.073721	0.757	0.299	0.542	NS
Strombosia_pustulata	Corynanthe_pachyceras	0.141454	0.072462	0.095135	-0.094959	0.27148	0.7888	0.2464	0.4576	NS
Strombosia_pustulata	Anonidium_mannii	0.076376	-0.018343	0.080039	-0.15218	0.15637	0.8856	0.1396	0.254	NS
Strombosia_pustulata	Macaranga_monandra	-0.064042	0.028148	0.088988	-0.104597	0.240116	0.1456	0.888	0.2576	NS
Strombosia_pustulata	Pterygota_sp.	0.010537	0.074519	0.098561	-0.097405	0.288102	0.311	0.7496	0.5614	NS
Strombosia_pustulata	Trichilia_tessmannii	0.023107	0.076425	0.080494	-0.081811	0.24793	0.2954	0.7664	0.529	NS
Strombosia_pustulata	Pycnanthus_angolensis	-0.069751	-0.048812	0.083665	-0.206219	0.127371	0.4688	0.61	0.8588	NS
Strombosia_pustulata	Vitex_sp.	-0.049059	0.019037	0.084126	-0.130823	0.182607	0.2476	0.804	0.4436	NS
Strombosia_pustulata	Centroplacus_glaucinus	0.09238	0.006881	0.088938	-0.143797	0.195707	0.8476	0.1908	0.3432	NS
Strombosia_pustulata	Dialium_pachyphyllum	-0.119218	-0.05593	0.063434	-0.143479	0.08296	0.1854	0.8748	0.3106	NS
Strombosia_pustulata	Erythrophleum_suaveolens	0.110613	0.047477	0.104168	-0.10444	0.313718	0.7964	0.2304	0.434	NS
Strombosia_pustulata	Piptadeniastrum_africanum	-0.124441	-0.066867	0.078265	-0.195618	0.103325	0.28	0.7836	0.4964	NS
Strombosia_pustulata	Tabernaemontana_crassa	0.065364	0.082537	0.087282	-0.057433	0.280257	0.4976	0.5686	0.929	NS
Strombosia_pustulata	Celtis_mildbraedii	-0.029283	-0.047951	0.083413	-0.184767	0.126201	0.6408	0.4244	0.7836	NS
Strombosia_pustulata	Xylopia_aethiopica	-0.044831	0.029552	0.098406	-0.138122	0.23504	0.2628	0.791	0.4718	NS
Strombosia_pustulata	Entandrophragma_cylindricum	0.203663	0.048339	0.097297	-0.122742	0.258063	0.9362	0.079	0.1428	NS
Strombosia_pustulata	Staudtia_kamerunensis	0.147938	-0.037006	0.076735	-0.165246	0.131455	0.9906	0.0162	0.0256	*
Strombosia_pustulata	Beilschmiedia_sp.	0.071473	0.009667	0.087141	-0.152269	0.183344	0.7954	0.27	0.4746	NS
Strombosia_pustulata	Xylopia_hypolampra	0.071473	0.053977	0.077172	-0.096333	0.220634	0.6422	0.4456	0.8034	NS
Strombosia_pustulata	Annonaceae	0.309504	0.066472	0.09089	-0.102838	0.25564	0.9942	0.0064	0.0122	*
Strombosia_pustulata	Fabaceae	-0.02472	-0.082712	0.08433	-0.234446	0.098785	0.7712	0.2384	0.4672	NS
Strombosia_pustulata	Erythropalaceae	0.692034	-0.008533	0.108771	-0.202	0.225582	1	0	0	***
Strombosia_pustulata	Irvingiaceae	0.157026	0.038366	0.080365	-0.110413	0.202354	0.9264	0.0804	0.154	NS
Strombosia_pustulata	Rubiaceae	0.193537	0.060646	0.092907	-0.100077	0.259704	0.9126	0.0924	0.1798	NS
Strombosia_pustulata	Euphorbiaceae	-0.097261	-0.015177	0.084047	-0.153219	0.178534	0.163	0.8526	0.3104	NS
Strombosia_pustulata	Meliaceae	0.124475	-0.010467	0.090152	-0.172448	0.172953	0.9316	0.0778	0.1462	NS
Strombosia_pustulata	Phyllanthaceae	-0.182375	-0.056732	0.078158	-0.182375	0.121962	0.0286	0.9754	0.0532	NS
Strombosia_pustulata	Malvaceae	0.034614	0.097101	0.0893	-0.062612	0.28308	0.265	0.7558	0.5092	NS
Strombosia_pustulata	Apocynaceae	-0.018037	0.061943	0.085071	-0.097029	0.23474	0.1854	0.8318	0.3536	NS
Strombosia_pustulata	Lecythidaceae	-0.212385	-0.09559	0.072874	-0.239319	0.05022	0.061	0.9488	0.1122	NS
Strombosia_pustulata	Cannabaceae	-0.000766	-0.023641	0.093559	-0.191593	0.182994	0.6398	0.3868	0.747	NS
Strombosia_pustulata	Violaceae	-0.079585	-0.074428	0.061933	-0.185698	0.057335	0.5066	0.5146	0.992	NS
Strombosia_pustulata	Huaceae	0.313004	0.018524	0.086883	-0.13164	0.198257	0.9994	0.001	0.0016	**
Strombosia_pustulata	Ebenaceae	-0.048426	0.047132	0.108777	-0.105176	0.307203	0.2334	0.7858	0.4476	NS
Strombosia_pustulata	Pandaceae	0.045006	0.009152	0.073309	-0.125855	0.156436	0.7118	0.3282	0.6164	NS
Strombosia_pustulata	Putranjivaceae	0.280875	0.064217	0.088824	-0.101008	0.250325	0.9866	0.0158	0.0292	*
Strombosia_pustulata	Myristicaceae	-0.038234	-0.048144	0.077	-0.186238	0.109769	0.6006	0.439	0.8384	NS
Strombosia_pustulata	Burseraceae	0.028702	-0.060692	0.07317	-0.191478	0.099474	0.8886	0.1302	0.2416	NS
Strombosia_pustulata	Urticaceae	-0.105247	-0.037432	0.085353	-0.119336	0.258256	0.1488	0.8796	0.2692	NS
Strombosia_pustulata	Anacardiaceae	-0.008575	0.004676	0.092098	-0.163483	0.201657	0.4894	0.5568	0.9326	NS
Strombosia_pustulata	Simaroubaceae	-0.168187	-0.093951	0.080608	-0.222187	0.088312	0.2152	0.8164	0.3988	NS
Strombosia_pustulata	Combretaceae	0.125753	0.134131	0.071519	0.008564	0.288016	0.5058	0.5466	0.9592	NS
Strombosia_pustulata	Ixonanthaceae	0.232701	0.060979	0.100654	-0.113835	0.266237	0.9514	0.0582	0.1068	NS
Strombosia_pustulata	Sapotaceae	-0.090539	-0.072289	0.072102	-0.201781	0.082505	0.4768	0.5976	0.8792	NS
Strombosia_pustulata	Clusiaceae	0.004656	-0.05046	0.078618	-0.185566	0.123546	0.799	0.2404	0.4414	NS
Strombosia_pustulata	Lamiaceae	-0.049059	0.019037	0.084126	-0.130823	0.182607	0.2476	0.804	0.4436	NS
Strombosia_pustulata	Centroplacaceae	0.09238	0.006881	0.088938	-0.143797	0.195707	0.8476	0.1908	0.3432	NS
Strombosia_pustulata	Sapindaceae	-0.173763	-0.049436	0.074859	-0.189524	0.109932	0.0546	0.9698	0.0848	NS
Strombosia_pustulata	Lauraceae	0.071473	0.009667	0.087141	-0.152269	0.183344	0.7954	0.27	0.4746	NS
Pausinystalia_macroceras	CAI.0.20	-0.004753	0.003381	0.087697	-0.169864	0.175367	0.4704	0.5432	0.9272	NS
Pausinystalia_macroceras	WSG	0.086875	-0.028838	0.089295	-0.211426	0.135717	0.9062	0.094	0.1878	NS
Pausinystalia_macroceras	P.rel	-0.044241	0.029003	0.095655	-0.156923	0.216257	0.2252	0.775	0.4502	NS
Pausinystalia_macroceras	NPLD.rel	-0.023196	0.036742	0.079354	-0.115918	0.195298	0.227	0.7732	0.4538	NS
Pausinystalia_macroceras	SB.rel	0.049552	-0.046484	0.092072	-0.229166	0.134431	0.847	0.1532	0.3062	NS
Pausinystalia_macroceras	P.ba.rel	-0.038891	0.006842	0.097531	-0.181674	0.200804	0.325	0.6752	0.6498	NS
Pausinystalia_macroceras	NPLD.ba.rel	0.069328	0.033944	0.080772	-0.120454	0.196834	0.6792	0.321	0.6418	NS
Pausinystalia_macroceras	SB.ba.rel	-0.024635	-0.037663	0.096244	-0.219271	0.156164	0.5616	0.4386	0.877	NS
Pausinystalia_macroceras	Greenwayodendron_suaveolens	0.290514	0.015503	0.094558	-0.156836	0.21157	0.9976	0.0028	0.0052	**
Pausinystalia_macroceras	Strombosia_pustulata	0.225664	-0.014539	0.091754	-0.18454	0.175943	0.9932	0.008	0.0148	*
Pausinystalia_macroceras	Pausinystalia_macroceras	1	0.023073	0.123576	-0.200067	0.293294	1	0	0	***
Pausinystalia_macroceras	Petersianthus_macrocarpus	0.02197	0.085656	0.089762	-0.079152	0.260327	0.2726	0.7526	0.52	NS
Pausinystalia_macroceras	Rinorea_oblongifolia	-0.127596	-0.026358	0.068773	-0.145955	0.114745	0.064	0.9472	0.1168	NS
Pausinystalia_macroceras	Afrostyrax_lepidophyllus	0.07146	-0.026409	0.079419	-0.169589	0.138133	0.8956	0.117	0.2214	NS
Pausinystalia_macroceras	Strombosiopsis_tetrandra	0.090905	-0.005478	0.090734	-0.170304	0.184194	0.8522	0.1656	0.3134	NS
Pausinystalia_macroceras	Desbordesia_glaucescens	0.064577	-0.032373	0.088139	-0.19176	0.156596	0.8686	0.1474	0.2788	NS
Pausinystalia_macroceras	Pentaclethra_macrophylla	0.076424	0.033051	0.085111	-0.12913	0.202918	0.7108	0.32	0.6092	NS
Pausinystalia_macroceras	Uapaca_sp.	-0.123896	0.006487	0.083124	-0.137015	0.182201	0.0494	0.9598	0.0896	NS
Pausinystalia_macroceras	Angylocalyx_pynaertii	0.125181	-0.008188	0.090004	-0.165938	0.176936	0.9248	0.0846	0.1598	NS
Pausinystalia_macroceras	Hylodendron_gabunense	0.065434	0.055684	0.084042	-0.104494	0.221202	0.5628	0.4734	0.9106	NS
Pausinystalia_macroceras	Panda_oleosa	0.177238	0.036075	0.087999	-0.133543	0.217081	0.941	0.0674	0.1264	NS
Pausinystalia_macroceras	Annickia_affinis	0.02664	-0.013911	0.077015	-0.151407	0.139942	0.7168	0.3154	0.5986	NS
Pausinystalia_macroceras	Plagiostyles_africana	-0.059122	0.006229	0.082652	-0.116291	0.192421	0.2712	0.7566	0.5146	NS
Pausinystalia_macroceras	Drypetes_sp.	-0.052029	0.00907	0.083706	-0.1304	0.200498	0.2622	0.777	0.4852	NS
Pausinystalia_macroceras	Diospyros_canaliculata	-0.002491	-0.029888	0.09974	-0.158099	0.230921	0.7468	0.279	0.5322	NS
Pausinystalia_macroceras	Tessmannia_africana	0.057827	-0.010644	0.071864	-0.146268	0.14132	0.8408	0.1904	0.3496	NS
Pausinystalia_macroceras	Odyendyea_gabonensis	-0.044048	0.028989	0.10452	-0.159899	0.24558	0.2706	0.7508	0.5198	NS
Pausinystalia_macroceras	Santiria_trimera	0.106749	0.019759	0.084736	-0.126498	0.209378	0.8552	0.1624	0.3072	NS
Pausinystalia_macroceras	Trichilia_rubescens	0.069581	0.007072	0.078609	-0.129749	0.169246	0.803	0.2392	0.4362	NS
Pausinystalia_macroceras	Musanga_cecropioides	-0.035178	0.004533	0.086486	-0.102132	0.219886	0.375	0.6362	0.7388	NS
Pausinystalia_macroceras	Albizia_adianthifolia	0.040583	0.049052	0.103435	-0.145099	0.251585	0.4906	0.5448	0.9458	NS
Pausinystalia_macroceras	Funtumia_elastica	-0.166876	0.005023	0.08783	-0.155247	0.181994	0.0222	0.9848	0.0374	*
Pausinystalia_macroceras	Alstonia_boonei	0.067871	-0.020806	0.090799	-0.172597	0.172423	0.8482	0.176	0.3278	NS
Pausinystalia_macroceras	Keayodendron_bridelioides	0.143004	-0.006796	0.094002	-0.174131	0.189987	0.944	0.0722	0.1282	NS
Pausinystalia_macroceras	Xylopia_quintasii	0.154588	-0.020611	0.08402	-0.16794	0.154588	0.9762	0.0306	0.0544	NS
Pausinystalia_macroceras	Duboscia_macrocarpa	-0.01615	-0.001918	0.090708	-0.165225	0.19504	0.4892	0.568	0.9212	NS
Pausinystalia_macroceras	Irvingia_gabonensis	0.043071	-0.027314	0.091965	-0.189746	0.159479	0.793	0.2454	0.4524	NS
Pausinystalia_macroceras	Klainedoxa_gabonensis	0.02346	0.003698	0.090123	-0.159146	0.190848	0.6396	0.4278	0.7882	NS
Pausinystalia_macroceras	Phyllocosmus_africanus	0.076544	-0.041708	0.080258	-0.187263	0.124509	0.9332	0.0872	0.154	NS
Pausinystalia_macroceras	Terminalia_superba	-0.153609	-0.025098	0.087066	-0.185136	0.161666	0.0688	0.9496	0.1192	NS
Pausinystalia_macroceras	Celtis_adolfi-friderici	-0.154207	-0.015032	0.075849	-0.141454	0.139116	0.0244	0.9872	0.0372	*
Pausinystalia_macroceras	Pterocarpus_soyauxii	0.02799	-0.005153	0.084427	-0.162682	0.174661	0.6992	0.362	0.6628	NS
Pausinystalia_macroceras	Corynanthe_pachyceras	-0.057905	-0.011518	0.080305	-0.159344	0.157654	0.3308	0.7378	0.593	NS
Pausinystalia_macroceras	Anonidium_mannii	0.111757	0.020619	0.088552	-0.145672	0.197566	0.8618	0.1736	0.3118	NS
Pausinystalia_macroceras	Macaranga_monandra	-0.107488	-0.031138	0.088381	-0.172742	0.175279	0.2234	0.825	0.3984	NS
Pausinystalia_macroceras	Pterygota_sp.	0.00193	0.003942	0.081285	-0.146941	0.167342	0.5314	0.5404	0.991	NS
Pausinystalia_macroceras	Trichilia_tessmannii	-0.064981	0.021313	0.090372	-0.14537	0.208342	0.193	0.8512	0.3418	NS
Pausinystalia_macroceras	Pycnanthus_angolensis	0.013012	0.064389	0.080178	-0.08458	0.224463	0.3096	0.7616	0.548	NS
Pausinystalia_macroceras	Vitex_sp.	-0.017542	0.045463	0.083527	-0.10525	0.216347	0.2608	0.793	0.4678	NS
Pausinystalia_macroceras	Centroplacus_glaucinus	0.136833	0.007902	0.096142	-0.164015	0.216004	0.9142	0.1106	0.1964	NS
Pausinystalia_macroceras	Dialium_pachyphyllum	-0.011784	-0.014355	0.079528	-0.133234	0.196417	0.6132	0.4282	0.815	NS
Pausinystalia_macroceras	Erythrophleum_suaveolens	0.072303	-0.01515	0.097325	-0.171199	0.200462	0.8288	0.2006	0.3718	NS
Pausinystalia_macroceras	Piptadeniastrum_africanum	-0.066553	0.029996	0.093445	-0.142904	0.223582	0.1784	0.8664	0.312	NS
Pausinystalia_macroceras	Tabernaemontana_crassa	0.010565	-0.017112	0.086413	-0.18702	0.158754	0.6584	0.4096	0.7512	NS
Pausinystalia_macroceras	Celtis_mildbraedii	-0.075332	-0.001618	0.075096	-0.142047	0.15817	0.2048	0.8632	0.3416	NS
Pausinystalia_macroceras	Xylopia_aethiopica	0.174849	-0.00768	0.091341	-0.158726	0.191527	0.9694	0.0406	0.0712	NS
Pausinystalia_macroceras	Entandrophragma_cylindricum	0.01933	-0.00282	0.079991	-0.141147	0.165219	0.662	0.4016	0.7396	NS
Pausinystalia_macroceras	Staudtia_kamerunensis	0.111836	0.029777	0.082004	-0.118025	0.200244	0.8608	0.1892	0.3284	NS
Pausinystalia_macroceras	Beilschmiedia_sp.	0.003333	-0.008601	0.098662	-0.176672	0.203339	0.612	0.4676	0.8556	NS
Pausinystalia_macroceras	Xylopia_hypolampra	-0.156671	-0.040897	0.091211	-0.216673	0.143337	0.1202	0.9206	0.1996	NS
Pausinystalia_macroceras	Annonaceae	0.276481	0.001079	0.090131	-0.161851	0.186823	0.9988	0.0014	0.0026	**
Pausinystalia_macroceras	Fabaceae	0.094759	0.035239	0.089525	-0.127713	0.229742	0.7668	0.2418	0.475	NS
Pausinystalia_macroceras	Erythropalaceae	0.202507	-0.015776	0.096096	-0.193612	0.177489	0.9876	0.0148	0.0272	*
Pausinystalia_macroceras	Irvingiaceae	0.085861	-0.036362	0.09107	-0.205881	0.14421	0.9098	0.1004	0.1906	NS
Pausinystalia_macroceras	Rubiaceae	0.605962	0.008505	0.10795	-0.183652	0.237771	1	0	0	***
Pausinystalia_macroceras	Euphorbiaceae	-0.131486	-0.019545	0.088112	-0.165787	0.168645	0.0946	0.9168	0.1778	NS
Pausinystalia_macroceras	Meliaceae	0.123232	0.028455	0.085206	-0.136774	0.194734	0.8712	0.1438	0.2726	NS
Pausinystalia_macroceras	Phyllanthaceae	-0.118691	0.000391	0.09262	-0.168916	0.195214	0.1008	0.9108	0.19	NS
Pausinystalia_macroceras	Malvaceae	-0.053933	-0.004025	0.080202	-0.152433	0.160448	0.2832	0.7426	0.5406	NS
Pausinystalia_macroceras	Apocynaceae	-0.042226	-0.01585	0.085845	-0.172153	0.161138	0.4194	0.6102	0.8092	NS
Pausinystalia_macroceras	Lecythidaceae	0.02197	0.085656	0.089762	-0.079152	0.260327	0.2726	0.7526	0.52	NS
Pausinystalia_macroceras	Cannabaceae	-0.0803	0.010776	0.079201	-0.140952	0.177469	0.1338	0.8886	0.2452	NS
Pausinystalia_macroceras	Violaceae	-0.127596	-0.026358	0.068773	-0.145955	0.114745	0.064	0.9472	0.1168	NS
Pausinystalia_macroceras	Huaceae	0.07146	-0.026409	0.079419	-0.169589	0.138133	0.8956	0.117	0.2214	NS
Pausinystalia_macroceras	Ebenaceae	-0.010552	-0.02992	0.099411	-0.164768	0.212656	0.6924	0.3234	0.631	NS
Pausinystalia_macroceras	Pandaceae	0.177238	0.036075	0.087999	-0.133543	0.217081	0.941	0.0674	0.1264	NS
Pausinystalia_macroceras	Putranjivaceae	-0.057965	0.000357	0.086389	-0.148086	0.187822	0.2834	0.7502	0.5332	NS
Pausinystalia_macroceras	Myristicaceae	0.145091	0.061015	0.080082	-0.084232	0.233293	0.86	0.1644	0.3044	NS
Pausinystalia_macroceras	Burseraceae	0.097427	0.016367	0.082393	-0.130324	0.19865	0.8494	0.1708	0.3214	NS
Pausinystalia_macroceras	Urticaceae	-0.052746	0.007736	0.086158	-0.098086	0.216274	0.27	0.747	0.523	NS
Pausinystalia_macroceras	Anacardiaceae	0.119582	0.026946	0.086259	-0.129671	0.202666	0.869	0.1628	0.2938	NS
Pausinystalia_macroceras	Simaroubaceae	-0.044048	0.028989	0.10452	-0.159899	0.24558	0.2706	0.7508	0.5198	NS
Pausinystalia_macroceras	Combretaceae	-0.109753	-0.017316	0.085556	-0.177443	0.161004	0.1522	0.8754	0.2768	NS
Pausinystalia_macroceras	Ixonanthaceae	0.076544	-0.041708	0.080258	-0.187263	0.124509	0.9332	0.0872	0.154	NS
Pausinystalia_macroceras	Sapotaceae	0.109053	0.049425	0.083019	-0.103087	0.215124	0.78	0.2632	0.4832	NS
Pausinystalia_macroceras	Clusiaceae	0.126363	0.02944	0.097034	-0.141454	0.241141	0.8584	0.1716	0.3132	NS
Pausinystalia_macroceras	Lamiaceae	-0.017542	0.045463	0.083527	-0.10525	0.216347	0.2608	0.793	0.4678	NS
Pausinystalia_macroceras	Centroplacaceae	0.136833	0.007902	0.096142	-0.164015	0.216004	0.9142	0.1106	0.1964	NS
Pausinystalia_macroceras	Sapindaceae	0.005495	0.029713	0.088155	-0.112851	0.208374	0.46	0.6184	0.8416	NS
Pausinystalia_macroceras	Lauraceae	0.003333	-0.008601	0.098662	-0.176672	0.203339	0.612	0.4676	0.8556	NS
Petersianthus_macrocarpus	CAI.0.20	0.017617	0.053071	0.06551	-0.067757	0.184298	0.315	0.7078	0.6072	NS
Petersianthus_macrocarpus	WSG	0.010144	-0.07634	0.067155	-0.211603	0.052874	0.9038	0.0964	0.1926	NS
Petersianthus_macrocarpus	P.rel	-0.071553	0.079695	0.08047	-0.077825	0.238036	0.0282	0.972	0.0562	NS
Petersianthus_macrocarpus	NPLD.rel	0.161588	0.183563	0.069828	0.045444	0.318561	0.38	0.6202	0.7598	NS
Petersianthus_macrocarpus	SB.rel	-0.049287	-0.181426	0.079084	-0.33484	-0.027967	0.952	0.0482	0.0962	NS
Petersianthus_macrocarpus	P.ba.rel	-0.164269	-0.021812	0.07479	-0.167199	0.126523	0.0272	0.973	0.0542	NS
Petersianthus_macrocarpus	NPLD.ba.rel	0.245143	0.171701	0.060455	0.059246	0.294754	0.8882	0.112	0.2238	NS
Petersianthus_macrocarpus	SB.ba.rel	-0.060651	-0.13471	0.076515	-0.28055	0.017953	0.8298	0.1704	0.3406	NS
Petersianthus_macrocarpus	Greenwayodendron_suaveolens	-0.034211	0.033011	0.094066	-0.142545	0.213817	0.254	0.7534	0.5006	NS
Petersianthus_macrocarpus	Strombosia_pustulata	-0.212385	-0.095823	0.072993	-0.239319	0.05022	0.0632	0.9494	0.1138	NS
Petersianthus_macrocarpus	Pausinystalia_macroceras	0.02197	0.085259	0.089236	-0.079152	0.260327	0.2666	0.7606	0.506	NS
Petersianthus_macrocarpus	Petersianthus_macrocarpus	1	0.316828	0.117392	0.107923	0.553962	1	0	0	***
Petersianthus_macrocarpus	Rinorea_oblongifolia	-0.199895	-0.042661	0.078801	-0.183983	0.118346	0.0146	0.9882	0.0264	*
Petersianthus_macrocarpus	Afrostyrax_lepidophyllus	-0.231514	-0.083066	0.067037	-0.209289	0.057415	0.0102	0.9928	0.0174	*
Petersianthus_macrocarpus	Strombosiopsis_tetrandra	-0.027513	0.030657	0.072879	-0.101629	0.181361	0.2374	0.796	0.4414	NS
Petersianthus_macrocarpus	Desbordesia_glaucescens	0.070318	-0.090082	0.070675	-0.214515	0.063197	0.9822	0.0218	0.0396	*
Petersianthus_macrocarpus	Pentaclethra_macrophylla	0.194143	0.158455	0.07417	0.02284	0.30549	0.6998	0.3348	0.635	NS
Petersianthus_macrocarpus	Uapaca_sp.	-0.12949	0.055765	0.079974	-0.096328	0.22108	0.0094	0.9926	0.0168	*
Petersianthus_macrocarpus	Angylocalyx_pynaertii	-0.103379	-0.066949	0.068136	-0.187484	0.064831	0.3388	0.6938	0.645	NS
Petersianthus_macrocarpus	Hylodendron_gabunense	0.182499	0.21468	0.08224	0.052097	0.374268	0.361	0.6752	0.6858	NS
Petersianthus_macrocarpus	Panda_oleosa	0.015468	0.115099	0.08316	-0.036331	0.274464	0.1354	0.8884	0.247	NS
Petersianthus_macrocarpus	Annickia_affinis	-0.091697	-0.039844	0.070973	-0.170608	0.101195	0.2586	0.7786	0.48	NS
Petersianthus_macrocarpus	Plagiostyles_africana	-0.014194	0.075477	0.060601	-0.038968	0.196388	0.0794	0.9382	0.1412	NS
Petersianthus_macrocarpus	Drypetes_sp.	0.09316	-0.01154	0.056926	-0.114386	0.102594	0.9686	0.046	0.0774	NS
Petersianthus_macrocarpus	Diospyros_canaliculata	0.03124	-0.104058	0.045745	-0.159525	0.03124	1	0.0258	0.0258	*
Petersianthus_macrocarpus	Tessmannia_africana	0.048578	0.004841	0.074177	-0.132333	0.159134	0.7464	0.298	0.5516	NS
Petersianthus_macrocarpus	Odyendyea_gabonensis	0.034646	0.127256	0.094265	-0.043798	0.309202	0.1918	0.8304	0.3614	NS
Petersianthus_macrocarpus	Santiria_trimera	0.01811	0.090816	0.076089	-0.052645	0.240482	0.195	0.843	0.352	NS
Petersianthus_macrocarpus	Trichilia_rubescens	0.114974	0.021866	0.076418	-0.124972	0.186957	0.8968	0.131	0.2342	NS
Petersianthus_macrocarpus	Musanga_cecropioides	0.024755	0.036835	0.076428	-0.09614	0.176737	0.4924	0.5368	0.9556	NS
Petersianthus_macrocarpus	Albizia_adianthifolia	0.301367	0.182432	0.095167	0.008763	0.365374	0.8974	0.1242	0.2268	NS
Petersianthus_macrocarpus	Funtumia_elastica	-0.040946	5.1e-05	0.073808	-0.141735	0.148035	0.3234	0.7314	0.592	NS
Petersianthus_macrocarpus	Alstonia_boonei	-0.016518	-0.059751	0.070141	-0.186423	0.085424	0.7606	0.2886	0.528	NS
Petersianthus_macrocarpus	Keayodendron_bridelioides	-0.151111	-0.044868	0.084123	-0.202012	0.116117	0.122	0.913	0.209	NS
Petersianthus_macrocarpus	Xylopia_quintasii	0.086886	-0.082615	0.076117	-0.206177	0.075614	0.9816	0.0248	0.0432	*
Petersianthus_macrocarpus	Duboscia_macrocarpa	0.087482	-0.006301	0.077114	-0.141318	0.154776	0.8966	0.1332	0.2366	NS
Petersianthus_macrocarpus	Irvingia_gabonensis	-0.081975	-0.121595	0.049416	-0.220701	-0.018917	0.832	0.2436	0.4116	NS
Petersianthus_macrocarpus	Klainedoxa_gabonensis	-0.028164	0.003747	0.078636	-0.143566	0.169668	0.3906	0.6934	0.6972	NS
Petersianthus_macrocarpus	Phyllocosmus_africanus	-0.180793	-0.151492	0.046827	-0.245748	-0.050882	0.3266	0.7712	0.5554	NS
Petersianthus_macrocarpus	Terminalia_superba	-0.124291	-0.14933	0.064599	-0.260917	-0.021822	0.6732	0.3882	0.715	NS
Petersianthus_macrocarpus	Celtis_adolfi-friderici	-0.021301	-0.072573	0.059318	-0.173283	0.061599	0.8386	0.214	0.3754	NS
Petersianthus_macrocarpus	Pterocarpus_soyauxii	0.039063	0.028322	0.079584	-0.119838	0.197964	0.6034	0.4766	0.8732	NS
Petersianthus_macrocarpus	Corynanthe_pachyceras	-0.084713	-0.073364	0.054412	-0.180874	0.038922	0.4842	0.6146	0.8696	NS
Petersianthus_macrocarpus	Anonidium_mannii	0.164902	0.071291	0.081027	-0.07415	0.244586	0.8848	0.1466	0.2618	NS
Petersianthus_macrocarpus	Macaranga_monandra	-0.030438	-0.11643	0.049322	-0.195393	-0.006873	0.9526	0.0674	0.1148	NS
Petersianthus_macrocarpus	Pterygota_sp.	0.061228	-0.017408	0.061737	-0.135897	0.097069	0.925	0.1324	0.2074	NS
Petersianthus_macrocarpus	Trichilia_tessmannii	0.021047	0.025817	0.08404	-0.1183	0.177813	0.5106	0.5478	0.9628	NS
Petersianthus_macrocarpus	Pycnanthus_angolensis	0.193839	0.219575	0.076909	0.070487	0.370056	0.4144	0.6692	0.7452	NS
Petersianthus_macrocarpus	Vitex_sp.	0.158369	0.130694	0.084993	-0.015837	0.316739	0.7028	0.364	0.6612	NS
Petersianthus_macrocarpus	Centroplacus_glaucinus	-0.055037	0.020128	0.09411	-0.157964	0.202279	0.263	0.7914	0.4716	NS
Petersianthus_macrocarpus	Dialium_pachyphyllum	-0.039551	-0.016857	0.068554	-0.114738	0.120221	0.4618	0.5882	0.8736	NS
Petersianthus_macrocarpus	Erythrophleum_suaveolens	-0.016777	-0.067238	0.060704	-0.169507	0.06653	0.8302	0.2274	0.3972	NS
Petersianthus_macrocarpus	Piptadeniastrum_africanum	0.029641	0.126473	0.090653	-0.053077	0.310881	0.1752	0.8716	0.3036	NS
Petersianthus_macrocarpus	Tabernaemontana_crassa	-0.164262	-0.102839	0.072761	-0.235615	0.049799	0.2512	0.8258	0.4254	NS
Petersianthus_macrocarpus	Celtis_mildbraedii	0.064749	0.015825	0.081357	-0.134015	0.173166	0.7536	0.3134	0.5598	NS
Petersianthus_macrocarpus	Xylopia_aethiopica	-0.079807	-0.034216	0.070576	-0.152085	0.118957	0.3222	0.7726	0.5496	NS
Petersianthus_macrocarpus	Entandrophragma_cylindricum	-0.120516	-0.042798	0.049812	-0.136321	0.053343	0.0768	0.9686	0.1082	NS
Petersianthus_macrocarpus	Staudtia_kamerunensis	0.007183	0.113336	0.075852	-0.031128	0.256211	0.0958	0.9456	0.1502	NS
Petersianthus_macrocarpus	Beilschmiedia_sp.	-0.126398	-0.026977	0.082092	-0.169735	0.133621	0.141	0.9186	0.2224	NS
Petersianthus_macrocarpus	Xylopia_hypolampra	-0.148067	-0.154841	0.062016	-0.278076	-0.039725	0.6058	0.5208	0.915	NS
Petersianthus_macrocarpus	Annonaceae	-0.051446	-0.024376	0.09288	-0.200386	0.160093	0.3972	0.6134	0.7838	NS
Petersianthus_macrocarpus	Fabaceae	0.228723	0.15202	0.068602	0.022906	0.29101	0.8646	0.1426	0.278	NS
Petersianthus_macrocarpus	Erythropalaceae	-0.179942	-0.042567	0.07764	-0.188976	0.113687	0.0352	0.9692	0.066	NS
Petersianthus_macrocarpus	Irvingiaceae	0.03007	-0.123234	0.066571	-0.243856	0.024803	0.9806	0.0222	0.0416	*
Petersianthus_macrocarpus	Rubiaceae	-0.081701	-0.0022	0.080268	-0.148984	0.15379	0.181	0.8352	0.3458	NS
Petersianthus_macrocarpus	Euphorbiaceae	-0.068128	-0.052613	0.062619	-0.17032	0.071225	0.4234	0.6058	0.8176	NS
Petersianthus_macrocarpus	Meliaceae	0.142311	0.090019	0.072138	-0.047828	0.233859	0.781	0.2502	0.4692	NS
Petersianthus_macrocarpus	Phyllanthaceae	-0.173252	0.023112	0.082536	-0.127908	0.194034	0.0052	0.9968	0.0084	**
Petersianthus_macrocarpus	Malvaceae	0.078727	-0.059525	0.063308	-0.17864	0.066172	0.9868	0.0176	0.0308	*
Petersianthus_macrocarpus	Apocynaceae	-0.083385	-0.078846	0.069002	-0.199666	0.063495	0.5178	0.5198	0.998	NS
Petersianthus_macrocarpus	Lecythidaceae	1	0.316828	0.117392	0.107923	0.553962	1	0	0	***
Petersianthus_macrocarpus	Cannabaceae	0.13929	0.053027	0.074098	-0.082479	0.204999	0.881	0.1396	0.2586	NS
Petersianthus_macrocarpus	Violaceae	-0.199895	-0.042661	0.078801	-0.183983	0.118346	0.0146	0.9882	0.0264	*
Petersianthus_macrocarpus	Huaceae	-0.231514	-0.083066	0.067037	-0.209289	0.057415	0.0102	0.9928	0.0174	*
Petersianthus_macrocarpus	Ebenaceae	0.043967	-0.10819	0.048747	-0.175869	0.017587	0.9948	0.008	0.0132	*
Petersianthus_macrocarpus	Pandaceae	0.015468	0.115099	0.08316	-0.036331	0.274464	0.1354	0.8884	0.247	NS
Petersianthus_macrocarpus	Putranjivaceae	0.047709	-0.035482	0.060032	-0.147564	0.092089	0.9194	0.1012	0.1818	NS
Petersianthus_macrocarpus	Myristicaceae	0.102723	0.211348	0.082298	0.054945	0.37028	0.1078	0.9156	0.1922	NS
Petersianthus_macrocarpus	Burseraceae	0.0297	0.081817	0.074485	-0.061685	0.230749	0.2682	0.7694	0.4988	NS
Petersianthus_macrocarpus	Urticaceae	0.046665	0.047715	0.08011	-0.090874	0.203852	0.5246	0.4936	0.969	NS
Petersianthus_macrocarpus	Anacardiaceae	0.162343	0.082276	0.068414	-0.056258	0.213779	0.8968	0.1408	0.244	NS
Petersianthus_macrocarpus	Simaroubaceae	0.034646	0.127256	0.094265	-0.043798	0.309202	0.1918	0.8304	0.3614	NS
Petersianthus_macrocarpus	Combretaceae	-0.044524	-0.123635	0.068125	-0.233096	0.018333	0.8784	0.153	0.2746	NS
Petersianthus_macrocarpus	Ixonanthaceae	-0.180793	-0.151492	0.046827	-0.245748	-0.050882	0.3266	0.7712	0.5554	NS
Petersianthus_macrocarpus	Sapotaceae	0.070026	0.186944	0.094249	-0.001796	0.371678	0.125	0.9046	0.2204	NS
Petersianthus_macrocarpus	Clusiaceae	-0.1042	0.118186	0.104295	-0.076567	0.310298	0.0096	0.9954	0.0142	*
Petersianthus_macrocarpus	Lamiaceae	0.158369	0.130694	0.084993	-0.015837	0.316739	0.7028	0.364	0.6612	NS
Petersianthus_macrocarpus	Centroplacaceae	-0.055037	0.020128	0.09411	-0.157964	0.202279	0.263	0.7914	0.4716	NS
Petersianthus_macrocarpus	Sapindaceae	0.116766	0.123138	0.095983	-0.066397	0.29993	0.5102	0.5626	0.9476	NS
Petersianthus_macrocarpus	Lauraceae	-0.126398	-0.026977	0.082092	-0.169735	0.133621	0.141	0.9186	0.2224	NS
Rinorea_oblongifolia	CAI.0.20	0.010333	0.076047	0.099763	-0.093	0.266601	0.3008	0.7062	0.5946	NS
Rinorea_oblongifolia	WSG	0.110508	0.105396	0.068663	-0.034346	0.23762	0.5232	0.477	0.9538	NS
Rinorea_oblongifolia	P.rel	-0.122015	-0.097672	0.056055	-0.202884	0.021936	0.3382	0.662	0.6762	NS
Rinorea_oblongifolia	NPLD.rel	0.072753	0.113262	0.05997	-0.004583	0.230067	0.2556	0.7446	0.511	NS
Rinorea_oblongifolia	SB.rel	0.047782	0.00248	0.056238	-0.106724	0.111454	0.7842	0.216	0.4318	NS
Rinorea_oblongifolia	P.ba.rel	-0.156999	-0.124145	0.053876	-0.226368	-0.017222	0.2744	0.7258	0.5486	NS
Rinorea_oblongifolia	NPLD.ba.rel	0.137619	0.13952	0.066032	0.008554	0.270252	0.4878	0.5124	0.9754	NS
Rinorea_oblongifolia	SB.ba.rel	0.030028	-0.004199	0.061405	-0.104499	0.14137	0.7422	0.258	0.5158	NS
Rinorea_oblongifolia	Greenwayodendron_suaveolens	-0.088405	-0.095237	0.052184	-0.184057	0.023188	0.5844	0.4262	0.8418	NS
Rinorea_oblongifolia	Strombosia_pustulata	-0.079585	-0.075533	0.061698	-0.189121	0.053912	0.513	0.5104	0.9974	NS
Rinorea_oblongifolia	Pausinystalia_macroceras	-0.127596	-0.026226	0.069963	-0.145955	0.12576	0.0634	0.9472	0.1162	NS
Rinorea_oblongifolia	Petersianthus_macrocarpus	-0.199895	-0.041467	0.078353	-0.187961	0.118346	0.0148	0.9878	0.027	*
Rinorea_oblongifolia	Rinorea_oblongifolia	1	0.207128	0.182993	-0.087968	0.611729	1	0	0	***
Rinorea_oblongifolia	Afrostyrax_lepidophyllus	-0.098861	0.014352	0.06813	-0.093212	0.158177	0.0178	0.9872	0.0306	*
Rinorea_oblongifolia	Strombosiopsis_tetrandra	-0.125021	0.04631	0.096064	-0.11132	0.258605	0.0142	0.9874	0.0268	*
Rinorea_oblongifolia	Desbordesia_glaucescens	-0.136652	0.062391	0.119301	-0.129412	0.304978	0.0192	0.9828	0.0364	*
Rinorea_oblongifolia	Pentaclethra_macrophylla	-0.078375	0.02506	0.081765	-0.117562	0.195936	0.1064	0.9074	0.199	NS
Rinorea_oblongifolia	Uapaca_sp.	0.050574	0.030554	0.081121	-0.091516	0.219156	0.6326	0.3808	0.7482	NS
Rinorea_oblongifolia	Angylocalyx_pynaertii	-0.165677	-0.115553	0.035674	-0.176366	-0.037411	0.08	0.9396	0.1404	NS
Rinorea_oblongifolia	Hylodendron_gabunense	-0.114059	-0.085791	0.059643	-0.188149	0.041919	0.3692	0.662	0.7072	NS
Rinorea_oblongifolia	Panda_oleosa	-0.049373	-0.035403	0.064337	-0.16348	0.091066	0.454	0.5742	0.8798	NS
Rinorea_oblongifolia	Annickia_affinis	-0.128144	-0.057292	0.058309	-0.154887	0.067972	0.1132	0.9028	0.2104	NS
Rinorea_oblongifolia	Plagiostyles_africana	0.029124	-0.013497	0.053928	-0.103115	0.104689	0.8062	0.2146	0.4084	NS
Rinorea_oblongifolia	Drypetes_sp.	-0.152267	-0.084465	0.060049	-0.176245	0.053953	0.1284	0.8926	0.2358	NS
Rinorea_oblongifolia	Diospyros_canaliculata	-0.089647	-0.065476	0.021215	-0.089647	-0.012968	0.0704	1	0.0704	NS
Rinorea_oblongifolia	Tessmannia_africana	0.311666	0.170095	0.15639	-0.076639	0.470053	0.7936	0.2136	0.42	NS
Rinorea_oblongifolia	Odyendyea_gabonensis	-0.037884	0.059117	0.098447	-0.089725	0.221321	0.204	0.8016	0.4024	NS
Rinorea_oblongifolia	Santiria_trimera	0.014131	-0.053098	0.064715	-0.160574	0.091206	0.8452	0.168	0.3228	NS
Rinorea_oblongifolia	Trichilia_rubescens	-0.155522	-0.055236	0.073188	-0.167719	0.100632	0.074	0.9476	0.1264	NS
Rinorea_oblongifolia	Musanga_cecropioides	-0.00878	-0.030027	0.050979	-0.057946	0.152767	0.8424	0.1876	0.3452	NS
Rinorea_oblongifolia	Albizia_adianthifolia	-0.117371	-0.093542	0.046194	-0.149909	0.012783	0.4104	0.6154	0.795	NS
Rinorea_oblongifolia	Funtumia_elastica	0.035225	-0.065685	0.061418	-0.169722	0.060844	0.9494	0.0608	0.1114	NS
Rinorea_oblongifolia	Alstonia_boonei	0.12236	0.028698	0.106967	-0.130997	0.254797	0.8008	0.2136	0.4128	NS
Rinorea_oblongifolia	Keayodendron_bridelioides	0.056603	-0.021071	0.076598	-0.143933	0.140699	0.8426	0.1752	0.3326	NS
Rinorea_oblongifolia	Xylopia_quintasii	-0.107438	-0.037719	0.070936	-0.136088	0.133223	0.189	0.8586	0.3304	NS
Rinorea_oblongifolia	Duboscia_macrocarpa	-0.116312	-0.024113	0.071499	-0.143679	0.143679	0.0854	0.9352	0.1502	NS
Rinorea_oblongifolia	Irvingia_gabonensis	-0.038467	-0.085252	0.047526	-0.166689	0.012822	0.845	0.1882	0.3432	NS
Rinorea_oblongifolia	Klainedoxa_gabonensis	-0.010476	-0.035305	0.05928	-0.152949	0.081712	0.6958	0.3618	0.666	NS
Rinorea_oblongifolia	Phyllocosmus_africanus	0.082551	-0.048403	0.049412	-0.135384	0.056135	0.9902	0.011	0.0208	*
Rinorea_oblongifolia	Terminalia_superba	-0.089712	-0.117666	0.021495	-0.147591	-0.072348	0.8894	0.1648	0.2754	NS
Rinorea_oblongifolia	Celtis_adolfi-friderici	-0.156278	-0.083387	0.053949	-0.156278	0.040387	0.0276	0.9948	0.0328	*
Rinorea_oblongifolia	Pterocarpus_soyauxii	0.070681	0.136548	0.099145	-0.058564	0.337249	0.2764	0.7486	0.5278	NS
Rinorea_oblongifolia	Corynanthe_pachyceras	-0.139668	-0.08252	0.043709	-0.139668	0.013967	0.0682	0.982	0.0862	NS
Rinorea_oblongifolia	Anonidium_mannii	-0.07764	-0.066192	0.064806	-0.131651	0.091143	0.5404	0.4724	0.932	NS
Rinorea_oblongifolia	Macaranga_monandra	-0.116799	0.038527	0.074486	-0.080861	0.206645	0.0156	1	0.0156	*
Rinorea_oblongifolia	Pterygota_sp.	-0.177645	-0.12663	0.041039	-0.177645	-0.004555	0.0326	1	0.0326	*
Rinorea_oblongifolia	Trichilia_tessmannii	-0.139463	-0.147226	0.017822	-0.166027	-0.104044	0.808	0.2992	0.4912	NS
Rinorea_oblongifolia	Pycnanthus_angolensis	-0.152288	-0.055035	0.068849	-0.161246	0.089581	0.1134	0.9434	0.17	NS
Rinorea_oblongifolia	Vitex_sp.	-0.056356	-0.08988	0.040338	-0.144915	0	0.8172	0.24	0.4228	NS
Rinorea_oblongifolia	Centroplacus_glaucinus	0.00654	-0.028248	0.064303	-0.141709	0.111187	0.741	0.2932	0.5522	NS
Rinorea_oblongifolia	Dialium_pachyphyllum	-0.025083	0.107204	0.160374	-0.077638	0.419245	0.306	0.7228	0.5832	NS
Rinorea_oblongifolia	Erythrophleum_suaveolens	-0.037056	-0.06764	0.039484	-0.121755	0.01941	0.7866	0.2492	0.4626	NS
Rinorea_oblongifolia	Piptadeniastrum_africanum	0.174508	0.002566	0.10937	-0.145073	0.224968	0.944	0.065	0.121	NS
Rinorea_oblongifolia	Tabernaemontana_crassa	0.070279	-0.03585	0.077867	-0.147359	0.124688	0.8976	0.126	0.2284	NS
Rinorea_oblongifolia	Celtis_mildbraedii	0.059707	0.002331	0.093327	-0.151564	0.188307	0.7318	0.3032	0.5714	NS
Rinorea_oblongifolia	Xylopia_aethiopica	-0.050521	-0.043197	0.076929	-0.151564	0.133193	0.533	0.5086	0.9756	NS
Rinorea_oblongifolia	Entandrophragma_cylindricum	0.066287	-0.021371	0.078356	-0.126547	0.146634	0.8526	0.1832	0.3306	NS
Rinorea_oblongifolia	Staudtia_kamerunensis	0.080339	0.007153	0.073236	-0.133898	0.158243	0.8658	0.164	0.2982	NS
Rinorea_oblongifolia	Beilschmiedia_sp.	0.176243	0.025704	0.094781	-0.132182	0.231319	0.9354	0.0764	0.141	NS
Rinorea_oblongifolia	Xylopia_hypolampra	0.242334	0.051531	0.088265	-0.099137	0.231319	0.9826	0.0236	0.041	*
Rinorea_oblongifolia	Annonaceae	-0.132775	-0.123495	0.052413	-0.211782	0.001097	0.4622	0.546	0.9162	NS
Rinorea_oblongifolia	Fabaceae	-0.041645	-0.022924	0.072919	-0.15591	0.130441	0.421	0.585	0.836	NS
Rinorea_oblongifolia	Erythropalaceae	-0.112525	-0.008076	0.087468	-0.165343	0.179121	0.108	0.8984	0.2096	NS
Rinorea_oblongifolia	Irvingiaceae	-0.162684	-0.004314	0.10119	-0.186785	0.190802	0.055	0.948	0.107	NS
Rinorea_oblongifolia	Rubiaceae	-0.19545	-0.081336	0.051601	-0.178348	0.021988	0.0086	0.9926	0.016	*
Rinorea_oblongifolia	Euphorbiaceae	-0.047227	-0.038963	0.064439	-0.165296	0.08737	0.4506	0.5634	0.8872	NS
Rinorea_oblongifolia	Meliaceae	-0.153042	-0.086161	0.072782	-0.221061	0.058174	0.1962	0.8184	0.3778	NS
Rinorea_oblongifolia	Phyllanthaceae	0.061661	0.011342	0.076526	-0.11122	0.188441	0.7704	0.2372	0.4668	NS
Rinorea_oblongifolia	Malvaceae	-0.20024	-0.151371	0.045571	-0.235341	-0.059833	0.1558	0.8604	0.2954	NS
Rinorea_oblongifolia	Apocynaceae	0.08789	-0.039907	0.095163	-0.18278	0.153224	0.879	0.1282	0.2492	NS
Rinorea_oblongifolia	Lecythidaceae	-0.199895	-0.041467	0.078353	-0.187961	0.118346	0.0148	0.9878	0.027	*
Rinorea_oblongifolia	Cannabaceae	-0.067851	-0.0288	0.088711	-0.180588	0.153448	0.3688	0.653	0.7158	NS
Rinorea_oblongifolia	Violaceae	1	0.207128	0.182993	-0.087968	0.611729	1	0	0	***
Rinorea_oblongifolia	Huaceae	-0.098861	0.014352	0.06813	-0.093212	0.158177	0.0178	0.9872	0.0306	*
Rinorea_oblongifolia	Ebenaceae	-0.093874	-0.069411	0.027094	-0.111755	-0.00894	0.2232	0.8046	0.4186	NS
Rinorea_oblongifolia	Pandaceae	-0.049373	-0.035403	0.064337	-0.16348	0.091066	0.454	0.5742	0.8798	NS
Rinorea_oblongifolia	Putranjivaceae	-0.075579	-0.048034	0.065889	-0.152286	0.113933	0.3916	0.6424	0.7492	NS
Rinorea_oblongifolia	Myristicaceae	-0.012144	-0.034122	0.075305	-0.177304	0.12387	0.637	0.3868	0.7498	NS
Rinorea_oblongifolia	Burseraceae	-0.006968	-0.044426	0.072198	-0.164921	0.109173	0.7214	0.2992	0.5778	NS
Rinorea_oblongifolia	Urticaceae	-0.020809	-0.037736	0.050185	-0.067422	0.142335	0.8138	0.2122	0.3984	NS
Rinorea_oblongifolia	Anacardiaceae	0.01144	-0.023969	0.076315	-0.165057	0.129104	0.684	0.3462	0.6622	NS
Rinorea_oblongifolia	Simaroubaceae	-0.037884	0.059117	0.098447	-0.089725	0.221321	0.204	0.8016	0.4024	NS
Rinorea_oblongifolia	Combretaceae	-0.098524	-0.121795	0.027236	-0.162432	-0.061245	0.8222	0.2284	0.4062	NS
Rinorea_oblongifolia	Ixonanthaceae	0.082551	-0.048403	0.049412	-0.135384	0.056135	0.9902	0.011	0.0208	*
Rinorea_oblongifolia	Sapotaceae	-0.056592	0.029188	0.096742	-0.129614	0.242798	0.225	0.8016	0.4234	NS
Rinorea_oblongifolia	Clusiaceae	0.152767	0.023648	0.069214	-0.107112	0.166814	0.9648	0.042	0.0772	NS
Rinorea_oblongifolia	Lamiaceae	-0.056356	-0.08988	0.040338	-0.144915	0	0.8172	0.24	0.4228	NS
Rinorea_oblongifolia	Centroplacaceae	0.00654	-0.028248	0.064303	-0.141709	0.111187	0.741	0.2932	0.5522	NS
Rinorea_oblongifolia	Sapindaceae	-0.072162	0.021069	0.109754	-0.13734	0.244419	0.255	0.7864	0.4686	NS
Rinorea_oblongifolia	Lauraceae	0.176243	0.025704	0.094781	-0.132182	0.231319	0.9354	0.0764	0.141	NS
Afrostyrax_lepidophyllus	CAI.0.20	-0.130284	-0.069159	0.066754	-0.188017	0.068895	0.1942	0.8182	0.376	NS
Afrostyrax_lepidophyllus	WSG	0.148206	0.085022	0.071743	-0.054955	0.221973	0.8016	0.1986	0.397	NS
Afrostyrax_lepidophyllus	P.rel	-0.15037	-0.099695	0.071925	-0.236705	0.043824	0.2456	0.7546	0.491	NS
Afrostyrax_lepidophyllus	NPLD.rel	-0.164877	-0.088796	0.057422	-0.197471	0.026625	0.0922	0.908	0.1842	NS
Afrostyrax_lepidophyllus	SB.rel	0.224349	0.135406	0.069871	-0.000507	0.27618	0.8956	0.1046	0.209	NS
Afrostyrax_lepidophyllus	P.ba.rel	-0.122773	-0.053544	0.082002	-0.223964	0.09858	0.2026	0.7976	0.405	NS
Afrostyrax_lepidophyllus	NPLD.ba.rel	-0.163114	-0.069	0.064846	-0.196149	0.052654	0.0792	0.921	0.1582	NS
Afrostyrax_lepidophyllus	SB.ba.rel	0.269905	0.115766	0.083511	-0.041356	0.288974	0.962	0.0382	0.0762	NS
Afrostyrax_lepidophyllus	Greenwayodendron_suaveolens	0.273683	-0.001619	0.076421	-0.139271	0.162348	0.9996	0.0006	0.001	***
Afrostyrax_lepidophyllus	Strombosia_pustulata	0.313004	0.019541	0.087525	-0.126859	0.203038	0.9994	0.0016	0.0022	**
Afrostyrax_lepidophyllus	Pausinystalia_macroceras	0.07146	-0.025813	0.081275	-0.169589	0.143261	0.887	0.1246	0.2376	NS
Afrostyrax_lepidophyllus	Petersianthus_macrocarpus	-0.231514	-0.082893	0.067496	-0.214845	0.051859	0.0102	0.9934	0.0168	*
Afrostyrax_lepidophyllus	Rinorea_oblongifolia	-0.098861	0.014934	0.069249	-0.093212	0.163827	0.0188	0.9854	0.0334	*
Afrostyrax_lepidophyllus	Afrostyrax_lepidophyllus	1	0.115812	0.168504	-0.132299	0.510784	1	0	0	***
Afrostyrax_lepidophyllus	Strombosiopsis_tetrandra	-0.033809	-0.032572	0.073861	-0.153415	0.13364	0.5588	0.4694	0.9106	NS
Afrostyrax_lepidophyllus	Desbordesia_glaucescens	0.083932	0.083416	0.096095	-0.087977	0.281123	0.5344	0.4872	0.9528	NS
Afrostyrax_lepidophyllus	Pentaclethra_macrophylla	-0.113525	-0.070232	0.067218	-0.192587	0.056763	0.3028	0.7266	0.5762	NS
Afrostyrax_lepidophyllus	Uapaca_sp.	-0.126704	-0.060994	0.062913	-0.156979	0.088581	0.1416	0.8774	0.2642	NS
Afrostyrax_lepidophyllus	Angylocalyx_pynaertii	0.307553	0.125611	0.090362	-0.045785	0.307553	0.9782	0.0272	0.049	*
Afrostyrax_lepidophyllus	Hylodendron_gabunense	0.021423	-0.093372	0.054771	-0.190995	0.021423	0.9766	0.0282	0.0516	NS
Afrostyrax_lepidophyllus	Panda_oleosa	0.109932	0.095012	0.093585	-0.086229	0.287702	0.588	0.4352	0.8472	NS
Afrostyrax_lepidophyllus	Annickia_affinis	0.064332	0.068074	0.11257	-0.116212	0.300906	0.528	0.4886	0.9606	NS
Afrostyrax_lepidophyllus	Plagiostyles_africana	-0.082385	-0.108451	0.030839	-0.161545	-0.047203	0.8018	0.2474	0.4456	NS
Afrostyrax_lepidophyllus	Drypetes_sp.	0.115216	-0.00225	0.080801	-0.146029	0.175503	0.924	0.0862	0.1622	NS
Afrostyrax_lepidophyllus	Diospyros_canaliculata	0.00357	0.160251	0.112927	-0.01218	0.39733	0.0786	0.9472	0.1314	NS
Afrostyrax_lepidophyllus	Tessmannia_africana	0.020458	0.006074	0.067458	-0.115135	0.141777	0.6122	0.4214	0.8092	NS
Afrostyrax_lepidophyllus	Odyendyea_gabonensis	-0.103973	-0.079719	0.043143	-0.154103	0.012997	0.3476	0.696	0.6516	NS
Afrostyrax_lepidophyllus	Santiria_trimera	0.018182	-0.036729	0.075261	-0.161245	0.125838	0.7842	0.243	0.4588	NS
Afrostyrax_lepidophyllus	Trichilia_rubescens	-0.031803	0.044688	0.090666	-0.134028	0.223758	0.2156	0.8086	0.407	NS
Afrostyrax_lepidophyllus	Musanga_cecropioides	-0.066875	-0.033651	0.044701	-0.079138	0.07783	0.2908	0.726	0.5648	NS
Afrostyrax_lepidophyllus	Albizia_adianthifolia	-0.152793	-0.076377	0.047304	-0.159286	0.022508	0.045	0.972	0.073	NS
Afrostyrax_lepidophyllus	Funtumia_elastica	-0.150288	0.046258	0.089474	-0.114505	0.25227	0.0098	0.9946	0.0152	*
Afrostyrax_lepidophyllus	Alstonia_boonei	-0.145306	0.022809	0.088156	-0.12922	0.216618	0.017	0.9876	0.0294	*
Afrostyrax_lepidophyllus	Keayodendron_bridelioides	0.066863	0.035758	0.078288	-0.104812	0.19336	0.6798	0.359	0.6792	NS
Afrostyrax_lepidophyllus	Xylopia_quintasii	0.046954	0.099102	0.081911	-0.049088	0.271051	0.2898	0.743	0.5468	NS
Afrostyrax_lepidophyllus	Duboscia_macrocarpa	0.168194	0.053476	0.087266	-0.099387	0.235089	0.9044	0.1158	0.2114	NS
Afrostyrax_lepidophyllus	Irvingia_gabonensis	0.050147	0.013059	0.091788	-0.155814	0.184469	0.6556	0.3792	0.7236	NS
Afrostyrax_lepidophyllus	Klainedoxa_gabonensis	-0.089746	-0.033511	0.088207	-0.183393	0.156079	0.299	0.7532	0.5458	NS
Afrostyrax_lepidophyllus	Phyllocosmus_africanus	0.28657	0.163476	0.097885	-0.017834	0.360365	0.8978	0.1232	0.2254	NS
Afrostyrax_lepidophyllus	Terminalia_superba	-0.064135	0.009948	0.069348	-0.112641	0.162224	0.1528	0.8748	0.278	NS
Afrostyrax_lepidophyllus	Celtis_adolfi-friderici	0.061479	0.133838	0.116737	-0.075868	0.345984	0.3096	0.7156	0.594	NS
Afrostyrax_lepidophyllus	Pterocarpus_soyauxii	-0.075971	-0.008935	0.08493	-0.154951	0.172251	0.2596	0.7882	0.4714	NS
Afrostyrax_lepidophyllus	Corynanthe_pachyceras	0.082585	0.059038	0.08961	-0.083236	0.277669	0.6694	0.371	0.7016	NS
Afrostyrax_lepidophyllus	Anonidium_mannii	0.008801	-0.03968	0.076834	-0.151508	0.150251	0.7952	0.235	0.4398	NS
Afrostyrax_lepidophyllus	Macaranga_monandra	0.032907	0.003385	0.104954	-0.134417	0.267161	0.6964	0.3244	0.628	NS
Afrostyrax_lepidophyllus	Pterygota_sp.	0.062774	0.067511	0.094737	-0.115369	0.240918	0.489	0.5728	0.9162	NS
Afrostyrax_lepidophyllus	Trichilia_tessmannii	-0.140171	-0.011988	0.079217	-0.140171	0.156661	0.0428	0.9778	0.065	NS
Afrostyrax_lepidophyllus	Pycnanthus_angolensis	-0.157656	-0.07486	0.057233	-0.170168	0.055054	0.0804	0.9542	0.1262	NS
Afrostyrax_lepidophyllus	Vitex_sp.	0.038233	-0.022698	0.07157	-0.152933	0.128194	0.8174	0.2228	0.4054	NS
Afrostyrax_lepidophyllus	Centroplacus_glaucinus	0.025985	-0.008066	0.079967	-0.132362	0.172152	0.726	0.3248	0.5988	NS
Afrostyrax_lepidophyllus	Dialium_pachyphyllum	-0.025804	-0.00924	0.056758	-0.09921	0.114337	0.449	0.5938	0.8552	NS
Afrostyrax_lepidophyllus	Erythrophleum_suaveolens	-0.047979	0.068269	0.119893	-0.107132	0.306935	0.216	0.8214	0.3946	NS
Afrostyrax_lepidophyllus	Piptadeniastrum_africanum	-0.139395	-0.047602	0.069356	-0.162889	0.107288	0.0874	0.944	0.1434	NS
Afrostyrax_lepidophyllus	Tabernaemontana_crassa	0.039687	-0.012599	0.071114	-0.137639	0.128351	0.797	0.2524	0.4554	NS
Afrostyrax_lepidophyllus	Celtis_mildbraedii	-0.014541	-0.039118	0.069718	-0.155674	0.113762	0.6948	0.3616	0.6668	NS
Afrostyrax_lepidophyllus	Xylopia_aethiopica	0.04961	0.01344	0.083665	-0.117183	0.203574	0.7114	0.3372	0.6258	NS
Afrostyrax_lepidophyllus	Entandrophragma_cylindricum	0.006734	-0.049393	0.058135	-0.13916	0.074069	0.8428	0.1982	0.3554	NS
Afrostyrax_lepidophyllus	Staudtia_kamerunensis	-0.046246	-0.017138	0.079336	-0.15506	0.15778	0.4258	0.6372	0.7886	NS
Afrostyrax_lepidophyllus	Beilschmiedia_sp.	0.0359	0.00495	0.079727	-0.148728	0.158985	0.688	0.3878	0.6998	NS
Afrostyrax_lepidophyllus	Xylopia_hypolampra	-0.041028	0.016544	0.086987	-0.133342	0.205142	0.3102	0.7568	0.5534	NS
Afrostyrax_lepidophyllus	Annonaceae	0.250033	0.037027	0.073918	-0.102486	0.190258	0.995	0.0054	0.0104	*
Afrostyrax_lepidophyllus	Fabaceae	-0.024485	-0.029024	0.074055	-0.164858	0.125502	0.5422	0.4678	0.9256	NS
Afrostyrax_lepidophyllus	Erythropalaceae	0.184542	-0.015196	0.080796	-0.15546	0.158882	0.9872	0.0144	0.0272	*
Afrostyrax_lepidophyllus	Irvingiaceae	0.02344	0.06626	0.098752	-0.122437	0.259087	0.345	0.6692	0.6758	NS
Afrostyrax_lepidophyllus	Rubiaceae	0.012967	-0.005125	0.071179	-0.126944	0.146053	0.6326	0.3858	0.7532	NS
Afrostyrax_lepidophyllus	Euphorbiaceae	-0.017591	-0.072631	0.087669	-0.189101	0.150621	0.7632	0.2436	0.4804	NS
Afrostyrax_lepidophyllus	Meliaceae	-0.131675	-0.053101	0.085508	-0.20668	0.118341	0.1968	0.8224	0.3744	NS
Afrostyrax_lepidophyllus	Phyllanthaceae	-0.1026	-0.007446	0.066314	-0.118698	0.148534	0.06	0.9466	0.1134	NS
Afrostyrax_lepidophyllus	Malvaceae	0.024663	0.069358	0.085721	-0.100138	0.23415	0.3274	0.6888	0.6386	NS
Afrostyrax_lepidophyllus	Apocynaceae	-0.164262	0.023843	0.087368	-0.133843	0.20511	0.0074	0.9946	0.0128	*
Afrostyrax_lepidophyllus	Lecythidaceae	-0.231514	-0.082893	0.067496	-0.214845	0.051859	0.0102	0.9934	0.0168	*
Afrostyrax_lepidophyllus	Cannabaceae	0.100701	0.051744	0.088247	-0.115087	0.223176	0.7156	0.3054	0.5898	NS
Afrostyrax_lepidophyllus	Violaceae	-0.098861	0.014934	0.069249	-0.093212	0.163827	0.0188	0.9854	0.0334	*
Afrostyrax_lepidophyllus	Huaceae	1	0.115812	0.168504	-0.132299	0.510784	1	0	0	***
Afrostyrax_lepidophyllus	Ebenaceae	-0.008741	0.159683	0.109545	-0.005619	0.38774	0.02	0.9864	0.0336	*
Afrostyrax_lepidophyllus	Pandaceae	0.109932	0.095012	0.093585	-0.086229	0.287702	0.588	0.4352	0.8472	NS
Afrostyrax_lepidophyllus	Putranjivaceae	0.166385	-0.012481	0.089416	-0.155041	0.197897	0.9598	0.046	0.0862	NS
Afrostyrax_lepidophyllus	Myristicaceae	-0.165554	-0.07785	0.063826	-0.185909	0.058351	0.0814	0.9378	0.1436	NS
Afrostyrax_lepidophyllus	Burseraceae	0.015573	-0.048786	0.070211	-0.166115	0.099929	0.8272	0.1924	0.3652	NS
Afrostyrax_lepidophyllus	Urticaceae	-0.080453	-0.039259	0.046764	-0.092079	0.084639	0.1862	0.844	0.3422	NS
Afrostyrax_lepidophyllus	Anacardiaceae	0.023739	-0.017099	0.080028	-0.168001	0.142436	0.7124	0.3248	0.6124	NS
Afrostyrax_lepidophyllus	Simaroubaceae	-0.103973	-0.079719	0.043143	-0.154103	0.012997	0.3476	0.696	0.6516	NS
Afrostyrax_lepidophyllus	Combretaceae	-0.06546	0.007769	0.07204	-0.117531	0.1577	0.1778	0.849	0.3288	NS
Afrostyrax_lepidophyllus	Ixonanthaceae	0.28657	0.163476	0.097885	-0.017834	0.360365	0.8978	0.1232	0.2254	NS
Afrostyrax_lepidophyllus	Sapotaceae	0.150952	-0.050301	0.067745	-0.165231	0.099955	0.9976	0.0032	0.0056	**
Afrostyrax_lepidophyllus	Clusiaceae	0.130153	-0.002488	0.065757	-0.124921	0.130153	0.9772	0.031	0.0538	NS
Afrostyrax_lepidophyllus	Lamiaceae	0.038233	-0.022698	0.07157	-0.152933	0.128194	0.8174	0.2228	0.4054	NS
Afrostyrax_lepidophyllus	Centroplacaceae	0.025985	-0.008066	0.079967	-0.132362	0.172152	0.726	0.3248	0.5988	NS
Afrostyrax_lepidophyllus	Sapindaceae	0.072831	-0.010434	0.085267	-0.148263	0.176875	0.8444	0.1916	0.3472	NS
Afrostyrax_lepidophyllus	Lauraceae	0.0359	0.00495	0.079727	-0.148728	0.158985	0.688	0.3878	0.6998	NS
Strombosiopsis_tetrandra	CAI.0.20	0.065576	0.117504	0.068693	-0.011435	0.258103	0.2402	0.7752	0.465	NS
Strombosiopsis_tetrandra	WSG	0.137297	0.017069	0.083679	-0.147514	0.172605	0.923	0.0772	0.1542	NS
Strombosiopsis_tetrandra	P.rel	-0.087743	0.047744	0.093735	-0.130428	0.225442	0.0774	0.9228	0.1546	NS
Strombosiopsis_tetrandra	NPLD.rel	0.175176	0.11689	0.079401	-0.035171	0.272801	0.763	0.2372	0.4742	NS
Strombosiopsis_tetrandra	SB.rel	-0.045505	-0.113188	0.074507	-0.252507	0.032318	0.8132	0.187	0.3738	NS
Strombosiopsis_tetrandra	P.ba.rel	-0.063142	-0.028898	0.084447	-0.193989	0.131658	0.3494	0.6508	0.6986	NS
Strombosiopsis_tetrandra	NPLD.ba.rel	0.097084	0.096914	0.082118	-0.059265	0.260624	0.5062	0.494	0.9878	NS
Strombosiopsis_tetrandra	SB.ba.rel	-0.025912	-0.059629	0.083865	-0.214561	0.106742	0.6476	0.3526	0.705	NS
Strombosiopsis_tetrandra	Greenwayodendron_suaveolens	-0.043203	-0.019078	0.063189	-0.134029	0.111445	0.374	0.6388	0.7352	NS
Strombosiopsis_tetrandra	Strombosia_pustulata	0.012659	-0.08507	0.077756	-0.225051	0.076434	0.891	0.1248	0.2338	NS
Strombosiopsis_tetrandra	Pausinystalia_macroceras	0.090905	-0.003942	0.09159	-0.170304	0.177975	0.8452	0.1674	0.3222	NS
Strombosiopsis_tetrandra	Petersianthus_macrocarpus	-0.027513	0.031354	0.071702	-0.101629	0.181361	0.227	0.805	0.422	NS
Strombosiopsis_tetrandra	Rinorea_oblongifolia	-0.125021	0.045332	0.095288	-0.114745	0.258605	0.0156	0.9864	0.0292	*
Strombosiopsis_tetrandra	Afrostyrax_lepidophyllus	-0.033809	-0.033313	0.073989	-0.153415	0.128856	0.558	0.4684	0.9104	NS
Strombosiopsis_tetrandra	Strombosiopsis_tetrandra	1	0.19	0.138965	-0.038484	0.495262	1	0	0	***
Strombosiopsis_tetrandra	Desbordesia_glaucescens	0.128452	0.025264	0.084804	-0.129065	0.202028	0.8892	0.1224	0.2332	NS
Strombosiopsis_tetrandra	Pentaclethra_macrophylla	0.24829	0.184633	0.094442	0.012292	0.381039	0.7638	0.261	0.4972	NS
Strombosiopsis_tetrandra	Uapaca_sp.	0.414712	0.200811	0.08733	0.051669	0.398396	0.984	0.0172	0.0332	*
Strombosiopsis_tetrandra	Angylocalyx_pynaertii	-0.192511	-0.141603	0.049154	-0.234755	-0.04164	0.165	0.8668	0.2982	NS
Strombosiopsis_tetrandra	Hylodendron_gabunense	0.126262	0.164702	0.08577	0.020585	0.331012	0.372	0.6506	0.7214	NS
Strombosiopsis_tetrandra	Panda_oleosa	-0.147804	-0.090887	0.062481	-0.199838	0.045469	0.2078	0.8306	0.3772	NS
Strombosiopsis_tetrandra	Annickia_affinis	0.116388	0.051847	0.074706	-0.087448	0.206982	0.823	0.204	0.381	NS
Strombosiopsis_tetrandra	Plagiostyles_africana	0.220162	0.278635	0.083909	0.145501	0.444145	0.3026	0.7242	0.5784	NS
Strombosiopsis_tetrandra	Drypetes_sp.	-0.071889	-0.104884	0.060238	-0.20998	0.025587	0.7462	0.2954	0.5492	NS
Strombosiopsis_tetrandra	Diospyros_canaliculata	-0.099254	-0.043384	0.051096	-0.106894	0.076462	0.0778	0.948	0.1298	NS
Strombosiopsis_tetrandra	Tessmannia_africana	-0.045578	0.012641	0.086749	-0.140771	0.196734	0.293	0.7466	0.5464	NS
Strombosiopsis_tetrandra	Odyendyea_gabonensis	-0.032646	0.061436	0.102491	-0.106945	0.271302	0.2206	0.803	0.4176	NS
Strombosiopsis_tetrandra	Santiria_trimera	0.159415	0.143732	0.068529	0.020163	0.289964	0.6468	0.4014	0.7546	NS
Strombosiopsis_tetrandra	Trichilia_rubescens	0.031335	0.044661	0.066907	-0.082297	0.186287	0.4742	0.586	0.8882	NS
Strombosiopsis_tetrandra	Musanga_cecropioides	0.040052	0.11153	0.084306	-0.010509	0.310701	0.2626	0.7754	0.4872	NS
Strombosiopsis_tetrandra	Albizia_adianthifolia	-0.061543	0.082472	0.087668	-0.077289	0.245515	0.0366	0.9702	0.0664	NS
Strombosiopsis_tetrandra	Funtumia_elastica	-0.142109	-0.121394	0.056888	-0.228893	-0.001085	0.4184	0.6594	0.759	NS
Strombosiopsis_tetrandra	Alstonia_boonei	-0.091516	0.00469	0.090544	-0.140281	0.201074	0.1662	0.8664	0.2998	NS
Strombosiopsis_tetrandra	Keayodendron_bridelioides	-0.152849	-0.07331	0.079241	-0.207633	0.09916	0.1828	0.8602	0.3226	NS
Strombosiopsis_tetrandra	Xylopia_quintasii	-0.005014	-0.066588	0.064692	-0.170006	0.082334	0.8468	0.1808	0.334	NS
Strombosiopsis_tetrandra	Duboscia_macrocarpa	0.013906	0.003015	0.080338	-0.136746	0.176147	0.5972	0.4562	0.859	NS
Strombosiopsis_tetrandra	Irvingia_gabonensis	0.013031	-0.02159	0.065326	-0.138996	0.121621	0.7348	0.3194	0.5846	NS
Strombosiopsis_tetrandra	Klainedoxa_gabonensis	0.112378	8.6e-05	0.068026	-0.128939	0.140769	0.9498	0.0722	0.1224	NS
Strombosiopsis_tetrandra	Phyllocosmus_africanus	-0.11596	-0.063235	0.048042	-0.149518	0.040642	0.1588	0.8956	0.2632	NS
Strombosiopsis_tetrandra	Terminalia_superba	-0.140842	-0.139269	0.036494	-0.209465	-0.062415	0.562	0.5592	0.9972	NS
Strombosiopsis_tetrandra	Celtis_adolfi-friderici	-0.097751	-0.097827	0.058399	-0.192924	0.033112	0.5848	0.505	0.9202	NS
Strombosiopsis_tetrandra	Pterocarpus_soyauxii	0.215948	0.09931	0.089989	-0.057693	0.284358	0.9072	0.116	0.2088	NS
Strombosiopsis_tetrandra	Corynanthe_pachyceras	-0.095415	-0.069101	0.060259	-0.178214	0.058353	0.3956	0.6764	0.7192	NS
Strombosiopsis_tetrandra	Anonidium_mannii	0.198592	0.077562	0.071841	-0.052983	0.255768	0.9508	0.0578	0.107	NS
Strombosiopsis_tetrandra	Macaranga_monandra	0.00372	-0.040242	0.072357	-0.158604	0.115318	0.7738	0.2648	0.491	NS
Strombosiopsis_tetrandra	Pterygota_sp.	-0.133215	-0.118729	0.056661	-0.210367	0.005658	0.488	0.6258	0.8622	NS
Strombosiopsis_tetrandra	Trichilia_tessmannii	-0.14873	-0.121131	0.041941	-0.193724	-0.043744	0.3266	0.7936	0.533	NS
Strombosiopsis_tetrandra	Pycnanthus_angolensis	-0.033381	-0.016083	0.080146	-0.154765	0.148696	0.4884	0.586	0.9024	NS
Strombosiopsis_tetrandra	Vitex_sp.	-0.070909	-0.107859	0.054484	-0.207272	0.010909	0.789	0.2816	0.4926	NS
Strombosiopsis_tetrandra	Centroplacus_glaucinus	-0.007139	-0.011757	0.07398	-0.140075	0.140568	0.583	0.4874	0.9044	NS
Strombosiopsis_tetrandra	Dialium_pachyphyllum	0.295507	0.0541	0.097668	-0.076743	0.287415	0.9802	0.0236	0.0434	*
Strombosiopsis_tetrandra	Erythrophleum_suaveolens	-0.089464	-0.028648	0.063974	-0.12533	0.113773	0.2184	0.8508	0.3676	NS
Strombosiopsis_tetrandra	Piptadeniastrum_africanum	-0.049619	0.058377	0.096272	-0.106598	0.263765	0.1538	0.8876	0.2662	NS
Strombosiopsis_tetrandra	Tabernaemontana_crassa	-0.068862	-0.085767	0.083139	-0.207098	0.115453	0.6702	0.3856	0.7154	NS
Strombosiopsis_tetrandra	Celtis_mildbraedii	-0.011928	0.116982	0.070065	-0.011928	0.252567	0.0316	0.983	0.0486	*
Strombosiopsis_tetrandra	Xylopia_aethiopica	-0.151955	-0.008785	0.074901	-0.136397	0.159216	0.022	0.9884	0.0336	*
Strombosiopsis_tetrandra	Entandrophragma_cylindricum	-0.15038	-0.078494	0.073089	-0.191207	0.080974	0.191	0.8764	0.3146	NS
Strombosiopsis_tetrandra	Staudtia_kamerunensis	0.032164	-0.039468	0.066312	-0.165766	0.09814	0.8808	0.1718	0.291	NS
Strombosiopsis_tetrandra	Beilschmiedia_sp.	-0.024876	-0.023958	0.084137	-0.174135	0.143039	0.5628	0.5242	0.9614	NS
Strombosiopsis_tetrandra	Xylopia_hypolampra	-0.211449	-0.041664	0.081255	-0.192792	0.124382	0.0134	0.9962	0.0172	*
Strombosiopsis_tetrandra	Annonaceae	-0.019949	-0.031974	0.060048	-0.142617	0.099002	0.6148	0.3998	0.785	NS
Strombosiopsis_tetrandra	Fabaceae	0.046131	0.095035	0.084392	-0.063464	0.267653	0.2952	0.7158	0.5794	NS
Strombosiopsis_tetrandra	Erythropalaceae	0.677057	0.09877	0.118759	-0.11643	0.338658	1	0	0	***
Strombosiopsis_tetrandra	Irvingiaceae	0.160039	0.026604	0.082101	-0.125718	0.196325	0.9434	0.062	0.1186	NS
Strombosiopsis_tetrandra	Rubiaceae	-0.005793	-0.079969	0.064387	-0.196146	0.056278	0.8754	0.1368	0.2614	NS
Strombosiopsis_tetrandra	Euphorbiaceae	0.085325	0.136383	0.074581	0.009332	0.297306	0.2732	0.744	0.5292	NS
Strombosiopsis_tetrandra	Meliaceae	0.061141	0.068572	0.076018	-0.084385	0.218795	0.4752	0.553	0.9222	NS
Strombosiopsis_tetrandra	Phyllanthaceae	0.345596	0.148348	0.092999	-0.017504	0.353405	0.9724	0.0294	0.057	NS
Strombosiopsis_tetrandra	Malvaceae	-0.13071	-0.107741	0.056728	-0.211785	0.015224	0.3764	0.6572	0.7192	NS
Strombosiopsis_tetrandra	Apocynaceae	-0.152028	-0.0989	0.088723	-0.236342	0.106183	0.3132	0.7124	0.6008	NS
Strombosiopsis_tetrandra	Lecythidaceae	-0.027513	0.031354	0.071702	-0.101629	0.181361	0.227	0.805	0.422	NS
Strombosiopsis_tetrandra	Cannabaceae	-0.0864	-0.00046	0.073227	-0.128834	0.154058	0.1244	0.8946	0.2298	NS
Strombosiopsis_tetrandra	Violaceae	-0.125021	0.045332	0.095288	-0.114745	0.258605	0.0156	0.9864	0.0292	*
Strombosiopsis_tetrandra	Huaceae	-0.033809	-0.033313	0.073989	-0.153415	0.128856	0.558	0.4684	0.9104	NS
Strombosiopsis_tetrandra	Ebenaceae	-0.104487	-0.044398	0.051969	-0.115844	0.073444	0.0812	0.9404	0.1408	NS
Strombosiopsis_tetrandra	Pandaceae	-0.147804	-0.090887	0.062481	-0.199838	0.045469	0.2078	0.8306	0.3772	NS
Strombosiopsis_tetrandra	Putranjivaceae	-0.079866	-0.088378	0.068051	-0.209791	0.065345	0.6012	0.448	0.8468	NS
Strombosiopsis_tetrandra	Myristicaceae	0.178543	-0.019077	0.070908	-0.150568	0.129176	0.9956	0.0054	0.0098	**
Strombosiopsis_tetrandra	Burseraceae	0.222685	0.159809	0.072145	0.025967	0.30924	0.819	0.2068	0.3878	NS
Strombosiopsis_tetrandra	Urticaceae	0.060059	0.123074	0.087115	-0.004793	0.32793	0.3022	0.7138	0.5884	NS
Strombosiopsis_tetrandra	Anacardiaceae	-0.039306	-0.055649	0.081543	-0.205387	0.115703	0.6274	0.4234	0.796	NS
Strombosiopsis_tetrandra	Simaroubaceae	-0.032646	0.061436	0.102491	-0.106945	0.271302	0.2206	0.803	0.4176	NS
Strombosiopsis_tetrandra	Combretaceae	-0.16327	-0.151689	0.040057	-0.217393	-0.064045	0.466	0.6352	0.8308	NS
Strombosiopsis_tetrandra	Ixonanthaceae	-0.11596	-0.063235	0.048042	-0.149518	0.040642	0.1588	0.8956	0.2632	NS
Strombosiopsis_tetrandra	Sapotaceae	-0.032776	0.017175	0.076114	-0.119354	0.189854	0.3026	0.7622	0.5404	NS
Strombosiopsis_tetrandra	Clusiaceae	-0.026371	0.013158	0.070526	-0.109648	0.163976	0.3352	0.7262	0.609	NS
Strombosiopsis_tetrandra	Lamiaceae	-0.070909	-0.107859	0.054484	-0.207272	0.010909	0.789	0.2816	0.4926	NS
Strombosiopsis_tetrandra	Centroplacaceae	-0.007139	-0.011757	0.07398	-0.140075	0.140568	0.583	0.4874	0.9044	NS
Strombosiopsis_tetrandra	Sapindaceae	-0.048102	-0.027551	0.075414	-0.1585	0.12538	0.451	0.6286	0.8224	NS
Strombosiopsis_tetrandra	Lauraceae	-0.024876	-0.023958	0.084137	-0.174135	0.143039	0.5628	0.5242	0.9614	NS
Desbordesia_glaucescens	CAI.0.20	0.012578	-0.015361	0.090772	-0.179793	0.171654	0.645	0.3702	0.7252	NS
Desbordesia_glaucescens	WSG	0.224636	0.093333	0.075446	-0.058079	0.239595	0.9614	0.0388	0.0774	NS
Desbordesia_glaucescens	P.rel	-0.124376	-0.085027	0.066755	-0.209289	0.054412	0.2838	0.7164	0.5674	NS
Desbordesia_glaucescens	NPLD.rel	-0.065339	-0.04284	0.066464	-0.163253	0.094435	0.3876	0.6126	0.775	NS
Desbordesia_glaucescens	SB.rel	0.13939	0.094102	0.066037	-0.033274	0.223116	0.753	0.2472	0.4942	NS
Desbordesia_glaucescens	P.ba.rel	-0.164916	-0.062963	0.074569	-0.205599	0.083468	0.0872	0.913	0.1742	NS
Desbordesia_glaucescens	NPLD.ba.rel	-0.017963	-0.021822	0.067897	-0.150858	0.114758	0.5302	0.47	0.9398	NS
Desbordesia_glaucescens	SB.ba.rel	0.179471	0.082141	0.074456	-0.057479	0.23573	0.8984	0.1018	0.2034	NS
Desbordesia_glaucescens	Greenwayodendron_suaveolens	-0.050848	-0.020093	0.076411	-0.157212	0.141128	0.3734	0.6396	0.7338	NS
Desbordesia_glaucescens	Strombosia_pustulata	-0.009344	-0.007008	0.078243	-0.144146	0.156094	0.5294	0.5022	0.9728	NS
Desbordesia_glaucescens	Pausinystalia_macroceras	0.064577	-0.030465	0.08692	-0.185188	0.156596	0.8672	0.1484	0.2812	NS
Desbordesia_glaucescens	Petersianthus_macrocarpus	0.070318	-0.089169	0.07125	-0.221636	0.056077	0.9824	0.021	0.0386	*
Desbordesia_glaucescens	Rinorea_oblongifolia	-0.136652	0.062292	0.120495	-0.129412	0.308598	0.021	0.9818	0.0392	*
Desbordesia_glaucescens	Afrostyrax_lepidophyllus	0.083932	0.08121	0.095528	-0.09809	0.271011	0.5286	0.4892	0.9606	NS
Desbordesia_glaucescens	Strombosiopsis_tetrandra	0.128452	0.025042	0.085087	-0.129065	0.202028	0.8874	0.1238	0.2364	NS
Desbordesia_glaucescens	Desbordesia_glaucescens	1	0.082083	0.128636	-0.121011	0.371456	1	0	0	***
Desbordesia_glaucescens	Pentaclethra_macrophylla	0.038971	-0.012272	0.073012	-0.140294	0.148088	0.7966	0.2332	0.4366	NS
Desbordesia_glaucescens	Uapaca_sp.	0.021555	0.002571	0.070195	-0.107775	0.159506	0.6494	0.3744	0.725	NS
Desbordesia_glaucescens	Angylocalyx_pynaertii	-0.106191	0.036355	0.073629	-0.093435	0.193568	0.0138	0.9904	0.0234	*
Desbordesia_glaucescens	Hylodendron_gabunense	-0.153042	-0.066824	0.054809	-0.167002	0.049385	0.0526	0.9614	0.0912	NS
Desbordesia_glaucescens	Panda_oleosa	0.141998	0.033041	0.073832	-0.093683	0.189134	0.9222	0.0936	0.1714	NS
Desbordesia_glaucescens	Annickia_affinis	0.04089	0.054216	0.088387	-0.102724	0.240355	0.4886	0.5466	0.942	NS
Desbordesia_glaucescens	Plagiostyles_africana	-0.079891	-0.025616	0.060231	-0.12498	0.089191	0.226	0.8022	0.4238	NS
Desbordesia_glaucescens	Drypetes_sp.	-0.055586	-0.037065	0.083971	-0.184357	0.141862	0.4704	0.569	0.9014	NS
Desbordesia_glaucescens	Diospyros_canaliculata	0.089723	0.091716	0.085991	-0.023314	0.335983	0.6	0.4552	0.8552	NS
Desbordesia_glaucescens	Tessmannia_africana	0.053961	0.030892	0.106768	-0.147248	0.255169	0.6256	0.3992	0.7736	NS
Desbordesia_glaucescens	Odyendyea_gabonensis	-0.10529	-0.054354	0.073094	-0.183811	0.087444	0.2852	0.745	0.5402	NS
Desbordesia_glaucescens	Santiria_trimera	0.094509	-0.010096	0.072737	-0.144638	0.140499	0.9228	0.093	0.1702	NS
Desbordesia_glaucescens	Trichilia_rubescens	0.032206	0.034556	0.081244	-0.120636	0.195966	0.519	0.5312	0.9878	NS
Desbordesia_glaucescens	Musanga_cecropioides	0.070094	-0.006505	0.049235	-0.087067	0.101526	0.9202	0.0906	0.1704	NS
Desbordesia_glaucescens	Albizia_adianthifolia	-0.141661	-0.072831	0.052231	-0.166623	0.041396	0.103	0.928	0.175	NS
Desbordesia_glaucescens	Funtumia_elastica	-0.049871	-0.016865	0.077134	-0.141588	0.145027	0.3948	0.667	0.7278	NS
Desbordesia_glaucescens	Alstonia_boonei	0.240419	0.023307	0.098813	-0.130646	0.250726	0.9724	0.0318	0.0594	NS
Desbordesia_glaucescens	Keayodendron_bridelioides	0.146772	0.010443	0.079068	-0.13114	0.181511	0.952	0.0594	0.1074	NS
Desbordesia_glaucescens	Xylopia_quintasii	0.174626	0.054363	0.083942	-0.071543	0.246425	0.916	0.0976	0.1816	NS
Desbordesia_glaucescens	Duboscia_macrocarpa	0.082057	0.037997	0.094332	-0.126147	0.229024	0.7084	0.3344	0.626	NS
Desbordesia_glaucescens	Irvingia_gabonensis	0.01951	0.003867	0.095619	-0.16411	0.214606	0.6228	0.4222	0.7994	NS
Desbordesia_glaucescens	Klainedoxa_gabonensis	-0.159396	-0.025023	0.090249	-0.174398	0.170647	0.0652	0.9576	0.1076	NS
Desbordesia_glaucescens	Phyllocosmus_africanus	-0.046696	0.099783	0.075192	-0.034874	0.248846	0.0238	0.986	0.0378	*
Desbordesia_glaucescens	Terminalia_superba	-0.061645	-0.028719	0.065108	-0.14453	0.093763	0.3518	0.7004	0.6514	NS
Desbordesia_glaucescens	Celtis_adolfi-friderici	-0.087067	0.060065	0.095369	-0.112213	0.2524	0.0562	0.9622	0.094	NS
Desbordesia_glaucescens	Pterocarpus_soyauxii	0.102302	0.035633	0.085792	-0.114593	0.21798	0.8056	0.2416	0.436	NS
Desbordesia_glaucescens	Corynanthe_pachyceras	-0.048753	0.021078	0.097691	-0.136257	0.238762	0.2846	0.761	0.5236	NS
Desbordesia_glaucescens	Anonidium_mannii	-0.067073	-0.025076	0.06629	-0.127499	0.114205	0.327	0.7424	0.5846	NS
Desbordesia_glaucescens	Macaranga_monandra	0.03699	0.008329	0.106175	-0.156003	0.240706	0.653	0.3842	0.7312	NS
Desbordesia_glaucescens	Pterygota_sp.	0.154105	-0.004568	0.076036	-0.139428	0.154105	0.9794	0.0348	0.0554	NS
Desbordesia_glaucescens	Trichilia_tessmannii	-0.04557	-0.066839	0.071162	-0.188224	0.081234	0.678	0.3964	0.7184	NS
Desbordesia_glaucescens	Pycnanthus_angolensis	-0.083384	-0.089806	0.064217	-0.195633	0.044899	0.61	0.48	0.87	NS
Desbordesia_glaucescens	Vitex_sp.	-0.161407	-0.070061	0.065252	-0.19023	0.069174	0.086	0.9486	0.1374	NS
Desbordesia_glaucescens	Centroplacus_glaucinus	0.007415	-0.014531	0.085147	-0.164298	0.163517	0.66	0.4068	0.7468	NS
Desbordesia_glaucescens	Dialium_pachyphyllum	0.081034	0.024048	0.105915	-0.098566	0.354709	0.787	0.2268	0.4398	NS
Desbordesia_glaucescens	Erythrophleum_suaveolens	-0.13298	0.03718	0.102997	-0.13298	0.296599	0.0264	0.986	0.0404	*
Desbordesia_glaucescens	Piptadeniastrum_africanum	-0.022958	-0.03728	0.093614	-0.173501	0.172749	0.6522	0.4022	0.75	NS
Desbordesia_glaucescens	Tabernaemontana_crassa	-0.12215	-0.022241	0.093515	-0.187081	0.170036	0.172	0.8756	0.2964	NS
Desbordesia_glaucescens	Celtis_mildbraedii	-0.14552	-0.006273	0.075806	-0.129077	0.150452	0.0242	0.9902	0.034	*
Desbordesia_glaucescens	Xylopia_aethiopica	-0.063305	0.00118	0.083233	-0.14552	0.183338	0.2662	0.798	0.4682	NS
Desbordesia_glaucescens	Entandrophragma_cylindricum	0.011866	-0.053594	0.078753	-0.175108	0.112544	0.81	0.2348	0.4248	NS
Desbordesia_glaucescens	Staudtia_kamerunensis	-0.003051	-0.038133	0.08313	-0.177367	0.136402	0.7156	0.3534	0.6378	NS
Desbordesia_glaucescens	Beilschmiedia_sp.	-0.069012	0.005335	0.103722	-0.167601	0.226754	0.2974	0.7806	0.5168	NS
Desbordesia_glaucescens	Xylopia_hypolampra	0.187319	0.028693	0.097472	-0.147883	0.226754	0.948	0.0724	0.1244	NS
Desbordesia_glaucescens	Annonaceae	0.006089	0.003112	0.071249	-0.133372	0.145551	0.527	0.485	0.958	NS
Desbordesia_glaucescens	Fabaceae	-0.108246	-0.022277	0.077306	-0.157533	0.148045	0.1294	0.8778	0.2516	NS
Desbordesia_glaucescens	Erythropalaceae	0.098246	0.017059	0.082092	-0.131954	0.184571	0.8394	0.1682	0.3288	NS
Desbordesia_glaucescens	Irvingiaceae	0.713411	0.066864	0.114974	-0.13506	0.31554	1	0	0	***
Desbordesia_glaucescens	Rubiaceae	-0.001749	-0.031873	0.081968	-0.167935	0.15569	0.6908	0.3288	0.638	NS
Desbordesia_glaucescens	Euphorbiaceae	-0.046497	-0.024435	0.087778	-0.177532	0.164851	0.4312	0.5864	0.8448	NS
Desbordesia_glaucescens	Meliaceae	0.096925	-0.043745	0.080802	-0.191447	0.128966	0.9536	0.052	0.0984	NS
Desbordesia_glaucescens	Phyllanthaceae	0.055601	0.029464	0.074016	-0.101196	0.18764	0.6666	0.3518	0.6852	NS
Desbordesia_glaucescens	Malvaceae	0.082969	0.003193	0.079748	-0.139805	0.168652	0.8462	0.1728	0.3266	NS
Desbordesia_glaucescens	Apocynaceae	0.050261	-0.011236	0.092752	-0.166934	0.195058	0.774	0.2392	0.4652	NS
Desbordesia_glaucescens	Lecythidaceae	0.070318	-0.089169	0.07125	-0.221636	0.056077	0.9824	0.021	0.0386	*
Desbordesia_glaucescens	Cannabaceae	-0.160136	0.020245	0.095106	-0.152662	0.221051	0.0212	0.9844	0.0368	*
Desbordesia_glaucescens	Violaceae	-0.136652	0.062292	0.120495	-0.129412	0.308598	0.021	0.9818	0.0392	*
Desbordesia_glaucescens	Huaceae	0.083932	0.08121	0.095528	-0.09809	0.271011	0.5286	0.4892	0.9606	NS
Desbordesia_glaucescens	Ebenaceae	0.065615	0.093112	0.083468	-0.026406	0.313673	0.4164	0.6048	0.8116	NS
Desbordesia_glaucescens	Pandaceae	0.141998	0.033041	0.073832	-0.093683	0.189134	0.9222	0.0936	0.1714	NS
Desbordesia_glaucescens	Putranjivaceae	-0.004644	-0.032037	0.084769	-0.182339	0.140743	0.6612	0.3718	0.7106	NS
Desbordesia_glaucescens	Myristicaceae	-0.039564	-0.086802	0.072563	-0.222168	0.056086	0.7656	0.2748	0.5092	NS
Desbordesia_glaucescens	Burseraceae	0.129313	-0.013164	0.071501	-0.136797	0.137629	0.9716	0.0362	0.0646	NS
Desbordesia_glaucescens	Urticaceae	0.055278	-0.010515	0.049094	-0.09074	0.094018	0.8898	0.1208	0.231	NS
Desbordesia_glaucescens	Anacardiaceae	0.041832	-0.038375	0.080976	-0.180494	0.135443	0.848	0.181	0.333	NS
Desbordesia_glaucescens	Simaroubaceae	-0.10529	-0.054354	0.073094	-0.183811	0.087444	0.2852	0.745	0.5402	NS
Desbordesia_glaucescens	Combretaceae	-0.051002	-0.035426	0.063096	-0.155867	0.091995	0.4254	0.6264	0.799	NS
Desbordesia_glaucescens	Ixonanthaceae	-0.046696	0.099783	0.075192	-0.034874	0.248846	0.0238	0.986	0.0378	*
Desbordesia_glaucescens	Sapotaceae	-0.121236	-0.045023	0.074242	-0.173522	0.114047	0.1764	0.869	0.3074	NS
Desbordesia_glaucescens	Clusiaceae	-0.087067	-0.005991	0.065774	-0.124786	0.126672	0.133	0.9132	0.2198	NS
Desbordesia_glaucescens	Lamiaceae	-0.161407	-0.070061	0.065252	-0.19023	0.069174	0.086	0.9486	0.1374	NS
Desbordesia_glaucescens	Centroplacaceae	0.007415	-0.014531	0.085147	-0.164298	0.163517	0.66	0.4068	0.7468	NS
Desbordesia_glaucescens	Sapindaceae	-0.052919	-0.029097	0.089964	-0.169592	0.197093	0.509	0.595	0.914	NS
Desbordesia_glaucescens	Lauraceae	-0.069012	0.005335	0.103722	-0.167601	0.226754	0.2974	0.7806	0.5168	NS
Pentaclethra_macrophylla	CAI.0.20	0.090479	0.111248	0.080273	-0.038565	0.272921	0.4208	0.6018	0.819	NS
Pentaclethra_macrophylla	WSG	0.084257	0.003801	0.078458	-0.143445	0.166809	0.8368	0.1634	0.3266	NS
Pentaclethra_macrophylla	P.rel	0.078968	0.067873	0.083246	-0.088964	0.227117	0.5568	0.4434	0.8866	NS
Pentaclethra_macrophylla	NPLD.rel	0.229377	0.145068	0.07141	0.010374	0.284176	0.8782	0.122	0.2438	NS
Pentaclethra_macrophylla	SB.rel	-0.210642	-0.14719	0.07484	-0.287134	0.001603	0.2064	0.7938	0.4126	NS
Pentaclethra_macrophylla	P.ba.rel	-0.117963	-0.044507	0.072384	-0.1827	0.099922	0.1534	0.8468	0.3066	NS
Pentaclethra_macrophylla	NPLD.ba.rel	0.301819	0.151375	0.070586	0.016672	0.293753	0.9798	0.0204	0.0406	*
Pentaclethra_macrophylla	SB.ba.rel	-0.15804	-0.093761	0.076644	-0.239042	0.060063	0.2082	0.792	0.4162	NS
Pentaclethra_macrophylla	Greenwayodendron_suaveolens	-0.006241	0.013157	0.076129	-0.115457	0.187227	0.4388	0.5798	0.859	NS
Pentaclethra_macrophylla	Strombosia_pustulata	-0.041764	-0.101549	0.066128	-0.226018	0.031937	0.8286	0.2036	0.375	NS
Pentaclethra_macrophylla	Pausinystalia_macroceras	0.076424	0.032971	0.084554	-0.121224	0.202918	0.7082	0.3232	0.615	NS
Pentaclethra_macrophylla	Petersianthus_macrocarpus	0.194143	0.158613	0.073839	0.02284	0.30549	0.7044	0.335	0.6306	NS
Pentaclethra_macrophylla	Rinorea_oblongifolia	-0.078375	0.024312	0.08113	-0.121916	0.191582	0.103	0.9092	0.1938	NS
Pentaclethra_macrophylla	Afrostyrax_lepidophyllus	-0.113525	-0.0693	0.06719	-0.192587	0.056763	0.2968	0.7336	0.5632	NS
Pentaclethra_macrophylla	Strombosiopsis_tetrandra	0.24829	0.183765	0.093662	0.019667	0.373664	0.7656	0.258	0.4924	NS
Pentaclethra_macrophylla	Desbordesia_glaucescens	0.038971	-0.010373	0.073978	-0.1325	0.155883	0.7814	0.2438	0.4624	NS
Pentaclethra_macrophylla	Pentaclethra_macrophylla	1	0.264431	0.107565	0.08125	0.503125	1	0	0	***
Pentaclethra_macrophylla	Uapaca_sp.	0.159018	0.199295	0.070848	0.076052	0.345692	0.3222	0.7076	0.6146	NS
Pentaclethra_macrophylla	Angylocalyx_pynaertii	-0.145758	-0.179858	0.055793	-0.276172	-0.0537	0.7776	0.2576	0.48	NS
Pentaclethra_macrophylla	Hylodendron_gabunense	0.207102	0.225326	0.076806	0.089558	0.375022	0.4424	0.5928	0.8496	NS
Pentaclethra_macrophylla	Panda_oleosa	0.081896	0.003449	0.065822	-0.107094	0.148042	0.882	0.1422	0.2602	NS
Pentaclethra_macrophylla	Annickia_affinis	-0.003199	0.037321	0.062377	-0.079974	0.159948	0.2926	0.7576	0.535	NS
Pentaclethra_macrophylla	Plagiostyles_africana	0.320883	0.263694	0.086002	0.131065	0.42935	0.7384	0.2894	0.551	NS
Pentaclethra_macrophylla	Drypetes_sp.	-0.072282	-0.087245	0.07075	-0.216845	0.061956	0.6356	0.4222	0.7866	NS
Pentaclethra_macrophylla	Diospyros_canaliculata	-0.103592	-0.120419	0.029786	-0.161862	-0.059889	0.8032	0.2954	0.4922	NS
Pentaclethra_macrophylla	Tessmannia_africana	0.003667	-0.012567	0.074867	-0.150346	0.146679	0.6294	0.4282	0.7988	NS
Pentaclethra_macrophylla	Odyendyea_gabonensis	0.160275	0.071123	0.112909	-0.123068	0.30624	0.7904	0.2266	0.4362	NS
Pentaclethra_macrophylla	Santiria_trimera	0.20652	0.166369	0.073418	0.029503	0.306092	0.7294	0.325	0.5956	NS
Pentaclethra_macrophylla	Trichilia_rubescens	0.214484	0.080251	0.071776	-0.061281	0.214484	0.9782	0.0354	0.0572	NS
Pentaclethra_macrophylla	Musanga_cecropioides	0.025205	0.11943	0.093196	-0.054191	0.274734	0.1976	0.8208	0.3768	NS
Pentaclethra_macrophylla	Albizia_adianthifolia	0.103421	0.133022	0.100864	-0.056715	0.333615	0.4058	0.6272	0.7786	NS
Pentaclethra_macrophylla	Funtumia_elastica	-0.220639	-0.141325	0.060198	-0.248219	-0.01379	0.1108	0.9358	0.175	NS
Pentaclethra_macrophylla	Alstonia_boonei	-0.041327	-0.036413	0.073619	-0.165306	0.132245	0.5518	0.5208	0.969	NS
Pentaclethra_macrophylla	Keayodendron_bridelioides	-0.125355	-0.081595	0.081696	-0.222854	0.111427	0.3504	0.7192	0.6312	NS
Pentaclethra_macrophylla	Xylopia_quintasii	-0.069912	-0.093151	0.068866	-0.205624	0.0658	0.706	0.354	0.648	NS
Pentaclethra_macrophylla	Duboscia_macrocarpa	-0.088388	0.00732	0.075246	-0.132583	0.162045	0.116	0.916	0.2	NS
Pentaclethra_macrophylla	Irvingia_gabonensis	-0.027608	-0.068821	0.047861	-0.165647	0.027608	0.8452	0.234	0.3888	NS
Pentaclethra_macrophylla	Klainedoxa_gabonensis	0.048119	0.016213	0.071302	-0.114284	0.156388	0.7164	0.3624	0.646	NS
Pentaclethra_macrophylla	Phyllocosmus_africanus	-0.123235	-0.14675	0.043994	-0.222771	-0.052138	0.7614	0.346	0.5846	NS
Pentaclethra_macrophylla	Terminalia_superba	-0.220162	-0.189601	0.055527	-0.27001	-0.033232	0.392	0.7212	0.6708	NS
Pentaclethra_macrophylla	Celtis_adolfi-friderici	-0.161312	-0.127363	0.05145	-0.221804	-0.025205	0.323	0.7876	0.5354	NS
Pentaclethra_macrophylla	Pterocarpus_soyauxii	0.09276	0.090043	0.076873	-0.04638	0.249293	0.5716	0.5176	0.946	NS
Pentaclethra_macrophylla	Corynanthe_pachyceras	-0.175422	-0.089337	0.054908	-0.190458	0.020048	0.0648	0.969	0.0958	NS
Pentaclethra_macrophylla	Anonidium_mannii	0.155055	0.108174	0.084915	-0.062991	0.285883	0.7518	0.3088	0.557	NS
Pentaclethra_macrophylla	Macaranga_monandra	-0.017195	-0.106213	0.059523	-0.197748	0.021494	0.925	0.1086	0.1836	NS
Pentaclethra_macrophylla	Pterygota_sp.	-0.104613	-0.129031	0.064802	-0.241918	0.013077	0.7058	0.4014	0.6956	NS
Pentaclethra_macrophylla	Trichilia_tessmannii	-0.22243	-0.110814	0.070919	-0.22243	0.063551	0.0358	0.9888	0.047	*
Pentaclethra_macrophylla	Pycnanthus_angolensis	-0.057864	0.061738	0.083415	-0.09644	0.231455	0.0914	0.9434	0.148	NS
Pentaclethra_macrophylla	Vitex_sp.	-0.086672	-0.052107	0.073851	-0.173344	0.104006	0.406	0.6918	0.7142	NS
Pentaclethra_macrophylla	Centroplacus_glaucinus	-0.006259	-0.003971	0.074504	-0.137694	0.143953	0.5712	0.541	0.9698	NS
Pentaclethra_macrophylla	Dialium_pachyphyllum	-0.044577	0.030858	0.086061	-0.075438	0.294894	0.1998	0.8602	0.3396	NS
Pentaclethra_macrophylla	Erythrophleum_suaveolens	-0.126644	-0.059167	0.054564	-0.157039	0.055724	0.1274	0.9292	0.1982	NS
Pentaclethra_macrophylla	Piptadeniastrum_africanum	0.03018	0.086977	0.101486	-0.078467	0.301797	0.351	0.7164	0.6346	NS
Pentaclethra_macrophylla	Tabernaemontana_crassa	-0.162709	-0.109734	0.065803	-0.221284	0.032542	0.2668	0.8392	0.4276	NS
Pentaclethra_macrophylla	Celtis_mildbraedii	0.026371	0.08883	0.076125	-0.052741	0.243928	0.2532	0.8266	0.4266	NS
Pentaclethra_macrophylla	Xylopia_aethiopica	-0.032963	-0.021391	0.064688	-0.151631	0.105483	0.499	0.6208	0.8782	NS
Pentaclethra_macrophylla	Entandrophragma_cylindricum	-0.172998	-0.097926	0.060088	-0.190297	0.0346	0.1168	0.9446	0.1722	NS
Pentaclethra_macrophylla	Staudtia_kamerunensis	0	-0.011555	0.071557	-0.146771	0.125803	0.6286	0.4742	0.8456	NS
Pentaclethra_macrophylla	Beilschmiedia_sp.	-0.05534	-0.027305	0.080024	-0.173925	0.134397	0.4356	0.6784	0.7572	NS
Pentaclethra_macrophylla	Xylopia_hypolampra	-0.079057	-0.089333	0.072568	-0.221359	0.063246	0.6412	0.4708	0.8296	NS
Pentaclethra_macrophylla	Annonaceae	-0.033865	-0.023249	0.076534	-0.15436	0.14806	0.4886	0.524	0.9646	NS
Pentaclethra_macrophylla	Fabaceae	0.386332	0.125602	0.080289	-0.031618	0.279621	0.999	0.0012	0.0022	**
Pentaclethra_macrophylla	Erythropalaceae	0.186243	0.083075	0.090362	-0.085705	0.26041	0.8732	0.1386	0.2654	NS
Pentaclethra_macrophylla	Irvingiaceae	0.01922	-0.011061	0.067902	-0.13646	0.128772	0.6976	0.332	0.6344	NS
Pentaclethra_macrophylla	Rubiaceae	-0.047343	-0.063361	0.067501	-0.189372	0.078905	0.6166	0.4118	0.7952	NS
Pentaclethra_macrophylla	Euphorbiaceae	0.144055	0.07712	0.072115	-0.044064	0.225404	0.8238	0.1954	0.3716	NS
Pentaclethra_macrophylla	Meliaceae	0.064234	0.11005	0.078676	-0.043679	0.264642	0.301	0.737	0.564	NS
Pentaclethra_macrophylla	Phyllanthaceae	0.047977	0.141022	0.071414	0.013235	0.291171	0.0982	0.9158	0.1824	NS
Pentaclethra_macrophylla	Malvaceae	-0.249638	-0.129595	0.064758	-0.256509	-0.00229	0.0336	0.9742	0.0594	NS
Pentaclethra_macrophylla	Apocynaceae	-0.200961	-0.141194	0.070768	-0.261249	0.020096	0.2174	0.8166	0.4008	NS
Pentaclethra_macrophylla	Lecythidaceae	0.194143	0.158613	0.073839	0.02284	0.30549	0.7044	0.335	0.6306	NS
Pentaclethra_macrophylla	Cannabaceae	0.002997	-0.001843	0.076583	-0.140847	0.155831	0.5658	0.4824	0.9166	NS
Pentaclethra_macrophylla	Violaceae	-0.078375	0.024312	0.08113	-0.121916	0.191582	0.103	0.9092	0.1938	NS
Pentaclethra_macrophylla	Huaceae	-0.113525	-0.0693	0.06719	-0.192587	0.056763	0.2968	0.7336	0.5632	NS
Pentaclethra_macrophylla	Ebenaceae	-0.105874	-0.113097	0.033965	-0.168435	-0.043312	0.6422	0.4096	0.7674	NS
Pentaclethra_macrophylla	Pandaceae	0.081896	0.003449	0.065822	-0.107094	0.148042	0.882	0.1422	0.2602	NS
Pentaclethra_macrophylla	Putranjivaceae	-0.068007	-0.08358	0.076119	-0.223452	0.077722	0.623	0.424	0.801	NS
Pentaclethra_macrophylla	Myristicaceae	0.094132	0.061591	0.076333	-0.083673	0.219642	0.7024	0.3468	0.6444	NS
Pentaclethra_macrophylla	Burseraceae	0.250067	0.174219	0.075475	0.030008	0.320085	0.8522	0.1794	0.3272	NS
Pentaclethra_macrophylla	Urticaceae	0.05735	0.132652	0.099053	-0.043013	0.315425	0.2714	0.745	0.5264	NS
Pentaclethra_macrophylla	Anacardiaceae	0.042224	-0.012231	0.07295	-0.140747	0.140747	0.8088	0.25	0.4412	NS
Pentaclethra_macrophylla	Simaroubaceae	0.160275	0.071123	0.112909	-0.123068	0.30624	0.7904	0.2266	0.4362	NS
Pentaclethra_macrophylla	Combretaceae	-0.252269	-0.18512	0.06283	-0.275202	0	0.1152	0.9414	0.1738	NS
Pentaclethra_macrophylla	Ixonanthaceae	-0.123235	-0.14675	0.043994	-0.222771	-0.052138	0.7614	0.346	0.5846	NS
Pentaclethra_macrophylla	Sapotaceae	0.015723	0.103223	0.080033	-0.047168	0.267283	0.1686	0.885	0.2836	NS
Pentaclethra_macrophylla	Clusiaceae	0.05041	0.068234	0.090839	-0.10082	0.262132	0.4714	0.5916	0.8798	NS
Pentaclethra_macrophylla	Lamiaceae	-0.086672	-0.052107	0.073851	-0.173344	0.104006	0.406	0.6918	0.7142	NS
Pentaclethra_macrophylla	Centroplacaceae	-0.006259	-0.003971	0.074504	-0.137694	0.143953	0.5712	0.541	0.9698	NS
Pentaclethra_macrophylla	Sapindaceae	-0.100241	0.010243	0.079804	-0.120289	0.180434	0.0936	0.9528	0.1408	NS
Pentaclethra_macrophylla	Lauraceae	-0.05534	-0.027305	0.080024	-0.173925	0.134397	0.4356	0.6784	0.7572	NS
Uapaca_sp.	CAI.0.20	0.025433	0.134055	0.067049	0.008204	0.269093	0.0494	0.9548	0.0946	NS
Uapaca_sp.	WSG	0.072883	-0.009789	0.084168	-0.184246	0.119831	0.843	0.1572	0.3142	NS
Uapaca_sp.	P.rel	0.248925	0.073339	0.124629	-0.128929	0.329975	0.9092	0.091	0.1818	NS
Uapaca_sp.	NPLD.rel	0.180319	0.139021	0.070327	0.008916	0.2894	0.7432	0.257	0.5138	NS
Uapaca_sp.	SB.rel	-0.311183	-0.147518	0.088037	-0.316409	0.028858	0.0292	0.971	0.0582	NS
Uapaca_sp.	P.ba.rel	0.171598	-0.012611	0.104352	-0.19755	0.199196	0.954	0.0462	0.0922	NS
Uapaca_sp.	NPLD.ba.rel	0.030346	0.10905	0.072915	-0.032012	0.251488	0.1408	0.8594	0.2814	NS
Uapaca_sp.	SB.ba.rel	-0.197352	-0.086785	0.072817	-0.214103	0.068259	0.0486	0.9516	0.097	NS
Uapaca_sp.	Greenwayodendron_suaveolens	-0.201935	-0.01555	0.084717	-0.172594	0.125994	0.0024	0.9982	0.0042	**
Uapaca_sp.	Strombosia_pustulata	-0.202465	-0.088518	0.073166	-0.198388	0.078812	0.0216	0.9864	0.0352	*
Uapaca_sp.	Pausinystalia_macroceras	-0.123896	0.006478	0.082958	-0.132642	0.182201	0.049	0.9604	0.0886	NS
Uapaca_sp.	Petersianthus_macrocarpus	-0.12949	0.054807	0.078856	-0.101065	0.22108	0.0072	0.9946	0.0126	*
Uapaca_sp.	Rinorea_oblongifolia	0.050574	0.029746	0.08123	-0.089107	0.211931	0.632	0.3798	0.7478	NS
Uapaca_sp.	Afrostyrax_lepidophyllus	-0.126704	-0.06092	0.064419	-0.153615	0.098672	0.1514	0.8684	0.283	NS
Uapaca_sp.	Strombosiopsis_tetrandra	0.414712	0.200239	0.086122	0.051669	0.394316	0.9844	0.017	0.0326	*
Uapaca_sp.	Desbordesia_glaucescens	0.021555	0.002728	0.070871	-0.112086	0.159506	0.649	0.3726	0.7236	NS
Uapaca_sp.	Pentaclethra_macrophylla	0.159018	0.19993	0.071282	0.070867	0.350877	0.3152	0.7084	0.6068	NS
Uapaca_sp.	Uapaca_sp.	1	0.210398	0.154094	-0.015296	0.641491	1	0	0	***
Uapaca_sp.	Angylocalyx_pynaertii	-0.195184	-0.16158	0.031523	-0.212157	-0.089106	0.1568	0.8802	0.2766	NS
Uapaca_sp.	Hylodendron_gabunense	0.105262	0.193363	0.116149	-0.01548	0.44891	0.2526	0.7598	0.4928	NS
Uapaca_sp.	Panda_oleosa	-0.189899	-0.1145	0.048396	-0.195126	-0.012195	0.0468	0.9676	0.0792	NS
Uapaca_sp.	Annickia_affinis	-0.118547	0.040451	0.092832	-0.113239	0.231787	0.025	0.9796	0.0454	*
Uapaca_sp.	Plagiostyles_africana	0.364964	0.309227	0.114887	0.094991	0.514949	0.6778	0.3348	0.657	NS
Uapaca_sp.	Drypetes_sp.	-0.165629	-0.102621	0.053573	-0.182763	0.017134	0.1178	0.9148	0.203	NS
Uapaca_sp.	Diospyros_canaliculata	-0.094899	-0.073213	0.030652	-0.094899	0.03402	0.4014	1	0.4014	NS
Uapaca_sp.	Tessmannia_africana	-0.101411	0.00705	0.074393	-0.107496	0.172399	0.0484	0.965	0.0834	NS
Uapaca_sp.	Odyendyea_gabonensis	0.079151	0.082908	0.070917	-0.049074	0.216874	0.4792	0.5406	0.9386	NS
Uapaca_sp.	Santiria_trimera	0.316166	0.154358	0.102153	-0.044875	0.346762	0.942	0.0638	0.1218	NS
Uapaca_sp.	Trichilia_rubescens	-0.070211	0.034173	0.096143	-0.13558	0.22758	0.1608	0.859	0.3018	NS
Uapaca_sp.	Musanga_cecropioides	-0.032064	0.121792	0.149475	-0.038338	0.450993	0.113	0.9262	0.1868	NS
Uapaca_sp.	Albizia_adianthifolia	0.023988	0.108738	0.091964	-0.059048	0.317383	0.2068	0.807	0.3998	NS
Uapaca_sp.	Funtumia_elastica	-0.068646	-0.123457	0.046009	-0.19831	-0.022882	0.8816	0.1508	0.2692	NS
Uapaca_sp.	Alstonia_boonei	-0.057145	-0.000453	0.073629	-0.118862	0.169149	0.2472	0.7874	0.4598	NS
Uapaca_sp.	Keayodendron_bridelioides	-0.107854	-0.082597	0.063207	-0.177189	0.061631	0.4358	0.6214	0.8144	NS
Uapaca_sp.	Xylopia_quintasii	-0.086436	-0.08971	0.053379	-0.161499	0.050042	0.6256	0.4262	0.8006	NS
Uapaca_sp.	Duboscia_macrocarpa	-0.146665	-0.008037	0.083699	-0.146665	0.162961	0.039	0.9784	0.0606	NS
Uapaca_sp.	Irvingia_gabonensis	-0.114526	-0.021819	0.078287	-0.129796	0.160336	0.1164	0.929	0.1874	NS
Uapaca_sp.	Klainedoxa_gabonensis	-0.063211	0.008495	0.081911	-0.143057	0.176326	0.216	0.8192	0.3968	NS
Uapaca_sp.	Phyllocosmus_africanus	-0.091757	-0.096739	0.043589	-0.170406	0.002622	0.6062	0.4634	0.8572	NS
Uapaca_sp.	Terminalia_superba	-0.128666	-0.137257	0.019049	-0.156237	-0.094202	0.7726	0.3278	0.5552	NS
Uapaca_sp.	Celtis_adolfi-friderici	-0.172869	-0.122834	0.040105	-0.172869	-0.022306	0.1054	1	0.1054	NS
Uapaca_sp.	Pterocarpus_soyauxii	0.195605	0.092444	0.090242	-0.064133	0.272565	0.8734	0.1482	0.2748	NS
Uapaca_sp.	Corynanthe_pachyceras	-0.155243	-0.081282	0.046931	-0.146926	0.027722	0.0176	1	0.0176	*
Uapaca_sp.	Anonidium_mannii	-0.083082	0.09121	0.119844	-0.091122	0.343048	0.0502	0.9688	0.0814	NS
Uapaca_sp.	Macaranga_monandra	-0.038044	-0.042708	0.054672	-0.123642	0.083221	0.5978	0.4558	0.858	NS
Uapaca_sp.	Pterygota_sp.	-0.166354	-0.126328	0.043425	-0.188052	-0.025315	0.2322	0.8656	0.3666	NS
Uapaca_sp.	Trichilia_tessmannii	-0.028121	-0.109137	0.055642	-0.165208	0.045696	0.8946	0.1122	0.2176	NS
Uapaca_sp.	Pycnanthus_angolensis	-0.010668	0.007986	0.090323	-0.117351	0.181361	0.535	0.4948	0.9598	NS
Uapaca_sp.	Vitex_sp.	-0.115053	-0.094217	0.04018	-0.153404	0	0.4286	0.6908	0.7378	NS
Uapaca_sp.	Centroplacus_glaucinus	-0.013847	-0.005151	0.082002	-0.138472	0.162704	0.528	0.5116	0.9836	NS
Uapaca_sp.	Dialium_pachyphyllum	0.174488	0.055206	0.086106	-0.053105	0.282594	0.9016	0.1056	0.204	NS
Uapaca_sp.	Erythrophleum_suaveolens	-0.011208	-0.042307	0.05117	-0.120482	0.07285	0.7906	0.2712	0.4806	NS
Uapaca_sp.	Piptadeniastrum_africanum	0.166926	0.070639	0.092448	-0.073447	0.267081	0.8394	0.1822	0.3428	NS
Uapaca_sp.	Tabernaemontana_crassa	-0.089995	-0.0865	0.060452	-0.165591	0.061197	0.5998	0.459	0.8592	NS
Uapaca_sp.	Celtis_mildbraedii	-0.029172	0.128227	0.124984	-0.05105	0.375584	0.0868	0.9422	0.1446	NS
Uapaca_sp.	Xylopia_aethiopica	0.091161	-0.009661	0.083083	-0.138565	0.167736	0.8924	0.1332	0.2408	NS
Uapaca_sp.	Entandrophragma_cylindricum	-0.114823	-0.064302	0.048188	-0.133961	0.047843	0.1534	0.9268	0.2266	NS
Uapaca_sp.	Staudtia_kamerunensis	-0.069583	-0.031342	0.066389	-0.139165	0.115971	0.35	0.7074	0.6426	NS
Uapaca_sp.	Beilschmiedia_sp.	-0.083081	-0.025985	0.072919	-0.135554	0.126808	0.2952	0.771	0.5242	NS
Uapaca_sp.	Xylopia_hypolampra	-0.056845	-0.051547	0.064654	-0.16179	0.087454	0.5368	0.5506	0.9862	NS
Uapaca_sp.	Annonaceae	-0.230432	-0.035749	0.09651	-0.214751	0.128938	0.01	0.991	0.019	*
Uapaca_sp.	Fabaceae	0.051371	0.108132	0.067961	-0.019128	0.249752	0.2116	0.796	0.4156	NS
Uapaca_sp.	Erythropalaceae	0.152239	0.104556	0.078698	-0.036464	0.269837	0.748	0.2612	0.5132	NS
Uapaca_sp.	Irvingiaceae	-0.085044	0.009791	0.069256	-0.116936	0.154143	0.0912	0.9164	0.1748	NS
Uapaca_sp.	Rubiaceae	-0.139658	-0.075032	0.056615	-0.180391	0.034914	0.143	0.8708	0.2722	NS
Uapaca_sp.	Euphorbiaceae	0.225911	0.157204	0.088442	-0.02156	0.3159	0.7608	0.25	0.4892	NS
Uapaca_sp.	Meliaceae	0.044055	0.08649	0.086739	-0.071056	0.274277	0.3432	0.6728	0.6704	NS
Uapaca_sp.	Phyllanthaceae	0.894002	0.145284	0.143329	-0.061308	0.542623	1	0	0	***
Uapaca_sp.	Malvaceae	-0.255885	-0.116601	0.057648	-0.225483	0.002534	0.0028	0.9984	0.0044	**
Uapaca_sp.	Apocynaceae	-0.111153	-0.102159	0.067577	-0.207485	0.055576	0.5222	0.5044	0.9822	NS
Uapaca_sp.	Lecythidaceae	-0.12949	0.054807	0.078856	-0.101065	0.22108	0.0072	0.9946	0.0126	*
Uapaca_sp.	Cannabaceae	-0.1873	-0.006902	0.097938	-0.152492	0.210506	0.0024	0.9986	0.0038	**
Uapaca_sp.	Violaceae	0.050574	0.029746	0.08123	-0.089107	0.211931	0.632	0.3798	0.7478	NS
Uapaca_sp.	Huaceae	-0.126704	-0.06092	0.064419	-0.153615	0.098672	0.1514	0.8684	0.283	NS
Uapaca_sp.	Ebenaceae	-0.119781	-0.075243	0.036282	-0.122443	0.026618	0.0662	0.9562	0.11	NS
Uapaca_sp.	Pandaceae	-0.189899	-0.1145	0.048396	-0.195126	-0.012195	0.0468	0.9676	0.0792	NS
Uapaca_sp.	Putranjivaceae	-0.177329	-0.085325	0.059715	-0.182702	0.053736	0.0392	0.9738	0.0654	NS
Uapaca_sp.	Myristicaceae	0.167765	0.004009	0.057876	-0.10413	0.121485	0.998	0.0028	0.0048	**
Uapaca_sp.	Burseraceae	0.309823	0.173978	0.099493	-0.011065	0.354083	0.9156	0.0972	0.1816	NS
Uapaca_sp.	Urticaceae	-0.013878	0.134132	0.149859	-0.029738	0.455985	0.091	0.923	0.168	NS
Uapaca_sp.	Anacardiaceae	-0.085633	-0.049895	0.070283	-0.171266	0.093418	0.3516	0.6888	0.6628	NS
Uapaca_sp.	Simaroubaceae	0.079151	0.082908	0.070917	-0.049074	0.216874	0.4792	0.5406	0.9386	NS
Uapaca_sp.	Combretaceae	-0.152216	-0.149759	0.023177	-0.177586	-0.095135	0.5868	0.5056	0.9188	NS
Uapaca_sp.	Ixonanthaceae	-0.091757	-0.096739	0.043589	-0.170406	0.002622	0.6062	0.4634	0.8572	NS
Uapaca_sp.	Sapotaceae	-0.034785	0.028199	0.079459	-0.113051	0.200014	0.2388	0.792	0.4468	NS
Uapaca_sp.	Clusiaceae	0.052976	0.010912	0.075336	-0.131046	0.161716	0.7172	0.3158	0.5986	NS
Uapaca_sp.	Lamiaceae	-0.115053	-0.094217	0.04018	-0.153404	0	0.4286	0.6908	0.7378	NS
Uapaca_sp.	Centroplacaceae	-0.013847	-0.005151	0.082002	-0.138472	0.162704	0.528	0.5116	0.9836	NS
Uapaca_sp.	Sapindaceae	-0.08871	-0.022102	0.067633	-0.121977	0.133065	0.211	0.8572	0.3538	NS
Uapaca_sp.	Lauraceae	-0.083081	-0.025985	0.072919	-0.135554	0.126808	0.2952	0.771	0.5242	NS
Angylocalyx_pynaertii	CAI.0.20	-0.064814	-0.148396	0.063532	-0.26144	-0.021119	0.8986	0.111	0.2124	NS
Angylocalyx_pynaertii	WSG	0.027722	0.01084	0.073654	-0.139687	0.143344	0.5714	0.4288	0.8574	NS
Angylocalyx_pynaertii	P.rel	-0.05544	-0.065067	0.067723	-0.194483	0.062796	0.5554	0.4448	0.8894	NS
Angylocalyx_pynaertii	NPLD.rel	-0.206083	-0.170185	0.067805	-0.293006	-0.020596	0.312	0.6882	0.6238	NS
Angylocalyx_pynaertii	SB.rel	0.177166	0.161332	0.073566	0.021642	0.30731	0.5908	0.4094	0.8186	NS
Angylocalyx_pynaertii	P.ba.rel	0.072106	0.027621	0.086989	-0.139523	0.195841	0.6894	0.3108	0.6214	NS
Angylocalyx_pynaertii	NPLD.ba.rel	-0.220528	-0.175349	0.074885	-0.311493	-0.018786	0.2816	0.7186	0.563	NS
Angylocalyx_pynaertii	SB.ba.rel	0.129406	0.132285	0.080995	-0.0207	0.294819	0.4988	0.5014	0.9974	NS
Angylocalyx_pynaertii	Greenwayodendron_suaveolens	0.240533	0.048104	0.084711	-0.099073	0.232873	0.9802	0.0224	0.0422	*
Angylocalyx_pynaertii	Strombosia_pustulata	0.241538	0.085357	0.09802	-0.090162	0.301847	0.9338	0.073	0.1392	NS
Angylocalyx_pynaertii	Pausinystalia_macroceras	0.125181	-0.009554	0.091087	-0.165938	0.176936	0.9208	0.0906	0.1698	NS
Angylocalyx_pynaertii	Petersianthus_macrocarpus	-0.103379	-0.066957	0.068031	-0.187484	0.07184	0.3302	0.7032	0.627	NS
Angylocalyx_pynaertii	Rinorea_oblongifolia	-0.165677	-0.115741	0.035381	-0.176366	-0.040974	0.077	0.9436	0.1334	NS
Angylocalyx_pynaertii	Afrostyrax_lepidophyllus	0.307553	0.127465	0.091401	-0.045785	0.307553	0.9758	0.0284	0.0526	NS
Angylocalyx_pynaertii	Strombosiopsis_tetrandra	-0.192511	-0.140913	0.048836	-0.234755	-0.04164	0.1616	0.8666	0.295	NS
Angylocalyx_pynaertii	Desbordesia_glaucescens	-0.106191	0.037259	0.073199	-0.093435	0.193568	0.0142	0.9914	0.0228	*
Angylocalyx_pynaertii	Pentaclethra_macrophylla	-0.145758	-0.178776	0.055914	-0.268501	-0.046029	0.7792	0.2614	0.4822	NS
Angylocalyx_pynaertii	Uapaca_sp.	-0.195184	-0.161788	0.030805	-0.212157	-0.093349	0.1532	0.8856	0.2676	NS
Angylocalyx_pynaertii	Angylocalyx_pynaertii	1	0.265441	0.130882	0.045825	0.57941	1	0	0	***
Angylocalyx_pynaertii	Hylodendron_gabunense	-0.042253	-0.107615	0.058731	-0.220882	0.01271	0.8684	0.1574	0.289	NS
Angylocalyx_pynaertii	Panda_oleosa	0.076164	0.134294	0.087714	-0.032089	0.315869	0.2782	0.7496	0.5286	NS
Angylocalyx_pynaertii	Annickia_affinis	0.037302	0.071878	0.110681	-0.104052	0.288598	0.4758	0.5516	0.9242	NS
Angylocalyx_pynaertii	Plagiostyles_africana	-0.208858	-0.209927	0.005769	-0.219953	-0.197763	0.7452	0.5998	0.8546	NS
Angylocalyx_pynaertii	Drypetes_sp.	0.084073	0.078232	0.076187	-0.068019	0.227717	0.5546	0.487	0.9324	NS
Angylocalyx_pynaertii	Diospyros_canaliculata	0.41543	0.240118	0.127732	0.03	0.514767	0.9034	0.1224	0.219	NS
Angylocalyx_pynaertii	Tessmannia_africana	0.019804	-0.071299	0.053087	-0.169236	0.037808	0.9558	0.0616	0.1058	NS
Angylocalyx_pynaertii	Odyendyea_gabonensis	-0.052695	-0.110959	0.062839	-0.20024	0.010539	0.789	0.2378	0.4488	NS
Angylocalyx_pynaertii	Santiria_trimera	0.004074	-0.070778	0.055302	-0.17699	0.040287	0.9286	0.0988	0.1702	NS
Angylocalyx_pynaertii	Trichilia_rubescens	0.13002	0.034768	0.079068	-0.117126	0.194493	0.8922	0.1382	0.246	NS
Angylocalyx_pynaertii	Musanga_cecropioides	-0.069919	-0.067153	0.017106	-0.088481	-0.0297	0.5822	0.597	0.9852	NS
Angylocalyx_pynaertii	Albizia_adianthifolia	-0.106058	-0.048849	0.069841	-0.155197	0.123257	0.2162	0.829	0.3872	NS
Angylocalyx_pynaertii	Funtumia_elastica	0.041751	0.15546	0.101662	-0.037238	0.357707	0.1534	0.8732	0.2802	NS
Angylocalyx_pynaertii	Alstonia_boonei	-0.118191	0.015139	0.084912	-0.128336	0.196308	0.0464	0.9684	0.078	NS
Angylocalyx_pynaertii	Keayodendron_bridelioides	0.121382	0.077694	0.086197	-0.060976	0.280946	0.756	0.2822	0.5262	NS
Angylocalyx_pynaertii	Xylopia_quintasii	0.110547	0.147223	0.081784	0.019686	0.332649	0.3864	0.6674	0.719	NS
Angylocalyx_pynaertii	Duboscia_macrocarpa	0.007233	0.059958	0.082769	-0.089204	0.224214	0.3042	0.7448	0.5594	NS
Angylocalyx_pynaertii	Irvingia_gabonensis	0.006777	0.06371	0.083752	-0.083587	0.243985	0.288	0.764	0.524	NS
Angylocalyx_pynaertii	Klainedoxa_gabonensis	0.077521	-0.026239	0.075667	-0.158733	0.121818	0.9212	0.1102	0.189	NS
Angylocalyx_pynaertii	Phyllocosmus_africanus	0.161735	0.238085	0.106269	0.045379	0.452625	0.2436	0.7818	0.4618	NS
Angylocalyx_pynaertii	Terminalia_superba	-0.00102	0.129336	0.084965	-0.011217	0.3253	0.0504	0.9674	0.083	NS
Angylocalyx_pynaertii	Celtis_adolfi-friderici	0.245643	0.227287	0.091484	0.072394	0.418893	0.6162	0.43	0.8138	NS
Angylocalyx_pynaertii	Pterocarpus_soyauxii	-0.130224	-0.114147	0.061167	-0.215617	0.012097	0.4712	0.6222	0.849	NS
Angylocalyx_pynaertii	Corynanthe_pachyceras	0.132882	0.129653	0.096703	-0.039372	0.342048	0.5776	0.4696	0.892	NS
Angylocalyx_pynaertii	Anonidium_mannii	0.084454	-0.043942	0.065629	-0.153445	0.108244	0.9642	0.0476	0.0834	NS
Angylocalyx_pynaertii	Macaranga_monandra	0.053821	0.011505	0.096847	-0.125582	0.233224	0.737	0.2942	0.5572	NS
Angylocalyx_pynaertii	Pterygota_sp.	0.097909	0.196593	0.090879	0.033706	0.386822	0.1586	0.8848	0.2738	NS
Angylocalyx_pynaertii	Trichilia_tessmannii	0.089706	0.128395	0.089912	-0.035102	0.30812	0.3748	0.6948	0.68	NS
Angylocalyx_pynaertii	Pycnanthus_angolensis	0.006313	-0.026131	0.073828	-0.151518	0.132578	0.7096	0.3618	0.6522	NS
Angylocalyx_pynaertii	Vitex_sp.	0.204257	0.076852	0.082254	-0.065249	0.260995	0.9352	0.0874	0.1522	NS
Angylocalyx_pynaertii	Centroplacus_glaucinus	-0.014596	0.018745	0.085993	-0.122148	0.200507	0.4124	0.6548	0.7576	NS
Angylocalyx_pynaertii	Dialium_pachyphyllum	-0.10901	-0.082398	0.029078	-0.125845	-0.016415	0.2442	0.8904	0.3538	NS
Angylocalyx_pynaertii	Erythrophleum_suaveolens	0.112544	0.117634	0.123603	-0.073993	0.411003	0.586	0.4528	0.8668	NS
Angylocalyx_pynaertii	Piptadeniastrum_africanum	-0.147433	-0.058306	0.067802	-0.162251	0.104463	0.0978	0.9484	0.1494	NS
Angylocalyx_pynaertii	Tabernaemontana_crassa	-0.015178	0.030554	0.070149	-0.095064	0.176547	0.326	0.7604	0.5656	NS
Angylocalyx_pynaertii	Celtis_mildbraedii	-0.037223	-0.074823	0.06519	-0.18288	0.076065	0.788	0.2764	0.4884	NS
Angylocalyx_pynaertii	Xylopia_aethiopica	0.108433	0.038864	0.084113	-0.118144	0.205538	0.8168	0.2332	0.4164	NS
Angylocalyx_pynaertii	Entandrophragma_cylindricum	0.13236	-0.000174	0.078673	-0.136607	0.160673	0.954	0.0638	0.1098	NS
Angylocalyx_pynaertii	Staudtia_kamerunensis	0.04032	0.012591	0.074428	-0.114096	0.177577	0.7042	0.3746	0.6704	NS
Angylocalyx_pynaertii	Beilschmiedia_sp.	0	-0.001091	0.076842	-0.135852	0.155259	0.5758	0.5184	0.9426	NS
Angylocalyx_pynaertii	Xylopia_hypolampra	-0.058222	-0.00481	0.069687	-0.135852	0.135852	0.2798	0.8112	0.4686	NS
Angylocalyx_pynaertii	Annonaceae	0.28188	0.106857	0.082566	-0.039053	0.28768	0.9718	0.029	0.0572	NS
Angylocalyx_pynaertii	Fabaceae	0.237341	-0.037238	0.073698	-0.167727	0.12334	0.9998	0.0008	0.001	***
Angylocalyx_pynaertii	Erythropalaceae	0.008901	-0.063333	0.078975	-0.205538	0.10196	0.8198	0.1936	0.3738	NS
Angylocalyx_pynaertii	Irvingiaceae	-0.04553	0.044734	0.086985	-0.106867	0.228124	0.1668	0.849	0.3178	NS
Angylocalyx_pynaertii	Rubiaceae	0.119664	0.064186	0.089907	-0.099864	0.253103	0.7486	0.266	0.5174	NS
Angylocalyx_pynaertii	Euphorbiaceae	-0.124813	-0.099055	0.084918	-0.237145	0.09569	0.4314	0.5878	0.8436	NS
Angylocalyx_pynaertii	Meliaceae	0.05519	-0.043406	0.076771	-0.197106	0.105649	0.904	0.1076	0.2036	NS
Angylocalyx_pynaertii	Phyllanthaceae	-0.133819	-0.076828	0.051612	-0.170371	0.028632	0.1468	0.8712	0.2756	NS
Angylocalyx_pynaertii	Malvaceae	0.202121	0.199141	0.0804	0.039075	0.353922	0.5274	0.5012	0.9738	NS
Angylocalyx_pynaertii	Apocynaceae	-0.066052	0.096773	0.085986	-0.055089	0.268318	0.0222	0.9818	0.0404	*
Angylocalyx_pynaertii	Lecythidaceae	-0.103379	-0.066957	0.068031	-0.187484	0.07184	0.3302	0.7032	0.627	NS
Angylocalyx_pynaertii	Cannabaceae	0.123959	0.087356	0.096659	-0.07467	0.300518	0.696	0.3246	0.6286	NS
Angylocalyx_pynaertii	Violaceae	-0.165677	-0.115741	0.035381	-0.176366	-0.040974	0.077	0.9436	0.1334	NS
Angylocalyx_pynaertii	Huaceae	0.307553	0.127465	0.091401	-0.045785	0.307553	0.9758	0.0284	0.0526	NS
Angylocalyx_pynaertii	Ebenaceae	0.42215	0.234516	0.125488	0.024415	0.485157	0.8992	0.1044	0.2052	NS
Angylocalyx_pynaertii	Pandaceae	0.076164	0.134294	0.087714	-0.032089	0.315869	0.2782	0.7496	0.5286	NS
Angylocalyx_pynaertii	Putranjivaceae	0.056842	0.041273	0.073484	-0.102156	0.184041	0.6032	0.44	0.8368	NS
Angylocalyx_pynaertii	Myristicaceae	0.000856	-0.045221	0.074226	-0.187433	0.112117	0.7604	0.2738	0.5134	NS
Angylocalyx_pynaertii	Burseraceae	-0.025374	-0.092608	0.050453	-0.189075	0.007367	0.9258	0.104	0.1782	NS
Angylocalyx_pynaertii	Urticaceae	-0.07362	-0.072601	0.017119	-0.100017	-0.03549	0.5724	0.489	0.9166	NS
Angylocalyx_pynaertii	Anacardiaceae	0.124962	0.018754	0.078858	-0.128417	0.182548	0.916	0.1092	0.1932	NS
Angylocalyx_pynaertii	Simaroubaceae	-0.052695	-0.110959	0.062839	-0.20024	0.010539	0.789	0.2378	0.4488	NS
Angylocalyx_pynaertii	Combretaceae	-0.012198	0.131216	0.084828	-0.002815	0.334977	0.025	0.984	0.041	*
Angylocalyx_pynaertii	Ixonanthaceae	0.161735	0.238085	0.106269	0.045379	0.452625	0.2436	0.7818	0.4618	NS
Angylocalyx_pynaertii	Sapotaceae	-0.070117	-0.073388	0.067514	-0.185908	0.071404	0.5954	0.4712	0.8758	NS
Angylocalyx_pynaertii	Clusiaceae	-0.187481	-0.021566	0.084479	-0.150356	0.159018	0.0034	0.9992	0.0042	**
Angylocalyx_pynaertii	Lamiaceae	0.204257	0.076852	0.082254	-0.065249	0.260995	0.9352	0.0874	0.1522	NS
Angylocalyx_pynaertii	Centroplacaceae	-0.014596	0.018745	0.085993	-0.122148	0.200507	0.4124	0.6548	0.7576	NS
Angylocalyx_pynaertii	Sapindaceae	-0.043474	0.004488	0.075879	-0.1255	0.169794	0.328	0.7534	0.5746	NS
Angylocalyx_pynaertii	Lauraceae	0	-0.001091	0.076842	-0.135852	0.155259	0.5758	0.5184	0.9426	NS
Hylodendron_gabunense	CAI.0.20	0.094581	0.106707	0.063002	-0.005048	0.242031	0.4622	0.566	0.8962	NS
Hylodendron_gabunense	WSG	0.018421	-0.093847	0.090605	-0.272307	0.085288	0.8888	0.1114	0.2226	NS
Hylodendron_gabunense	P.rel	0.152483	0.144885	0.115838	-0.064603	0.368415	0.5412	0.459	0.9178	NS
Hylodendron_gabunense	NPLD.rel	0.295173	0.165906	0.06784	0.028402	0.291169	0.9808	0.0194	0.0386	*
Hylodendron_gabunense	SB.rel	-0.310696	-0.220745	0.088978	-0.403469	-0.047955	0.156	0.8442	0.3118	NS
Hylodendron_gabunense	P.ba.rel	-0.021871	0.034863	0.098999	-0.14335	0.228392	0.3106	0.6896	0.621	NS
Hylodendron_gabunense	NPLD.ba.rel	0.295569	0.113405	0.065351	-0.010191	0.244417	0.9962	0.004	0.0078	**
Hylodendron_gabunense	SB.ba.rel	-0.247397	-0.137706	0.079177	-0.291653	0.012072	0.0888	0.9114	0.1774	NS
Hylodendron_gabunense	Greenwayodendron_suaveolens	0.129669	0.03762	0.090492	-0.133023	0.216302	0.8444	0.1618	0.3174	NS
Hylodendron_gabunense	Strombosia_pustulata	0.033388	-0.090084	0.082685	-0.230633	0.086192	0.9254	0.0856	0.1602	NS
Hylodendron_gabunense	Pausinystalia_macroceras	0.065434	0.054793	0.085016	-0.111574	0.214121	0.5598	0.472	0.9122	NS
Hylodendron_gabunense	Petersianthus_macrocarpus	0.182499	0.214881	0.083504	0.052097	0.381938	0.365	0.6696	0.6954	NS
Hylodendron_gabunense	Rinorea_oblongifolia	-0.114059	-0.086778	0.060312	-0.188149	0.041919	0.3714	0.653	0.7184	NS
Hylodendron_gabunense	Afrostyrax_lepidophyllus	0.021423	-0.093425	0.05485	-0.190995	0.021423	0.9782	0.0274	0.0492	*
Hylodendron_gabunense	Strombosiopsis_tetrandra	0.126262	0.164785	0.08481	0.01398	0.331012	0.3712	0.6546	0.7166	NS
Hylodendron_gabunense	Desbordesia_glaucescens	-0.153042	-0.065732	0.054486	-0.167002	0.049385	0.0484	0.9658	0.0826	NS
Hylodendron_gabunense	Pentaclethra_macrophylla	0.207102	0.225518	0.078359	0.081162	0.383418	0.4426	0.594	0.8486	NS
Hylodendron_gabunense	Uapaca_sp.	0.105262	0.192949	0.117307	-0.020124	0.44891	0.2558	0.7574	0.4984	NS
Hylodendron_gabunense	Angylocalyx_pynaertii	-0.042253	-0.107416	0.058903	-0.214012	0.01271	0.8692	0.1528	0.2836	NS
Hylodendron_gabunense	Hylodendron_gabunense	1	0.303237	0.120121	0.082649	0.58644	1	0	0	***
Hylodendron_gabunense	Panda_oleosa	-0.127011	-0.033138	0.06254	-0.1524	0.093019	0.0704	0.944	0.1264	NS
Hylodendron_gabunense	Annickia_affinis	0.004655	0.037131	0.083741	-0.115671	0.202334	0.3902	0.6472	0.743	NS
Hylodendron_gabunense	Plagiostyles_africana	0.412292	0.303712	0.103569	0.120869	0.509432	0.8324	0.1904	0.358	NS
Hylodendron_gabunense	Drypetes_sp.	-0.034448	-0.059362	0.064184	-0.18241	0.067277	0.6776	0.3706	0.693	NS
Hylodendron_gabunense	Diospyros_canaliculata	-0.127673	-0.066115	0.058386	-0.136371	0.068022	0.1156	0.9342	0.1814	NS
Hylodendron_gabunense	Tessmannia_africana	0.002299	-0.056237	0.065113	-0.17504	0.081116	0.837	0.1966	0.3596	NS
Hylodendron_gabunense	Odyendyea_gabonensis	0.310786	0.115666	0.105792	-0.073692	0.318476	0.97	0.0358	0.0658	NS
Hylodendron_gabunense	Santiria_trimera	0.27933	0.194871	0.093013	0.031624	0.368504	0.8038	0.2286	0.4248	NS
Hylodendron_gabunense	Trichilia_rubescens	0.079775	0.053433	0.081212	-0.084871	0.220899	0.663	0.3848	0.7218	NS
Hylodendron_gabunense	Musanga_cecropioides	-0.037358	0.131893	0.131798	-0.064446	0.399429	0.1314	0.8888	0.2426	NS
Hylodendron_gabunense	Albizia_adianthifolia	0.211161	0.220099	0.107588	0.022931	0.444207	0.5068	0.529	0.9778	NS
Hylodendron_gabunense	Funtumia_elastica	-0.059897	-0.064418	0.062154	-0.171046	0.063602	0.572	0.5018	0.9298	NS
Hylodendron_gabunense	Alstonia_boonei	-0.080592	-0.035834	0.062886	-0.147211	0.108165	0.2826	0.7824	0.5002	NS
Hylodendron_gabunense	Keayodendron_bridelioides	-0.063305	-0.083232	0.077114	-0.212992	0.086382	0.6578	0.4044	0.7466	NS
Hylodendron_gabunense	Xylopia_quintasii	0.012246	-0.098048	0.057796	-0.197687	0.034344	0.961	0.0504	0.0894	NS
Hylodendron_gabunense	Duboscia_macrocarpa	0.127973	0.000679	0.08008	-0.149082	0.154359	0.9552	0.0648	0.1096	NS
Hylodendron_gabunense	Irvingia_gabonensis	-0.003709	-0.040734	0.066248	-0.152058	0.095191	0.7432	0.3124	0.5692	NS
Hylodendron_gabunense	Klainedoxa_gabonensis	0.004713	0.019966	0.069808	-0.12457	0.150158	0.4564	0.6362	0.8202	NS
Hylodendron_gabunense	Phyllocosmus_africanus	-0.001486	-0.121615	0.049641	-0.217974	-0.026955	0.992	0.0114	0.0194	*
Hylodendron_gabunense	Terminalia_superba	-0.191033	-0.135357	0.057387	-0.224515	-0.001302	0.2088	0.8538	0.355	NS
Hylodendron_gabunense	Celtis_adolfi-friderici	-0.167153	-0.095952	0.053694	-0.180697	0.02246	0.0988	0.9554	0.1434	NS
Hylodendron_gabunense	Pterocarpus_soyauxii	0.025831	0.035206	0.072371	-0.09878	0.181594	0.5118	0.5688	0.943	NS
Hylodendron_gabunense	Corynanthe_pachyceras	-0.074961	-0.066882	0.057163	-0.155757	0.059699	0.543	0.5596	0.9834	NS
Hylodendron_gabunense	Anonidium_mannii	0.320471	0.133645	0.104117	-0.057064	0.372545	0.9486	0.0622	0.1136	NS
Hylodendron_gabunense	Macaranga_monandra	-0.004427	-0.101265	0.051278	-0.177675	0.018672	0.9528	0.061	0.1082	NS
Hylodendron_gabunense	Pterygota_sp.	-0.077001	-0.053787	0.055681	-0.164834	0.063533	0.409	0.719	0.69	NS
Hylodendron_gabunense	Trichilia_tessmannii	-0.064741	-0.008561	0.075301	-0.150113	0.140153	0.2592	0.8054	0.4538	NS
Hylodendron_gabunense	Pycnanthus_angolensis	0.2902	0.137134	0.100005	-0.020729	0.342021	0.936	0.087	0.151	NS
Hylodendron_gabunense	Vitex_sp.	0.058992	0.022379	0.071333	-0.09625	0.19871	0.7704	0.3002	0.5298	NS
Hylodendron_gabunense	Centroplacus_glaucinus	-0.027045	0.017478	0.078903	-0.127939	0.174743	0.3442	0.7404	0.6038	NS
Hylodendron_gabunense	Dialium_pachyphyllum	-0.02403	-0.003885	0.070022	-0.08852	0.20629	0.5138	0.5736	0.9402	NS
Hylodendron_gabunense	Erythrophleum_suaveolens	-0.089942	-0.035882	0.064507	-0.144383	0.100603	0.2384	0.8316	0.4068	NS
Hylodendron_gabunense	Piptadeniastrum_africanum	0.11987	0.124571	0.098035	-0.042299	0.33069	0.5364	0.5206	0.9842	NS
Hylodendron_gabunense	Tabernaemontana_crassa	0.041821	-0.110706	0.054082	-0.202985	0.006849	0.9944	0.011	0.0166	*
Hylodendron_gabunense	Celtis_mildbraedii	0.176831	0.119186	0.108038	-0.053433	0.336245	0.718	0.3286	0.6106	NS
Hylodendron_gabunense	Xylopia_aethiopica	0.105981	-0.005929	0.069681	-0.141997	0.123693	0.9572	0.0744	0.1172	NS
Hylodendron_gabunense	Entandrophragma_cylindricum	-0.130531	-0.065182	0.057478	-0.146024	0.070882	0.1408	0.9252	0.2156	NS
Hylodendron_gabunense	Staudtia_kamerunensis	0.123464	0.031517	0.080338	-0.120647	0.198575	0.8926	0.16	0.2674	NS
Hylodendron_gabunense	Beilschmiedia_sp.	-0.102662	-0.048051	0.067224	-0.166383	0.088502	0.2644	0.8354	0.429	NS
Hylodendron_gabunense	Xylopia_hypolampra	-0.166383	-0.143613	0.053332	-0.230105	-0.038941	0.4366	0.7162	0.7204	NS
Hylodendron_gabunense	Annonaceae	0.128578	0.006188	0.091865	-0.163421	0.18994	0.9026	0.1014	0.1988	NS
Hylodendron_gabunense	Fabaceae	0.461002	0.18096	0.07549	0.041567	0.333579	0.9996	0.0006	0.001	***
Hylodendron_gabunense	Erythropalaceae	0.139782	0.068982	0.096804	-0.103767	0.268199	0.7644	0.2494	0.485	NS
Hylodendron_gabunense	Irvingiaceae	-0.067603	-0.051673	0.058198	-0.160551	0.066656	0.4208	0.6176	0.8032	NS
Hylodendron_gabunense	Rubiaceae	-0.030151	-0.033441	0.066458	-0.16206	0.097047	0.5378	0.4914	0.9536	NS
Hylodendron_gabunense	Euphorbiaceae	0.279274	0.128254	0.086939	-0.016696	0.306594	0.9514	0.0518	0.1004	NS
Hylodendron_gabunense	Meliaceae	0.180919	0.146042	0.088826	-0.019271	0.332788	0.6816	0.3424	0.6608	NS
Hylodendron_gabunense	Phyllanthaceae	0.041745	0.13063	0.110499	-0.073822	0.370664	0.2188	0.7922	0.4266	NS
Hylodendron_gabunense	Malvaceae	-0.018819	-0.057691	0.053426	-0.172651	0.042714	0.7868	0.2538	0.467	NS
Hylodendron_gabunense	Apocynaceae	-0.067341	-0.100623	0.059137	-0.199323	0.034645	0.7502	0.2808	0.5306	NS
Hylodendron_gabunense	Lecythidaceae	0.182499	0.214881	0.083504	0.052097	0.381938	0.365	0.6696	0.6954	NS
Hylodendron_gabunense	Cannabaceae	0.057635	0.039256	0.085022	-0.111446	0.210613	0.6126	0.4242	0.8116	NS
Hylodendron_gabunense	Violaceae	-0.114059	-0.086778	0.060312	-0.188149	0.041919	0.3714	0.653	0.7184	NS
Hylodendron_gabunense	Huaceae	0.021423	-0.093425	0.05485	-0.190995	0.021423	0.9782	0.0274	0.0492	*
Hylodendron_gabunense	Ebenaceae	-0.157742	-0.071962	0.061608	-0.157742	0.066373	0.0286	0.9814	0.0472	*
Hylodendron_gabunense	Pandaceae	-0.127011	-0.033138	0.06254	-0.1524	0.093019	0.0704	0.944	0.1264	NS
Hylodendron_gabunense	Putranjivaceae	-0.059383	-0.071986	0.067962	-0.198595	0.062428	0.6054	0.4442	0.8388	NS
Hylodendron_gabunense	Myristicaceae	0.214971	0.118364	0.094426	-0.028569	0.327374	0.8468	0.1718	0.325	NS
Hylodendron_gabunense	Burseraceae	0.287108	0.204595	0.096233	0.027322	0.37669	0.7886	0.246	0.4574	NS
Hylodendron_gabunense	Urticaceae	-0.00947	0.151375	0.132893	-0.054411	0.420681	0.1202	0.8942	0.226	NS
Hylodendron_gabunense	Anacardiaceae	0.023004	0.007895	0.074846	-0.128256	0.161659	0.6244	0.441	0.8166	NS
Hylodendron_gabunense	Simaroubaceae	0.310786	0.115666	0.105792	-0.073692	0.318476	0.97	0.0358	0.0658	NS
Hylodendron_gabunense	Combretaceae	-0.203847	-0.132881	0.064487	-0.224385	0.032348	0.1432	0.9174	0.2258	NS
Hylodendron_gabunense	Ixonanthaceae	-0.001486	-0.121615	0.049641	-0.217974	-0.026955	0.992	0.0114	0.0194	*
Hylodendron_gabunense	Sapotaceae	0.147496	0.098552	0.073029	-0.049635	0.23198	0.7724	0.2836	0.5112	NS
Hylodendron_gabunense	Clusiaceae	0.049548	0.054907	0.09178	-0.112978	0.239161	0.5326	0.5252	0.9926	NS
Hylodendron_gabunense	Lamiaceae	0.058992	0.022379	0.071333	-0.09625	0.19871	0.7704	0.3002	0.5298	NS
Hylodendron_gabunense	Centroplacaceae	-0.027045	0.017478	0.078903	-0.127939	0.174743	0.3442	0.7404	0.6038	NS
Hylodendron_gabunense	Sapindaceae	0.010324	0.037261	0.089809	-0.115359	0.22578	0.4684	0.6042	0.8642	NS
Hylodendron_gabunense	Lauraceae	-0.102662	-0.048051	0.067224	-0.166383	0.088502	0.2644	0.8354	0.429	NS
Panda_oleosa	CAI.0.20	-0.063988	-0.121255	0.074404	-0.261335	0.0302	0.783	0.2326	0.4496	NS
Panda_oleosa	WSG	-0.044523	0.073627	0.059372	-0.04788	0.188187	0.027	0.9732	0.0538	NS
Panda_oleosa	P.rel	-0.066909	-0.09495	0.070146	-0.226709	0.047935	0.6758	0.3244	0.6486	NS
Panda_oleosa	NPLD.rel	-0.087055	-0.076109	0.056573	-0.186549	0.034136	0.423	0.5772	0.8458	NS
Panda_oleosa	SB.rel	0.108728	0.123461	0.074794	-0.023609	0.264753	0.414	0.5862	0.8278	NS
Panda_oleosa	P.ba.rel	-0.102905	-0.080838	0.078895	-0.232866	0.073697	0.395	0.6052	0.7898	NS
Panda_oleosa	NPLD.ba.rel	-0.068787	-0.011951	0.057507	-0.126649	0.101292	0.1614	0.8388	0.3226	NS
Panda_oleosa	SB.ba.rel	0.164396	0.090836	0.08196	-0.069978	0.247777	0.809	0.1912	0.3822	NS
Panda_oleosa	Greenwayodendron_suaveolens	0.227716	0.060681	0.082981	-0.080518	0.240297	0.9638	0.0376	0.0738	NS
Panda_oleosa	Strombosia_pustulata	0.045006	0.008528	0.072625	-0.118426	0.156436	0.711	0.3214	0.6104	NS
Panda_oleosa	Pausinystalia_macroceras	0.177238	0.037864	0.086604	-0.125574	0.209113	0.949	0.0634	0.1144	NS
Panda_oleosa	Petersianthus_macrocarpus	0.015468	0.114849	0.083076	-0.036331	0.274464	0.1352	0.887	0.2482	NS
Panda_oleosa	Rinorea_oblongifolia	-0.049373	-0.034511	0.064723	-0.159092	0.091066	0.4576	0.57	0.8876	NS
Panda_oleosa	Afrostyrax_lepidophyllus	0.109932	0.091207	0.093087	-0.086229	0.287702	0.6076	0.419	0.8114	NS
Panda_oleosa	Strombosiopsis_tetrandra	-0.147804	-0.089883	0.061432	-0.199838	0.045469	0.1962	0.8438	0.3524	NS
Panda_oleosa	Desbordesia_glaucescens	0.141998	0.034413	0.072544	-0.093683	0.189134	0.9222	0.0918	0.1696	NS
Panda_oleosa	Pentaclethra_macrophylla	0.081896	0.002986	0.065293	-0.107094	0.148042	0.8882	0.1356	0.2474	NS
Panda_oleosa	Uapaca_sp.	-0.189899	-0.113762	0.048291	-0.195126	-0.006969	0.0488	0.9656	0.0832	NS
Panda_oleosa	Angylocalyx_pynaertii	0.076164	0.133448	0.086677	-0.024357	0.315869	0.2726	0.7576	0.515	NS
Panda_oleosa	Hylodendron_gabunense	-0.127011	-0.033149	0.062553	-0.1524	0.093019	0.0774	0.9414	0.136	NS
Panda_oleosa	Panda_oleosa	1	0.287544	0.117435	0.085642	0.552345	1	0	0	***
Panda_oleosa	Annickia_affinis	0.13099	0.049102	0.067718	-0.081818	0.179356	0.9024	0.1252	0.2228	NS
Panda_oleosa	Plagiostyles_africana	-0.226118	-0.209148	0.019079	-0.232951	-0.171453	0.2714	0.905	0.3664	NS
Panda_oleosa	Drypetes_sp.	0.044494	0.049528	0.072389	-0.09081	0.190206	0.5028	0.5506	0.9522	NS
Panda_oleosa	Diospyros_canaliculata	0.027613	0.093254	0.103236	-0.065382	0.335963	0.3018	0.7496	0.5522	NS
Panda_oleosa	Tessmannia_africana	-0.108296	-0.040255	0.064474	-0.152649	0.102382	0.1688	0.8818	0.287	NS
Panda_oleosa	Odyendyea_gabonensis	0.003606	-0.086894	0.063862	-0.195445	0.029569	0.912	0.1164	0.2044	NS
Panda_oleosa	Santiria_trimera	-0.087074	-0.027656	0.072175	-0.153983	0.124803	0.233	0.815	0.418	NS
Panda_oleosa	Trichilia_rubescens	-0.002868	0.101927	0.080205	-0.055812	0.261852	0.1132	0.9194	0.1938	NS
Panda_oleosa	Musanga_cecropioides	-0.053478	-0.055362	0.033836	-0.099208	0.03417	0.6682	0.3886	0.7204	NS
Panda_oleosa	Albizia_adianthifolia	0.005632	-0.015423	0.081525	-0.135599	0.197304	0.7266	0.3238	0.5972	NS
Panda_oleosa	Funtumia_elastica	0.057683	0.058309	0.078811	-0.081312	0.224477	0.5494	0.5174	0.968	NS
Panda_oleosa	Alstonia_boonei	0.059254	-0.038155	0.068167	-0.165682	0.096744	0.9306	0.096	0.1654	NS
Panda_oleosa	Keayodendron_bridelioides	0.125298	0.047917	0.088941	-0.099326	0.23761	0.8306	0.2048	0.3742	NS
Panda_oleosa	Xylopia_quintasii	0.001347	0.096779	0.081402	-0.048395	0.274927	0.1288	0.9042	0.2246	NS
Panda_oleosa	Duboscia_macrocarpa	0.025242	0.072874	0.086149	-0.093545	0.247969	0.3252	0.734	0.5912	NS
Panda_oleosa	Irvingia_gabonensis	-0.087656	-0.058835	0.072994	-0.185051	0.093221	0.4124	0.6586	0.7538	NS
Panda_oleosa	Klainedoxa_gabonensis	-0.158389	-0.018374	0.071261	-0.140201	0.132622	0.022	0.9908	0.0312	*
Panda_oleosa	Phyllocosmus_africanus	-0.001672	0.08514	0.069381	-0.044669	0.213314	0.1424	0.8984	0.244	NS
Panda_oleosa	Terminalia_superba	-0.101953	-0.042553	0.072188	-0.164758	0.111583	0.246	0.8166	0.4294	NS
Panda_oleosa	Celtis_adolfi-friderici	0.147223	0.138756	0.088179	-0.035694	0.314898	0.563	0.5104	0.9474	NS
Panda_oleosa	Pterocarpus_soyauxii	-0.041051	-0.038498	0.078103	-0.181297	0.116725	0.5416	0.5432	0.9984	NS
Panda_oleosa	Corynanthe_pachyceras	0.082345	0.055111	0.086443	-0.084366	0.264213	0.7028	0.354	0.6512	NS
Panda_oleosa	Anonidium_mannii	-0.181439	-0.009148	0.07283	-0.137484	0.155554	0.003	0.9986	0.0044	**
Panda_oleosa	Macaranga_monandra	-0.095976	-0.099565	0.078912	-0.18697	0.099009	0.627	0.4184	0.7914	NS
Panda_oleosa	Pterygota_sp.	0.150588	0.097773	0.081186	-0.066891	0.249442	0.783	0.3016	0.5186	NS
Panda_oleosa	Trichilia_tessmannii	-0.015213	0.035222	0.087805	-0.111298	0.215389	0.368	0.7174	0.6506	NS
Panda_oleosa	Pycnanthus_angolensis	0.015553	0.050966	0.071349	-0.081653	0.190523	0.3666	0.7258	0.6408	NS
Panda_oleosa	Vitex_sp.	-0.020967	0.093614	0.088515	-0.073383	0.276059	0.1182	0.9188	0.1994	NS
Panda_oleosa	Centroplacus_glaucinus	0.045264	0.008189	0.079099	-0.125067	0.177743	0.7226	0.3496	0.627	NS
Panda_oleosa	Dialium_pachyphyllum	-0.058151	-0.067522	0.027947	-0.109995	0.01443	0.7684	0.3528	0.5844	NS
Panda_oleosa	Erythrophleum_suaveolens	-0.009318	0.043803	0.10565	-0.131863	0.266407	0.3906	0.6766	0.714	NS
Panda_oleosa	Piptadeniastrum_africanum	-0.065858	-0.016824	0.070179	-0.157117	0.116659	0.2926	0.7916	0.501	NS
Panda_oleosa	Tabernaemontana_crassa	-0.051332	-0.041916	0.066871	-0.149733	0.106109	0.5524	0.5606	0.9918	NS
Panda_oleosa	Celtis_mildbraedii	-0.119943	-0.106915	0.063769	-0.219619	0.039538	0.5206	0.6068	0.9138	NS
Panda_oleosa	Xylopia_aethiopica	0.059473	-0.002845	0.078296	-0.139878	0.159149	0.8202	0.2446	0.4244	NS
Panda_oleosa	Entandrophragma_cylindricum	0.010026	-0.078632	0.053341	-0.181783	0.027464	0.961	0.0734	0.1124	NS
Panda_oleosa	Staudtia_kamerunensis	0.202356	0.041775	0.084284	-0.093517	0.22349	0.9688	0.0488	0.08	NS
Panda_oleosa	Beilschmiedia_sp.	0.051795	0.003205	0.073861	-0.115543	0.171323	0.7978	0.297	0.4992	NS
Panda_oleosa	Xylopia_hypolampra	-0.043827	-0.062467	0.073613	-0.18726	0.099606	0.6892	0.4298	0.7406	NS
Panda_oleosa	Annonaceae	0.213773	0.070898	0.080243	-0.071998	0.24235	0.9504	0.0526	0.1022	NS
Panda_oleosa	Fabaceae	-0.087665	0.00703	0.067822	-0.114555	0.151354	0.0764	0.932	0.1444	NS
Panda_oleosa	Erythropalaceae	-0.086884	-0.069876	0.077252	-0.216462	0.077581	0.4312	0.5932	0.838	NS
Panda_oleosa	Irvingiaceae	0.022714	0.007026	0.075398	-0.128391	0.162195	0.6024	0.4258	0.8234	NS
Panda_oleosa	Rubiaceae	0.151641	0.040008	0.081118	-0.102861	0.209965	0.9138	0.0976	0.1838	NS
Panda_oleosa	Euphorbiaceae	-0.208405	-0.211781	0.074078	-0.316023	-0.034165	0.5978	0.4254	0.8276	NS
Panda_oleosa	Meliaceae	-0.037228	-0.004864	0.080014	-0.153767	0.157004	0.3722	0.6624	0.7098	NS
Panda_oleosa	Phyllanthaceae	-0.088087	-0.04422	0.068233	-0.168128	0.097008	0.2744	0.7488	0.5256	NS
Panda_oleosa	Malvaceae	0.048074	0.077117	0.077686	-0.069658	0.235058	0.389	0.6482	0.7408	NS
Panda_oleosa	Apocynaceae	0.059248	-0.015746	0.068343	-0.136558	0.133519	0.869	0.1464	0.2774	NS
Panda_oleosa	Lecythidaceae	0.015468	0.114849	0.083076	-0.036331	0.274464	0.1352	0.887	0.2482	NS
Panda_oleosa	Cannabaceae	0.055805	0.076067	0.075603	-0.061997	0.227977	0.4282	0.6216	0.8066	NS
Panda_oleosa	Violaceae	-0.049373	-0.034511	0.064723	-0.159092	0.091066	0.4576	0.57	0.8876	NS
Panda_oleosa	Huaceae	0.109932	0.091207	0.093087	-0.086229	0.287702	0.6076	0.419	0.8114	NS
Panda_oleosa	Ebenaceae	0.079551	0.104824	0.102261	-0.061119	0.317234	0.495	0.523	0.972	NS
Panda_oleosa	Pandaceae	1	0.287544	0.117435	0.085642	0.552345	1	0	0	***
Panda_oleosa	Putranjivaceae	0.031091	0.01056	0.071113	-0.125589	0.148601	0.6348	0.4112	0.7764	NS
Panda_oleosa	Myristicaceae	0.083811	0.052294	0.0738	-0.084865	0.210317	0.695	0.3502	0.6552	NS
Panda_oleosa	Burseraceae	-0.100317	-0.060382	0.066171	-0.180974	0.081161	0.317	0.7412	0.5758	NS
Panda_oleosa	Urticaceae	-0.061238	-0.060279	0.033642	-0.108205	0.025471	0.6076	0.4362	0.8286	NS
Panda_oleosa	Anacardiaceae	0.139383	0.064585	0.076001	-0.087602	0.210316	0.8582	0.19	0.3318	NS
Panda_oleosa	Simaroubaceae	0.003606	-0.086894	0.063862	-0.195445	0.029569	0.912	0.1164	0.2044	NS
Panda_oleosa	Combretaceae	-0.044498	-0.014323	0.074365	-0.136961	0.151986	0.3942	0.664	0.7302	NS
Panda_oleosa	Ixonanthaceae	-0.001672	0.08514	0.069381	-0.044669	0.213314	0.1424	0.8984	0.244	NS
Panda_oleosa	Sapotaceae	0.197697	0.076846	0.082955	-0.07171	0.24524	0.9338	0.093	0.1592	NS
Panda_oleosa	Clusiaceae	0.284412	0.085443	0.087797	-0.066181	0.269169	0.991	0.015	0.024	*
Panda_oleosa	Lamiaceae	-0.020967	0.093614	0.088515	-0.073383	0.276059	0.1182	0.9188	0.1994	NS
Panda_oleosa	Centroplacaceae	0.045264	0.008189	0.079099	-0.125067	0.177743	0.7226	0.3496	0.627	NS
Panda_oleosa	Sapindaceae	0.031827	0.057839	0.077617	-0.089418	0.213694	0.447	0.6548	0.7922	NS
Panda_oleosa	Lauraceae	0.051795	0.003205	0.073861	-0.115543	0.171323	0.7978	0.297	0.4992	NS
Annickia_affinis	CAI.0.20	0.04707	-0.037269	0.067205	-0.162466	0.106286	0.894	0.1184	0.2244	NS
Annickia_affinis	WSG	-0.063174	0.036408	0.085896	-0.141456	0.189637	0.1344	0.8658	0.2686	NS
Annickia_affinis	P.rel	-0.068226	-0.012634	0.089695	-0.177584	0.168871	0.2866	0.7136	0.573	NS
Annickia_affinis	NPLD.rel	-0.1244	-0.081555	0.070951	-0.210261	0.06931	0.2832	0.717	0.5662	NS
Annickia_affinis	SB.rel	0.13403	0.06286	0.075768	-0.084127	0.208859	0.8178	0.1824	0.3646	NS
Annickia_affinis	P.ba.rel	0.000267	-9.6e-05	0.090454	-0.171596	0.17964	0.5104	0.4898	0.9794	NS
Annickia_affinis	NPLD.ba.rel	-0.103706	-0.077461	0.069401	-0.208666	0.061356	0.3552	0.645	0.7102	NS
Annickia_affinis	SB.ba.rel	0.09413	0.0706	0.079783	-0.081833	0.225969	0.6156	0.3846	0.769	NS
Annickia_affinis	Greenwayodendron_suaveolens	0.188464	0.03579	0.09269	-0.134161	0.223601	0.945	0.0576	0.1126	NS
Annickia_affinis	Strombosia_pustulata	0.084562	0.012918	0.103014	-0.156864	0.227909	0.7696	0.2492	0.4796	NS
Annickia_affinis	Pausinystalia_macroceras	0.02664	-0.013811	0.076767	-0.1595	0.148035	0.7296	0.3092	0.5796	NS
Annickia_affinis	Petersianthus_macrocarpus	-0.091697	-0.038378	0.071249	-0.170608	0.109963	0.2494	0.7886	0.4608	NS
Annickia_affinis	Rinorea_oblongifolia	-0.128144	-0.056801	0.057935	-0.154887	0.067972	0.1092	0.907	0.2022	NS
Annickia_affinis	Afrostyrax_lepidophyllus	0.064332	0.066948	0.113964	-0.122437	0.307131	0.5408	0.4792	0.9384	NS
[truncated: 6,196 more rows]

## Sheet: Area2
Input file in Appendix S4
Tests of association between variables using WITHIN GROUP TOROIDAL randomization (4999 replicates)
Matrix with significant Pearson's correlation coefficients between quantitative variables
Codes: *** for P<=0.001 and >=4999 replicates; ** for P<=0.01 and >=499 replicates; * for P<=0.05 and >=99 replicates (bilateral tests); + for observed value > mean permuted value; - for observed value < mean permuted value
NS = not significant
variable 1	variable 2	observed r	mean r random	SD r random	95 % CI inf	95 % CI sup	P<	P>	P<>	Significance level (bilateral test)
CAI.0.20	CAI.0.20	1	0.047132	0.174779	-0.280578	0.448745	1	0	0	***
CAI.0.20	CAI.20.100	0.505713	0.040117	0.144785	-0.23877	0.321717	0.9998	0.0004	0.0006	***
CAI.0.20	WSG	-0.009144	0.075697	0.124876	-0.166715	0.316348	0.2632	0.737	0.5262	NS
CAI.0.20	P.rel	-0.03309	-0.06242	0.112544	-0.275735	0.163241	0.6064	0.3938	0.7874	NS
CAI.0.20	NPLD.rel	-0.256065	-0.055315	0.113002	-0.276535	0.164278	0.0386	0.9616	0.077	NS
CAI.0.20	SB.rel	0.194447	0.097249	0.110781	-0.110984	0.323072	0.8178	0.1824	0.3646	NS
CAI.0.20	P.ba.rel	-0.065162	-0.023736	0.112119	-0.233365	0.201766	0.3728	0.6274	0.7454	NS
CAI.0.20	NPLD.ba.rel	-0.080168	-0.023213	0.115015	-0.250798	0.19612	0.3156	0.6846	0.631	NS
CAI.0.20	SB.ba.rel	0.17454	0.056905	0.136879	-0.20745	0.31951	0.7964	0.2038	0.4074	NS
CAI.0.20	Greenwayodendron_suaveolens	0.13496	0.082733	0.122654	-0.185349	0.303434	0.6558	0.3518	0.696	NS
CAI.0.20	Strombosia_pustulata	0.09094	0.050201	0.135166	-0.198539	0.322523	0.6276	0.383	0.7554	NS
CAI.0.20	Alstonia_boonei	0.200911	0.040614	0.110995	-0.159749	0.271283	0.9104	0.094	0.1836	NS
CAI.0.20	Desbordesia_glaucescens	0.007612	0.015724	0.117633	-0.168067	0.27113	0.542	0.471	0.929	NS
CAI.0.20	Annickia_affinis	0.153151	-0.010138	0.130276	-0.249634	0.253847	0.8922	0.1144	0.2222	NS
CAI.0.20	Musanga_cecropioides	-0.128383	-0.082657	0.092496	-0.246666	0.126227	0.3436	0.6754	0.6682	NS
CAI.0.20	Macaranga_sp.	-0.041635	0.005728	0.13144	-0.23787	0.270739	0.3708	0.639	0.7318	NS
CAI.0.20	Terminalia_superba	0.309009	0.041532	0.123523	-0.192659	0.269053	0.9816	0.0202	0.0386	*
CAI.0.20	Hylodendron_gabunense	0.060709	-0.040518	0.11215	-0.233349	0.192822	0.8136	0.1962	0.3826	NS
CAI.0.20	Funtumia_elastica	0.020315	-0.022665	0.122039	-0.24536	0.223067	0.6428	0.3794	0.7366	NS
CAI.0.20	Anonidium_mannii	0.024618	0.009774	0.131316	-0.217998	0.283408	0.597	0.4194	0.8224	NS
CAI.0.20	Petersianthus_macrocarpus	-0.088793	-0.085504	0.101528	-0.273103	0.113947	0.5088	0.5152	0.9936	NS
CAI.0.20	Homalium_sp.	-0.254942	-0.028332	0.12262	-0.254942	0.222998	0.0262	0.9796	0.0466	*
CAI.0.20	Celtis_adolfi-friderici	-0.056873	0.010068	0.119613	-0.205727	0.253238	0.335	0.6868	0.6482	NS
CAI.0.20	Hexalobus_crispiflorus	0.165913	0.038537	0.166304	-0.274281	0.365048	0.7768	0.238	0.4612	NS
CAI.0.20	Xylopia_quintasii	-0.152253	0.06099	0.116433	-0.16735	0.300661	0.0334	0.9716	0.0618	NS
CAI.0.20	Entandrophragma_cylindricum	-0.25376	0.072706	0.139478	-0.221546	0.334142	0.0098	0.9924	0.0174	*
CAI.0.20	Triplochiton_scleroxylon	0.169999	-0.024881	0.118799	-0.248556	0.214057	0.9478	0.0608	0.113	NS
CAI.0.20	Sterculia_rhinopetala	0.113055	0.019517	0.108083	-0.217008	0.24635	0.805	0.2226	0.4176	NS
CAI.0.20	Strombosiopsis_tetrandra	0.264228	0.016931	0.162351	-0.282806	0.350191	0.93	0.078	0.148	NS
CAI.0.20	Duboscia_macrocarpa	0.039104	9.5e-05	0.123832	-0.230161	0.243093	0.644	0.3798	0.7358	NS
CAI.0.20	Erythrophleum_suaveolens	-0.038648	0.049617	0.15076	-0.222354	0.420618	0.2912	0.7342	0.557	NS
CAI.0.20	Annonaceae	0.15554	0.068172	0.132139	-0.204945	0.313995	0.7386	0.2642	0.5256	NS
CAI.0.20	Fabaceae	-0.089576	-0.002486	0.13436	-0.248812	0.272118	0.2812	0.725	0.5562	NS
CAI.0.20	Malvaceae	0.127399	-0.002548	0.08093	-0.17049	0.138945	0.958	0.0458	0.0878	NS
CAI.0.20	Apocynaceae	0.101326	-0.007294	0.107863	-0.221003	0.199426	0.8392	0.1666	0.3274	NS
CAI.0.20	Erythropalaceae	0.204439	0.055633	0.126317	-0.170148	0.311959	0.8728	0.132	0.2592	NS
CAI.0.20	Euphorbiaceae	0.115557	0.034997	0.150266	-0.248938	0.316401	0.6852	0.3206	0.6354	NS
CAI.0.20	Irvingiaceae	0.092552	0.021936	0.115985	-0.170613	0.263916	0.7412	0.2636	0.5224	NS
CAI.0.20	Meliaceae	0.163378	0.065152	0.139015	-0.19562	0.330911	0.7502	0.265	0.5148	NS
CAI.0.20	Urticaceae	-0.116954	-0.078753	0.094199	-0.242237	0.127828	0.4012	0.6122	0.789	NS
CAI.0.20	Combretaceae	0.338016	0.049192	0.123754	-0.184722	0.298146	0.9886	0.0136	0.025	*
CAI.0.20	Cannabaceae	-0.202916	0.001616	0.117427	-0.211927	0.247631	0.0338	0.9694	0.0644	NS
CAI.0.20	Phyllanthaceae	0.098859	0.008671	0.155913	-0.279641	0.331366	0.729	0.2834	0.5544	NS
CAI.0.20	Rubiaceae	-0.132098	0.011794	0.130327	-0.239508	0.268249	0.144	0.8626	0.2814	NS
CAI.0.20	Lecythidaceae	-0.088793	-0.085504	0.101528	-0.273103	0.113947	0.5088	0.5152	0.9936	NS
CAI.0.20	Salicaceae	-0.263739	-0.037161	0.117005	-0.256504	0.192071	0.0228	0.9828	0.04	*
CAI.0.20	Sapotaceae	-0.039222	-0.050617	0.123325	-0.27577	0.18299	0.5542	0.4648	0.9106	NS
CAI.0.20	Anacardiaceae	-0.061522	0.020741	0.164132	-0.288349	0.344878	0.3294	0.693	0.6364	NS
CAI.0.20	Rhamnaceae	-0.082583	0.02532	0.133785	-0.213891	0.305086	0.2384	0.7774	0.461	NS
CAI.20.100	WSG	0.122779	0.064106	0.107617	-0.155894	0.257433	0.6856	0.3146	0.629	NS
CAI.20.100	P.rel	-0.207775	-0.051681	0.111913	-0.268062	0.164737	0.0864	0.9138	0.1726	NS
CAI.20.100	NPLD.rel	0.097402	-0.04963	0.129161	-0.288165	0.232665	0.875	0.1252	0.2502	NS
CAI.20.100	SB.rel	0.146289	0.082932	0.102746	-0.120934	0.290292	0.737	0.2632	0.5262	NS
CAI.20.100	P.ba.rel	-0.116594	-0.021333	0.11264	-0.249244	0.193154	0.1938	0.8064	0.3874	NS
CAI.20.100	NPLD.ba.rel	0.060752	-0.019218	0.139332	-0.278226	0.257755	0.7188	0.2814	0.5626	NS
CAI.20.100	SB.ba.rel	0.084771	0.049311	0.129699	-0.187288	0.309508	0.6212	0.379	0.7578	NS
CAI.20.100	Greenwayodendron_suaveolens	5.4e-05	0.072253	0.139189	-0.196194	0.329442	0.3236	0.6766	0.647	NS
CAI.20.100	Strombosia_pustulata	0.029331	0.044451	0.157053	-0.216672	0.376787	0.4992	0.5012	0.998	NS
CAI.20.100	Alstonia_boonei	0.160952	0.028704	0.110259	-0.157386	0.231722	0.8726	0.128	0.2554	NS
CAI.20.100	Desbordesia_glaucescens	-0.158978	0.012975	0.223422	-0.309216	0.431346	0.3098	0.6904	0.6194	NS
CAI.20.100	Annickia_affinis	0.087462	-0.005753	0.122603	-0.223008	0.240534	0.7748	0.2254	0.4506	NS
CAI.20.100	Musanga_cecropioides	-0.206253	-0.066707	0.07717	-0.197296	0.085849	0.0064	0.9954	0.011	*
CAI.20.100	Macaranga_sp.	-0.13978	0.003645	0.125946	-0.220408	0.262754	0.1286	0.8718	0.2568	NS
CAI.20.100	Terminalia_superba	0.045603	0.032772	0.127278	-0.25965	0.275715	0.5246	0.4756	0.951	NS
CAI.20.100	Hylodendron_gabunense	0.093606	-0.034717	0.11641	-0.240819	0.205267	0.8536	0.1466	0.293	NS
CAI.20.100	Funtumia_elastica	0.010834	-0.021791	0.120202	-0.274135	0.160768	0.5278	0.4724	0.9446	NS
CAI.20.100	Anonidium_mannii	0.295411	0.004265	0.178995	-0.25956	0.380274	0.9176	0.0826	0.165	NS
CAI.20.100	Petersianthus_macrocarpus	0.151072	-0.07439	0.172281	-0.355506	0.308121	0.8988	0.1014	0.2026	NS
CAI.20.100	Homalium_sp.	-0.208501	-0.023381	0.128916	-0.256332	0.261172	0.059	0.9412	0.1178	NS
CAI.20.100	Celtis_adolfi-friderici	0.188071	0.002647	0.183142	-0.262658	0.392191	0.8094	0.191	0.3816	NS
CAI.20.100	Hexalobus_crispiflorus	0.098914	0.031359	0.13422	-0.224955	0.301654	0.7004	0.3004	0.6	NS
CAI.20.100	Xylopia_quintasii	0.011919	0.048154	0.091432	-0.111468	0.237272	0.3778	0.6226	0.7552	NS
CAI.20.100	Entandrophragma_cylindricum	0.01917	0.064962	0.152611	-0.203173	0.371598	0.4226	0.5776	0.845	NS
CAI.20.100	Triplochiton_scleroxylon	0.055906	-0.021554	0.11202	-0.232772	0.205473	0.7428	0.2576	0.5148	NS
CAI.20.100	Sterculia_rhinopetala	0.261166	0.011014	0.134494	-0.179813	0.362509	0.9244	0.1032	0.1788	NS
CAI.20.100	Strombosiopsis_tetrandra	0.081772	0.013298	0.146512	-0.232331	0.347301	0.7154	0.2848	0.5694	NS
CAI.20.100	Duboscia_macrocarpa	0.093271	-0.002987	0.156784	-0.251275	0.366403	0.7446	0.2556	0.511	NS
CAI.20.100	Erythrophleum_suaveolens	0.05049	0.041456	0.128326	-0.209055	0.305706	0.5366	0.464	0.9274	NS
CAI.20.100	Annonaceae	0.068764	0.058137	0.140709	-0.193799	0.338874	0.5458	0.4544	0.9086	NS
CAI.20.100	Fabaceae	0.03203	-0.001592	0.128996	-0.264128	0.242227	0.605	0.3952	0.7902	NS
CAI.20.100	Malvaceae	0.232149	-0.006218	0.105365	-0.17144	0.213019	0.9902	0.01	0.0198	*
CAI.20.100	Apocynaceae	0.053485	-0.009916	0.090701	-0.190131	0.15361	0.7424	0.2578	0.5154	NS
CAI.20.100	Erythropalaceae	0.064407	0.048509	0.148561	-0.215859	0.353313	0.5616	0.4386	0.877	NS
CAI.20.100	Euphorbiaceae	-0.030115	0.027913	0.111299	-0.184259	0.253735	0.3044	0.6958	0.6086	NS
CAI.20.100	Irvingiaceae	-0.131982	0.019503	0.220815	-0.323835	0.410374	0.3298	0.6704	0.6594	NS
CAI.20.100	Meliaceae	0.297527	0.053488	0.121424	-0.187197	0.300363	0.9738	0.0264	0.0526	NS
CAI.20.100	Urticaceae	-0.197594	-0.063488	0.079704	-0.199644	0.094873	0.0276	0.9728	0.0548	NS
CAI.20.100	Combretaceae	0.03167	0.039465	0.130722	-0.257049	0.29613	0.4674	0.5328	0.9346	NS
CAI.20.100	Cannabaceae	0.043355	-0.002417	0.149208	-0.226629	0.341078	0.6664	0.3338	0.6674	NS
CAI.20.100	Phyllanthaceae	-0.026483	0.006187	0.154418	-0.233054	0.354166	0.5006	0.4996	0.999	NS
CAI.20.100	Rubiaceae	0.041108	0.011032	0.14996	-0.307099	0.287826	0.56	0.4402	0.8802	NS
CAI.20.100	Lecythidaceae	0.151072	-0.07439	0.172281	-0.355506	0.308121	0.8988	0.1014	0.2026	NS
CAI.20.100	Salicaceae	-0.160278	-0.030764	0.112562	-0.22848	0.211134	0.1122	0.888	0.2242	NS
CAI.20.100	Sapotaceae	-0.128776	-0.042887	0.186233	-0.364732	0.341517	0.3662	0.6342	0.732	NS
CAI.20.100	Anacardiaceae	-0.163728	0.01801	0.124027	-0.205087	0.275633	0.0632	0.937	0.1262	NS
CAI.20.100	Rhamnaceae	-0.163329	0.020329	0.129131	-0.222638	0.26246	0.0782	0.9222	0.156	NS
WSG	CAI.0.20	-0.009144	0.076933	0.126258	-0.164398	0.318966	0.2616	0.7386	0.523	NS
WSG	CAI.20.100	0.122779	0.06499	0.10646	-0.15549	0.256488	0.6846	0.3156	0.631	NS
WSG	WSG	1	0.160278	0.174138	-0.117197	0.636705	1	0	0	***
WSG	P.rel	-0.718673	-0.118537	0.130796	-0.445842	0.096623	0	1	0	***
WSG	NPLD.rel	0.182481	-0.11664	0.151641	-0.386111	0.160805	0.9858	0.0144	0.0286	*
WSG	SB.rel	0.603318	0.191986	0.112464	-0.013626	0.422175	0.9998	0.0004	0.0006	***
WSG	P.ba.rel	-0.493245	-0.082483	0.142315	-0.406997	0.143013	0.0012	0.999	0.0022	**
WSG	NPLD.ba.rel	0.227634	-0.032922	0.14863	-0.292084	0.249754	0.9624	0.0378	0.0754	NS
WSG	SB.ba.rel	0.391352	0.144546	0.110247	-0.078281	0.34763	0.9942	0.006	0.0118	*
WSG	Greenwayodendron_suaveolens	0.328096	0.187227	0.106838	-0.033793	0.380351	0.9122	0.088	0.1758	NS
WSG	Strombosia_pustulata	0.265551	0.126765	0.102699	-0.08671	0.312046	0.9188	0.0814	0.1626	NS
WSG	Alstonia_boonei	-0.179553	-0.08073	0.067972	-0.216523	0.050251	0.0772	0.923	0.1542	NS
WSG	Desbordesia_glaucescens	0.115799	-0.046717	0.073179	-0.199525	0.088851	0.9896	0.0106	0.021	*
WSG	Annickia_affinis	-0.114359	0.005474	0.17172	-0.407173	0.317169	0.1814	0.8188	0.3626	NS
WSG	Musanga_cecropioides	-0.580398	-0.089164	0.162615	-0.569966	0.190421	0.0034	0.9984	0.005	**
WSG	Macaranga_sp.	-0.323615	0.004207	0.118831	-0.263906	0.213048	0.01	0.9902	0.0198	*
WSG	Terminalia_superba	-0.114324	-0.04101	0.072347	-0.184467	0.091548	0.1692	0.831	0.3382	NS
WSG	Hylodendron_gabunense	0.29871	-0.048475	0.152484	-0.334401	0.249465	0.997	0.0032	0.0062	**
WSG	Funtumia_elastica	-0.259768	-0.131876	0.099366	-0.317567	0.06886	0.094	0.9062	0.1878	NS
WSG	Anonidium_mannii	-0.211035	-0.077285	0.101013	-0.28906	0.109027	0.0978	0.9024	0.1954	NS
WSG	Petersianthus_macrocarpus	-0.195578	-0.163112	0.14251	-0.467811	0.12828	0.4102	0.59	0.8202	NS
WSG	Homalium_sp.	-0.084356	-0.093118	0.138097	-0.363277	0.177632	0.5246	0.4756	0.951	NS
WSG	Celtis_adolfi-friderici	-0.134695	-0.084221	0.072886	-0.231765	0.045787	0.2532	0.747	0.5062	NS
WSG	Hexalobus_crispiflorus	-0.021409	0.043418	0.140374	-0.237423	0.304347	0.3206	0.6796	0.641	NS
WSG	Xylopia_quintasii	0.173737	0.038097	0.099414	-0.164211	0.223017	0.9096	0.0906	0.181	NS
WSG	Entandrophragma_cylindricum	0.223145	0.148326	0.114794	-0.100768	0.339027	0.7098	0.2904	0.5806	NS
WSG	Triplochiton_scleroxylon	-0.223869	-0.100785	0.138298	-0.408092	0.141828	0.177	0.8232	0.3538	NS
WSG	Sterculia_rhinopetala	-0.026943	-0.100156	0.061869	-0.218195	0.020568	0.8688	0.1588	0.29	NS
WSG	Strombosiopsis_tetrandra	0.026561	-0.014734	0.114585	-0.265289	0.181713	0.6032	0.397	0.7938	NS
WSG	Duboscia_macrocarpa	0.111108	-0.04184	0.11916	-0.304102	0.162879	0.915	0.0852	0.1702	NS
WSG	Erythrophleum_suaveolens	0.196884	0.123183	0.114159	-0.099009	0.341484	0.7362	0.264	0.5278	NS
WSG	Annonaceae	0.137834	0.112311	0.11846	-0.135627	0.337952	0.5554	0.4448	0.8894	NS
WSG	Fabaceae	0.544444	0.053193	0.127403	-0.184504	0.328798	1	0	0	***
WSG	Malvaceae	-0.137258	-0.152956	0.072187	-0.304749	-0.019624	0.569	0.4312	0.8622	NS
WSG	Apocynaceae	-0.361658	-0.160058	0.086243	-0.325654	0.005889	0.0082	0.992	0.0162	*
WSG	Erythropalaceae	0.266325	0.114968	0.097618	-0.088719	0.295372	0.9528	0.0474	0.0946	NS
WSG	Euphorbiaceae	-0.343095	0.080219	0.115733	-0.159663	0.2912	0	1	0	***
WSG	Irvingiaceae	0.132972	-0.015697	0.07862	-0.178743	0.137103	0.9718	0.0284	0.0566	NS
WSG	Meliaceae	-0.105426	0.095085	0.100297	-0.117493	0.274398	0.0318	0.9684	0.0634	NS
WSG	Urticaceae	-0.565952	-0.086314	0.164087	-0.56695	0.19061	0.0266	0.9738	0.0528	NS
WSG	Combretaceae	-0.095843	-0.022789	0.073451	-0.168525	0.115449	0.1724	0.8278	0.3446	NS
WSG	Cannabaceae	-0.178487	-0.098783	0.090215	-0.28812	0.066675	0.1862	0.814	0.3722	NS
WSG	Phyllanthaceae	0.093471	0.035152	0.10963	-0.197796	0.233465	0.6908	0.3094	0.6186	NS
WSG	Rubiaceae	0.116137	-0.035449	0.11512	-0.28107	0.1853	0.9138	0.0864	0.1726	NS
WSG	Lecythidaceae	-0.195578	-0.163112	0.14251	-0.467811	0.12828	0.4102	0.59	0.8202	NS
WSG	Salicaceae	-0.078646	-0.102825	0.130721	-0.362968	0.159199	0.5692	0.431	0.8618	NS
WSG	Sapotaceae	0.050508	-0.124586	0.113037	-0.337061	0.091761	0.9388	0.0614	0.1226	NS
WSG	Anacardiaceae	0.065457	0.062918	0.176295	-0.3091	0.347477	0.4504	0.5498	0.9006	NS
WSG	Rhamnaceae	0.017008	-0.022408	0.081017	-0.203021	0.104374	0.6418	0.3586	0.7168	NS
P.rel	CAI.0.20	-0.03309	-0.061905	0.111891	-0.270468	0.164014	0.6136	0.3866	0.773	NS
P.rel	CAI.20.100	-0.207775	-0.050541	0.111997	-0.264325	0.167579	0.0776	0.9226	0.155	NS
P.rel	WSG	-0.718673	-0.12025	0.129537	-0.444514	0.096778	0	1	0	***
P.rel	P.rel	1	0.089472	0.172952	-0.22654	0.468258	1	0	0	***
P.rel	NPLD.rel	-0.314477	0.087799	0.162884	-0.213883	0.390864	0.002	0.9982	0.0038	**
P.rel	SB.rel	-0.801323	-0.144759	0.134695	-0.421062	0.094615	0	1	0	***
P.rel	P.ba.rel	0.680053	0.054174	0.165677	-0.240445	0.401617	1	0	0	***
P.rel	NPLD.ba.rel	-0.357817	0.028868	0.165055	-0.287958	0.333274	0.0054	0.9948	0.0106	*
P.rel	SB.ba.rel	-0.490573	-0.103008	0.127262	-0.340987	0.150375	0.0004	0.9998	0.0006	***
P.rel	Greenwayodendron_suaveolens	-0.461408	-0.136135	0.111357	-0.357848	0.069856	0.0014	0.9988	0.0026	**
P.rel	Strombosia_pustulata	-0.318605	-0.090352	0.127366	-0.320365	0.17754	0.027	0.9732	0.0538	NS
P.rel	Alstonia_boonei	0.102174	0.028708	0.101887	-0.144037	0.23982	0.7628	0.2374	0.4746	NS
P.rel	Desbordesia_glaucescens	0.003933	0.021113	0.133178	-0.171259	0.326677	0.5198	0.4804	0.9606	NS
P.rel	Annickia_affinis	-0.254122	0.001972	0.151188	-0.254409	0.340278	0.0252	0.975	0.0502	NS
P.rel	Musanga_cecropioides	0.51772	0.082615	0.138368	-0.117081	0.495066	1	0.0018	0.0018	**
P.rel	Macaranga_sp.	0.311216	-0.005808	0.130608	-0.235848	0.277691	0.9852	0.015	0.0298	*
P.rel	Terminalia_superba	0.094168	0.005942	0.12162	-0.205251	0.227943	0.726	0.2742	0.5482	NS
P.rel	Hylodendron_gabunense	-0.176735	0.039505	0.161931	-0.259945	0.330503	0.1184	0.8818	0.2366	NS
P.rel	Funtumia_elastica	0.085249	0.082747	0.114231	-0.139349	0.302451	0.4996	0.5006	0.999	NS
P.rel	Anonidium_mannii	-0.219121	0.040138	0.107893	-0.184371	0.256759	0.0074	0.9928	0.0146	*
P.rel	Petersianthus_macrocarpus	-0.053729	0.125384	0.131056	-0.129251	0.385073	0.0884	0.9118	0.1766	NS
P.rel	Homalium_sp.	-0.160558	0.063607	0.14086	-0.208208	0.345268	0.0578	0.9424	0.1154	NS
P.rel	Celtis_adolfi-friderici	-0.174609	0.044645	0.099422	-0.126809	0.281068	0.0016	0.9986	0.003	**
P.rel	Hexalobus_crispiflorus	-0.260233	-0.039864	0.110133	-0.245454	0.182467	0.0164	0.9838	0.0326	*
P.rel	Xylopia_quintasii	-0.203366	-0.042317	0.121245	-0.253972	0.201896	0.0846	0.9156	0.169	NS
P.rel	Entandrophragma_cylindricum	-0.198143	-0.11198	0.120907	-0.32392	0.153008	0.2494	0.7508	0.4986	NS
P.rel	Triplochiton_scleroxylon	0.12219	0.068308	0.128481	-0.154666	0.340297	0.6874	0.3128	0.6254	NS
P.rel	Sterculia_rhinopetala	-0.183581	0.050087	0.098942	-0.183581	0.259676	0.0276	1	0.0276	*
P.rel	Strombosiopsis_tetrandra	0.072348	0.0005	0.126975	-0.239176	0.257084	0.7186	0.2816	0.563	NS
P.rel	Duboscia_macrocarpa	-0.026239	0.026854	0.151075	-0.243567	0.354144	0.3756	0.6246	0.751	NS
P.rel	Erythrophleum_suaveolens	0.089952	-0.08835	0.113406	-0.28962	0.147063	0.9304	0.0698	0.1394	NS
P.rel	Annonaceae	-0.492841	-0.088012	0.126443	-0.325696	0.166206	0	1	0	***
P.rel	Fabaceae	-0.244799	-0.032049	0.134781	-0.294535	0.227335	0.0618	0.9384	0.1234	NS
P.rel	Malvaceae	0.042021	0.089534	0.116516	-0.126974	0.321899	0.3636	0.6366	0.727	NS
P.rel	Apocynaceae	0.230112	0.092327	0.100496	-0.093781	0.289767	0.9052	0.095	0.1898	NS
P.rel	Erythropalaceae	-0.27328	-0.086383	0.130991	-0.336342	0.184767	0.0736	0.9266	0.147	NS
P.rel	Euphorbiaceae	0.416045	-0.06009	0.126949	-0.299425	0.207248	0.9998	0.0004	0.0006	***
P.rel	Irvingiaceae	-0.013581	0.001865	0.14493	-0.223624	0.324985	0.512	0.4882	0.9762	NS
P.rel	Meliaceae	-0.146674	-0.07816	0.110686	-0.279587	0.152879	0.2798	0.7204	0.5594	NS
P.rel	Urticaceae	0.501495	0.079471	0.139942	-0.1097	0.496945	0.9834	0.017	0.0336	*
P.rel	Combretaceae	0.069145	-0.007078	0.120261	-0.222838	0.216423	0.7048	0.2954	0.5906	NS
P.rel	Cannabaceae	-0.210287	0.055123	0.130921	-0.20806	0.316438	0.023	0.9772	0.0458	*
P.rel	Phyllanthaceae	0.00601	-0.024892	0.138522	-0.286442	0.252248	0.5988	0.4014	0.8026	NS
P.rel	Rubiaceae	0.088264	0.013531	0.1174	-0.190447	0.267185	0.7514	0.2488	0.4974	NS
P.rel	Lecythidaceae	-0.053729	0.125384	0.131056	-0.129251	0.385073	0.0884	0.9118	0.1766	NS
P.rel	Salicaceae	-0.118259	0.072365	0.144767	-0.205206	0.364232	0.099	0.9012	0.1978	NS
P.rel	Sapotaceae	0.05072	0.088971	0.117552	-0.137253	0.333712	0.3782	0.622	0.7562	NS
P.rel	Anacardiaceae	-0.145283	-0.043313	0.114272	-0.253133	0.192229	0.1926	0.8076	0.385	NS
P.rel	Rhamnaceae	0.027078	-0.000163	0.12828	-0.219266	0.259903	0.5918	0.4086	0.8168	NS
NPLD.rel	CAI.0.20	-0.256065	-0.057202	0.113919	-0.281111	0.161999	0.0432	0.957	0.0862	NS
NPLD.rel	CAI.20.100	0.097402	-0.051831	0.12926	-0.289476	0.226276	0.8752	0.125	0.2498	NS
NPLD.rel	WSG	0.182481	-0.114445	0.15027	-0.381716	0.161073	0.985	0.0152	0.0302	*
NPLD.rel	P.rel	-0.314477	0.088768	0.163537	-0.214269	0.392383	0.0022	0.998	0.0042	**
NPLD.rel	NPLD.rel	1	0.080217	0.214674	-0.27211	0.545361	1	0	0	***
NPLD.rel	SB.rel	-0.315883	-0.139277	0.133331	-0.410333	0.121065	0.0864	0.9138	0.1726	NS
NPLD.rel	P.ba.rel	-0.279411	0.048704	0.177404	-0.299911	0.352129	0.0338	0.9664	0.0674	NS
NPLD.rel	NPLD.ba.rel	0.610859	0.027914	0.193162	-0.288153	0.419838	0.9996	0.0006	0.001	***
NPLD.rel	SB.ba.rel	-0.315294	-0.094793	0.120478	-0.318289	0.147585	0.0272	0.973	0.0542	NS
NPLD.rel	Greenwayodendron_suaveolens	-0.310008	-0.12862	0.114271	-0.34316	0.107849	0.0474	0.9528	0.0946	NS
NPLD.rel	Strombosia_pustulata	-0.026716	-0.084878	0.116987	-0.302932	0.15533	0.6926	0.3076	0.615	NS
NPLD.rel	Alstonia_boonei	-0.0068	0.021721	0.087125	-0.140999	0.186232	0.3934	0.6068	0.7866	NS
NPLD.rel	Desbordesia_glaucescens	-0.033094	0.01703	0.129207	-0.210905	0.263305	0.3714	0.6288	0.7426	NS
NPLD.rel	Annickia_affinis	-0.16354	0.001237	0.187882	-0.323544	0.345669	0.2288	0.7714	0.4574	NS
NPLD.rel	Musanga_cecropioides	-0.18983	0.082594	0.166738	-0.180395	0.365284	0.0028	1	0.0028	**
NPLD.rel	Macaranga_sp.	-0.198156	-0.004372	0.118423	-0.218972	0.230543	0.0436	0.9566	0.087	NS
NPLD.rel	Terminalia_superba	-0.182978	0.003692	0.099656	-0.208587	0.190358	0.0402	0.96	0.0802	NS
NPLD.rel	Hylodendron_gabunense	0.546729	0.045553	0.180218	-0.279439	0.384347	1	0	0	***
NPLD.rel	Funtumia_elastica	0.176258	0.077972	0.100734	-0.113527	0.278614	0.8264	0.1738	0.3474	NS
NPLD.rel	Anonidium_mannii	0.121077	0.03318	0.101717	-0.146053	0.24683	0.7968	0.2034	0.4066	NS
NPLD.rel	Petersianthus_macrocarpus	0.431492	0.116924	0.156252	-0.16118	0.427267	0.9772	0.023	0.0458	*
NPLD.rel	Homalium_sp.	0.275878	0.059001	0.11001	-0.140467	0.281405	0.972	0.0282	0.0562	NS
NPLD.rel	Celtis_adolfi-friderici	0.190848	0.032189	0.099179	-0.139849	0.222742	0.9332	0.067	0.1338	NS
NPLD.rel	Hexalobus_crispiflorus	0.018953	-0.037127	0.110516	-0.243682	0.188266	0.7012	0.299	0.5978	NS
NPLD.rel	Xylopia_quintasii	0.005157	-0.048372	0.089351	-0.207367	0.142798	0.7386	0.2616	0.523	NS
NPLD.rel	Entandrophragma_cylindricum	0.137176	-0.103163	0.141032	-0.360816	0.190291	0.9462	0.054	0.1078	NS
NPLD.rel	Triplochiton_scleroxylon	-0.139529	0.061495	0.13015	-0.160926	0.318649	0.046	0.9542	0.0918	NS
NPLD.rel	Sterculia_rhinopetala	0.043959	0.039036	0.073207	-0.118251	0.188567	0.5398	0.4878	0.948	NS
NPLD.rel	Strombosiopsis_tetrandra	-0.058393	0.002701	0.129476	-0.241	0.26244	0.3244	0.6758	0.6486	NS
NPLD.rel	Duboscia_macrocarpa	0.201264	0.022505	0.138684	-0.23463	0.29895	0.894	0.1062	0.2122	NS
NPLD.rel	Erythrophleum_suaveolens	-0.065308	-0.084479	0.113656	-0.303805	0.130696	0.5604	0.4398	0.8794	NS
NPLD.rel	Annonaceae	-0.216626	-0.085252	0.130201	-0.331236	0.176456	0.1568	0.8434	0.3134	NS
NPLD.rel	Fabaceae	0.294089	-0.024938	0.134566	-0.266035	0.242932	0.9936	0.0066	0.013	*
NPLD.rel	Malvaceae	0.047097	0.075642	0.094665	-0.098632	0.255379	0.3972	0.603	0.7942	NS
NPLD.rel	Apocynaceae	0.098691	0.082756	0.092009	-0.095846	0.267378	0.5672	0.433	0.8658	NS
NPLD.rel	Erythropalaceae	-0.051524	-0.080159	0.121675	-0.310473	0.168138	0.5996	0.4006	0.801	NS
NPLD.rel	Euphorbiaceae	-0.146722	-0.053916	0.117988	-0.278873	0.192601	0.2184	0.7818	0.4366	NS
NPLD.rel	Irvingiaceae	-0.148246	-0.000731	0.140249	-0.253286	0.268066	0.1618	0.8384	0.3234	NS
NPLD.rel	Meliaceae	0.020144	-0.075598	0.113058	-0.288476	0.147578	0.7946	0.2056	0.411	NS
NPLD.rel	Urticaceae	-0.187419	0.079552	0.167938	-0.185711	0.364244	0.0214	0.979	0.0424	*
NPLD.rel	Combretaceae	-0.208554	-0.008277	0.102358	-0.224222	0.182618	0.0362	0.964	0.0722	NS
NPLD.rel	Cannabaceae	0.32167	0.044469	0.120154	-0.173529	0.288133	0.99	0.0102	0.0202	*
NPLD.rel	Phyllanthaceae	-0.008115	-0.020469	0.123109	-0.259347	0.218954	0.5406	0.4596	0.919	NS
NPLD.rel	Rubiaceae	0.01548	0.011527	0.112621	-0.196562	0.232636	0.5318	0.4684	0.9366	NS
NPLD.rel	Lecythidaceae	0.431492	0.116924	0.156252	-0.16118	0.427267	0.9772	0.023	0.0458	*
NPLD.rel	Salicaceae	0.262934	0.067299	0.114991	-0.143319	0.295552	0.9512	0.049	0.0978	NS
NPLD.rel	Sapotaceae	0.121308	0.084023	0.13007	-0.171143	0.335906	0.6074	0.3928	0.7854	NS
NPLD.rel	Anacardiaceae	0.159849	-0.038828	0.125992	-0.282515	0.220345	0.9422	0.058	0.1158	NS
NPLD.rel	Rhamnaceae	-0.150717	0.000899	0.103845	-0.195563	0.194458	0.0776	0.9228	0.1548	NS
SB.rel	CAI.0.20	0.194447	0.097924	0.111078	-0.114535	0.331468	0.813	0.1872	0.3742	NS
SB.rel	CAI.20.100	0.146289	0.08318	0.102616	-0.116316	0.288608	0.7368	0.2634	0.5266	NS
SB.rel	WSG	0.603318	0.192315	0.112314	-0.016141	0.426251	0.9998	0.0004	0.0006	***
SB.rel	P.rel	-0.801323	-0.14537	0.135559	-0.432421	0.098726	0	1	0	***
SB.rel	NPLD.rel	-0.315883	-0.138308	0.131289	-0.39985	0.119711	0.0898	0.9104	0.1794	NS
SB.rel	SB.rel	1	0.232461	0.144494	-0.011625	0.556948	1	0	0	***
SB.rel	P.ba.rel	-0.503632	-0.084841	0.153838	-0.397558	0.202725	0.0024	0.9978	0.0046	**
SB.rel	NPLD.ba.rel	-0.027326	-0.046446	0.139296	-0.302405	0.235416	0.5642	0.436	0.8718	NS
SB.rel	SB.ba.rel	0.689032	0.162697	0.135382	-0.106527	0.42779	1	0	0	***
SB.rel	Greenwayodendron_suaveolens	0.65655	0.217125	0.134398	-0.043881	0.478889	0.9998	0.0004	0.0006	***
SB.rel	Strombosia_pustulata	0.335284	0.143798	0.121641	-0.094555	0.380945	0.9346	0.0656	0.131	NS
SB.rel	Alstonia_boonei	-0.097838	-0.042383	0.076675	-0.191742	0.110473	0.2368	0.7634	0.4734	NS
SB.rel	Desbordesia_glaucescens	0.016925	-0.031835	0.091713	-0.238719	0.141402	0.6992	0.301	0.6018	NS
SB.rel	Annickia_affinis	0.357061	-0.00275	0.129151	-0.245559	0.254139	0.9998	0.0004	0.0006	***
SB.rel	Musanga_cecropioides	-0.397834	-0.134626	0.104539	-0.383036	0.028064	0.0018	1	0.0018	**
SB.rel	Macaranga_sp.	-0.186184	0.00856	0.119225	-0.237848	0.227982	0.0602	0.94	0.1202	NS
SB.rel	Terminalia_superba	0.021193	-0.008266	0.091481	-0.197197	0.155385	0.604	0.3962	0.7922	NS
SB.rel	Hylodendron_gabunense	-0.167904	-0.068194	0.139439	-0.315689	0.241153	0.2372	0.763	0.4742	NS
SB.rel	Funtumia_elastica	-0.196286	-0.131845	0.103195	-0.335258	0.077805	0.2662	0.734	0.5322	NS
SB.rel	Anonidium_mannii	0.142709	-0.061029	0.114256	-0.296577	0.147775	0.9708	0.0294	0.0586	NS
SB.rel	Petersianthus_macrocarpus	-0.218226	-0.199008	0.093247	-0.370558	-0.010827	0.44	0.5602	0.8798	NS
SB.rel	Homalium_sp.	-0.013381	-0.100758	0.12176	-0.354236	0.127746	0.7564	0.2438	0.4874	NS
SB.rel	Celtis_adolfi-friderici	0.054249	-0.064909	0.081134	-0.225971	0.082269	0.9324	0.0678	0.1354	NS
SB.rel	Hexalobus_crispiflorus	0.248161	0.063242	0.103871	-0.135962	0.268032	0.958	0.0422	0.0842	NS
SB.rel	Xylopia_quintasii	0.200016	0.07278	0.12705	-0.185488	0.304873	0.8278	0.1724	0.3446	NS
SB.rel	Entandrophragma_cylindricum	0.111596	0.176939	0.124625	-0.078696	0.40296	0.2908	0.7094	0.5814	NS
SB.rel	Triplochiton_scleroxylon	-0.034198	-0.107029	0.125005	-0.363988	0.113519	0.7032	0.297	0.5938	NS
SB.rel	Sterculia_rhinopetala	0.155787	-0.074664	0.08686	-0.247015	0.155787	1	0.0276	0.0276	*
SB.rel	Strombosiopsis_tetrandra	-0.035513	-0.002202	0.112188	-0.20425	0.222243	0.3958	0.6044	0.7914	NS
SB.rel	Duboscia_macrocarpa	-0.100611	-0.041024	0.117865	-0.290808	0.181051	0.2984	0.7018	0.5966	NS
SB.rel	Erythrophleum_suaveolens	-0.04875	0.141546	0.119971	-0.07873	0.374768	0.0494	0.9508	0.0986	NS
SB.rel	Annonaceae	0.629118	0.141695	0.136641	-0.12072	0.405687	0.9998	0.0004	0.0006	***
SB.rel	Fabaceae	0.059342	0.04775	0.141813	-0.205026	0.334384	0.525	0.4752	0.9502	NS
SB.rel	Malvaceae	-0.071681	-0.13716	0.092263	-0.318738	0.034267	0.754	0.2462	0.4922	NS
SB.rel	Apocynaceae	-0.292195	-0.144435	0.084428	-0.306385	0.0244	0.0394	0.9608	0.0786	NS
SB.rel	Erythropalaceae	0.305616	0.136857	0.128167	-0.10725	0.393442	0.8976	0.1026	0.205	NS
SB.rel	Euphorbiaceae	-0.323376	0.094039	0.129124	-0.155598	0.345058	0.0006	0.9996	0.001	***
SB.rel	Irvingiaceae	0.106999	-0.001403	0.101588	-0.219448	0.182645	0.8602	0.14	0.2798	NS
SB.rel	Meliaceae	0.133907	0.125763	0.112387	-0.102217	0.348243	0.5262	0.474	0.9478	NS
SB.rel	Urticaceae	-0.383136	-0.129566	0.105911	-0.380402	0.037156	0.0186	0.9818	0.0368	*
SB.rel	Combretaceae	0.062321	0.012291	0.093634	-0.181554	0.183438	0.6876	0.3126	0.625	NS
SB.rel	Cannabaceae	0.007465	-0.083121	0.100511	-0.279602	0.112933	0.8106	0.1896	0.379	NS
SB.rel	Phyllanthaceae	-0.000893	0.037779	0.123146	-0.193052	0.279342	0.3864	0.6138	0.7726	NS
SB.rel	Rubiaceae	-0.097976	-0.020789	0.103302	-0.227648	0.174859	0.2346	0.7656	0.469	NS
SB.rel	Lecythidaceae	-0.218226	-0.199008	0.093247	-0.370558	-0.010827	0.44	0.5602	0.8798	NS
SB.rel	Salicaceae	-0.047501	-0.114741	0.122791	-0.368149	0.113544	0.6956	0.3046	0.609	NS
SB.rel	Sapotaceae	-0.127144	-0.141879	0.103656	-0.35408	0.051754	0.5472	0.453	0.9058	NS
SB.rel	Anacardiaceae	0.044474	0.067761	0.117033	-0.163005	0.302357	0.4204	0.5798	0.8406	NS
SB.rel	Rhamnaceae	0.067918	-0.000404	0.109492	-0.221896	0.212503	0.731	0.2694	0.5384	NS
P.ba.rel	CAI.0.20	-0.065162	-0.02211	0.112108	-0.232814	0.202207	0.3616	0.6386	0.723	NS
P.ba.rel	CAI.20.100	-0.116594	-0.018621	0.112319	-0.242672	0.195646	0.1882	0.812	0.3762	NS
P.ba.rel	WSG	-0.493245	-0.081552	0.144179	-0.406991	0.146629	0.0016	0.9986	0.003	**
P.ba.rel	P.rel	0.680053	0.052451	0.165579	-0.238212	0.393861	1	0	0	***
P.ba.rel	NPLD.rel	-0.279411	0.049814	0.178646	-0.308896	0.355637	0.0354	0.9648	0.0706	NS
P.ba.rel	SB.rel	-0.503632	-0.083818	0.153002	-0.394652	0.200794	0.0046	0.9956	0.009	**
P.ba.rel	P.ba.rel	1	0.055474	0.197172	-0.277115	0.488852	1	0	0	***
P.ba.rel	NPLD.ba.rel	-0.669689	0.007567	0.172343	-0.336781	0.309554	0	1	0	***
P.ba.rel	SB.ba.rel	-0.561444	-0.080973	0.138081	-0.366238	0.177746	0	1	0	***
P.ba.rel	Greenwayodendron_suaveolens	-0.268545	-0.092851	0.13584	-0.35395	0.162257	0.1058	0.8944	0.2114	NS
P.ba.rel	Strombosia_pustulata	-0.130896	-0.068886	0.126325	-0.312835	0.1797	0.3108	0.6894	0.6214	NS
P.ba.rel	Alstonia_boonei	0.213238	0.122814	0.10171	-0.061142	0.34497	0.8168	0.1834	0.3666	NS
P.ba.rel	Desbordesia_glaucescens	0.053729	0.062577	0.126564	-0.138769	0.337032	0.5468	0.4534	0.9066	NS
P.ba.rel	Annickia_affinis	-0.178263	-0.014935	0.17712	-0.327252	0.360338	0.1782	0.822	0.3562	NS
P.ba.rel	Musanga_cecropioides	0.308827	0.003716	0.144424	-0.2062	0.352759	0.947	0.0548	0.1078	NS
P.ba.rel	Macaranga_sp.	0.197615	0.00498	0.135817	-0.281123	0.275335	0.9268	0.0734	0.1466	NS
P.ba.rel	Terminalia_superba	0.273824	0.085935	0.120375	-0.112382	0.322554	0.916	0.0842	0.1682	NS
P.ba.rel	Hylodendron_gabunense	-0.133428	0.001675	0.15853	-0.323295	0.28385	0.2108	0.7894	0.4214	NS
P.ba.rel	Funtumia_elastica	0.148461	0.108495	0.103621	-0.109903	0.298414	0.637	0.3632	0.7262	NS
P.ba.rel	Anonidium_mannii	-0.119287	0.08724	0.11443	-0.13638	0.306508	0.0358	0.9644	0.0714	NS
P.ba.rel	Petersianthus_macrocarpus	-0.080849	0.069607	0.134289	-0.179839	0.356497	0.1302	0.87	0.2602	NS
P.ba.rel	Homalium_sp.	0.014028	0.060502	0.132773	-0.197144	0.31873	0.3668	0.6334	0.7334	NS
P.ba.rel	Celtis_adolfi-friderici	0.084086	0.100615	0.09801	-0.072741	0.297878	0.437	0.5632	0.8738	NS
P.ba.rel	Hexalobus_crispiflorus	-0.046314	-0.000208	0.124959	-0.236561	0.251719	0.3686	0.6316	0.737	NS
P.ba.rel	Xylopia_quintasii	-0.011677	0.030071	0.134846	-0.208179	0.299689	0.418	0.5822	0.8358	NS
P.ba.rel	Entandrophragma_cylindricum	-0.193343	-0.070643	0.123488	-0.307146	0.174318	0.163	0.8372	0.3258	NS
P.ba.rel	Triplochiton_scleroxylon	0.414646	0.073091	0.145524	-0.202698	0.358778	0.9932	0.007	0.0138	*
P.ba.rel	Sterculia_rhinopetala	-0.015706	0.125568	0.099979	-0.025133	0.375241	0.0762	0.9514	0.1248	NS
P.ba.rel	Strombosiopsis_tetrandra	0.140745	0.030586	0.137084	-0.235915	0.30201	0.7882	0.212	0.4238	NS
P.ba.rel	Duboscia_macrocarpa	-0.038376	0.036823	0.153861	-0.233193	0.358339	0.3256	0.6746	0.651	NS
P.ba.rel	Erythrophleum_suaveolens	0.113293	-0.071816	0.101196	-0.269856	0.129574	0.9656	0.0346	0.069	NS
P.ba.rel	Annonaceae	-0.276528	-0.034798	0.146392	-0.32168	0.248005	0.0528	0.9474	0.1054	NS
P.ba.rel	Fabaceae	-0.15649	-0.062395	0.136416	-0.347419	0.180161	0.2412	0.759	0.4822	NS
P.ba.rel	Malvaceae	0.225371	0.15257	0.112958	-0.060216	0.366109	0.728	0.2722	0.5442	NS
P.ba.rel	Apocynaceae	0.322632	0.152189	0.112139	-0.052402	0.397959	0.9166	0.0836	0.167	NS
P.ba.rel	Erythropalaceae	-0.063001	-0.052454	0.144739	-0.33636	0.231082	0.4644	0.5358	0.9286	NS
P.ba.rel	Euphorbiaceae	0.250786	-0.038807	0.12986	-0.300457	0.203847	0.9904	0.0098	0.0194	*
P.ba.rel	Irvingiaceae	0.035395	0.039276	0.134203	-0.164137	0.329258	0.566	0.4342	0.8682	NS
P.ba.rel	Meliaceae	-0.106575	-0.030268	0.12007	-0.253021	0.21532	0.2814	0.7188	0.5626	NS
P.ba.rel	Urticaceae	0.295133	0.004649	0.145849	-0.208359	0.347573	0.9248	0.0756	0.1508	NS
P.ba.rel	Combretaceae	0.233985	0.07628	0.120532	-0.129827	0.310609	0.8822	0.118	0.2358	NS
P.ba.rel	Cannabaceae	-0.068147	0.105863	0.125774	-0.136009	0.342271	0.0874	0.9128	0.1746	NS
P.ba.rel	Phyllanthaceae	-0.132447	-0.02383	0.145379	-0.294569	0.275582	0.238	0.7622	0.4758	NS
P.ba.rel	Rubiaceae	0.250744	0.049611	0.114779	-0.170146	0.271402	0.9568	0.0434	0.0866	NS
P.ba.rel	Lecythidaceae	-0.080849	0.069607	0.134289	-0.179839	0.356497	0.1302	0.87	0.2602	NS
P.ba.rel	Salicaceae	0.024787	0.060811	0.138135	-0.203309	0.335791	0.3966	0.6036	0.793	NS
P.ba.rel	Sapotaceae	0.089885	0.069964	0.119636	-0.163315	0.308715	0.5666	0.4336	0.867	NS
P.ba.rel	Anacardiaceae	-0.214227	-0.039656	0.135962	-0.281015	0.232888	0.101	0.8992	0.2018	NS
P.ba.rel	Rhamnaceae	0.103935	0.052826	0.135078	-0.238468	0.298865	0.6368	0.3636	0.7268	NS
NPLD.ba.rel	CAI.0.20	-0.080168	-0.026569	0.114884	-0.24745	0.192281	0.326	0.6742	0.6518	NS
NPLD.ba.rel	CAI.20.100	0.060752	-0.023471	0.140179	-0.282123	0.262753	0.724	0.2762	0.5522	NS
NPLD.ba.rel	WSG	0.227634	-0.033884	0.148751	-0.294815	0.252786	0.9588	0.0414	0.0826	NS
NPLD.ba.rel	P.rel	-0.357817	0.031768	0.166293	-0.291712	0.340886	0.0088	0.9914	0.0174	*
NPLD.ba.rel	NPLD.rel	0.610859	0.027716	0.192969	-0.278011	0.433454	0.9998	0.0004	0.0006	***
NPLD.ba.rel	SB.rel	-0.027326	-0.049219	0.139461	-0.307407	0.233621	0.573	0.4272	0.8542	NS
NPLD.ba.rel	P.ba.rel	-0.669689	0.007246	0.171815	-0.330206	0.306775	0	1	0	***
NPLD.ba.rel	NPLD.ba.rel	1	0.011944	0.195359	-0.316556	0.436852	1	0	0	***
NPLD.ba.rel	SB.ba.rel	-0.238554	-0.022784	0.127268	-0.262515	0.236691	0.0394	0.9608	0.0786	NS
NPLD.ba.rel	Greenwayodendron_suaveolens	0.074028	-0.038868	0.11546	-0.254842	0.196173	0.8346	0.1656	0.331	NS
NPLD.ba.rel	Strombosia_pustulata	0.132141	-0.02478	0.136545	-0.274719	0.257282	0.872	0.1282	0.2562	NS
NPLD.ba.rel	Alstonia_boonei	-0.060902	-0.039191	0.091845	-0.209997	0.138929	0.4044	0.5958	0.8086	NS
NPLD.ba.rel	Desbordesia_glaucescens	-0.150101	-0.01439	0.139419	-0.265748	0.244624	0.1936	0.8066	0.387	NS
NPLD.ba.rel	Annickia_affinis	-0.015269	0.006792	0.174796	-0.313296	0.32523	0.4514	0.5488	0.9026	NS
NPLD.ba.rel	Musanga_cecropioides	-0.186358	0.047554	0.142114	-0.174492	0.298311	0.0018	1	0.0018	**
NPLD.ba.rel	Macaranga_sp.	-0.118847	-0.005044	0.132808	-0.24234	0.283279	0.1994	0.8008	0.3986	NS
NPLD.ba.rel	Terminalia_superba	-0.13592	-0.035376	0.101217	-0.225488	0.14403	0.1882	0.812	0.3762	NS
NPLD.ba.rel	Hylodendron_gabunense	0.364621	0.025475	0.182281	-0.3083	0.388532	0.9656	0.0346	0.069	NS
NPLD.ba.rel	Funtumia_elastica	0.064218	-0.000795	0.120259	-0.218939	0.249655	0.7072	0.293	0.5858	NS
NPLD.ba.rel	Anonidium_mannii	0.085974	-0.018791	0.126548	-0.238105	0.275654	0.8264	0.1738	0.3474	NS
NPLD.ba.rel	Petersianthus_macrocarpus	0.245532	0.038203	0.150185	-0.233402	0.338544	0.9046	0.0956	0.191	NS
NPLD.ba.rel	Homalium_sp.	0.14577	0.011361	0.125164	-0.222567	0.256583	0.8502	0.15	0.2998	NS
NPLD.ba.rel	Celtis_adolfi-friderici	-0.020035	-0.024549	0.118195	-0.219005	0.22867	0.5672	0.433	0.8658	NS
NPLD.ba.rel	Hexalobus_crispiflorus	-0.046833	-0.022492	0.114815	-0.247033	0.207821	0.4218	0.5784	0.8434	NS
NPLD.ba.rel	Xylopia_quintasii	-0.030896	-0.042515	0.126196	-0.288085	0.195326	0.5318	0.4684	0.9366	NS
NPLD.ba.rel	Entandrophragma_cylindricum	0.33253	-0.028681	0.146464	-0.329358	0.259218	0.9954	0.0048	0.0094	**
NPLD.ba.rel	Triplochiton_scleroxylon	-0.268346	0.006608	0.127459	-0.231736	0.262573	0.0116	0.9886	0.023	*
NPLD.ba.rel	Sterculia_rhinopetala	-0.098712	-0.031021	0.095975	-0.179124	0.152387	0.3234	0.7042	0.6192	NS
NPLD.ba.rel	Strombosiopsis_tetrandra	-0.103538	-0.010108	0.135616	-0.259665	0.266421	0.2576	0.7426	0.515	NS
NPLD.ba.rel	Duboscia_macrocarpa	-0.007503	-0.000529	0.138918	-0.277351	0.263249	0.4692	0.531	0.9382	NS
NPLD.ba.rel	Erythrophleum_suaveolens	-0.063731	-0.019836	0.131922	-0.262723	0.234538	0.3888	0.6114	0.7774	NS
NPLD.ba.rel	Annonaceae	0.069285	-0.038037	0.135411	-0.297613	0.217931	0.7732	0.227	0.4538	NS
NPLD.ba.rel	Fabaceae	0.212983	0.010907	0.161978	-0.272118	0.354926	0.8864	0.1138	0.2274	NS
NPLD.ba.rel	Malvaceae	-0.164509	-0.019848	0.097186	-0.195265	0.189968	0.0574	0.9428	0.1146	NS
NPLD.ba.rel	Apocynaceae	-0.043172	-0.015535	0.088947	-0.197976	0.146722	0.3694	0.6308	0.7386	NS
NPLD.ba.rel	Erythropalaceae	0.080707	-0.028239	0.13331	-0.281492	0.245059	0.794	0.2062	0.4122	NS
NPLD.ba.rel	Euphorbiaceae	-0.131605	-0.01529	0.139403	-0.261346	0.275145	0.214	0.7862	0.4278	NS
NPLD.ba.rel	Irvingiaceae	-0.203053	-0.015764	0.147392	-0.301354	0.248691	0.1178	0.8824	0.2354	NS
NPLD.ba.rel	Meliaceae	0.064159	-0.030107	0.126852	-0.263735	0.245954	0.7814	0.2188	0.4374	NS
NPLD.ba.rel	Urticaceae	-0.191726	0.045448	0.143417	-0.182629	0.292931	0.0108	0.9896	0.0212	*
NPLD.ba.rel	Combretaceae	-0.140679	-0.038666	0.105542	-0.237765	0.148086	0.195	0.8052	0.3898	NS
NPLD.ba.rel	Cannabaceae	0.161967	-0.019975	0.126053	-0.240882	0.253188	0.913	0.0872	0.1742	NS
NPLD.ba.rel	Phyllanthaceae	0.174256	-0.001522	0.134323	-0.24296	0.27576	0.8928	0.1074	0.2146	NS
NPLD.ba.rel	Rubiaceae	-0.024951	-0.014077	0.12285	-0.237066	0.250785	0.4932	0.507	0.9862	NS
NPLD.ba.rel	Lecythidaceae	0.245532	0.038203	0.150185	-0.233402	0.338544	0.9046	0.0956	0.191	NS
NPLD.ba.rel	Salicaceae	0.13607	0.015767	0.12477	-0.222272	0.262328	0.8266	0.1736	0.347	NS
NPLD.ba.rel	Sapotaceae	0.161581	0.0183	0.140722	-0.254951	0.297098	0.841	0.1592	0.3182	NS
NPLD.ba.rel	Anacardiaceae	0.172587	-0.006355	0.128013	-0.248178	0.258949	0.9192	0.081	0.1618	NS
NPLD.ba.rel	Rhamnaceae	-0.008228	-0.022747	0.122409	-0.208784	0.278208	0.6202	0.3802	0.76	NS
SB.ba.rel	CAI.0.20	0.17454	0.058519	0.136843	-0.206038	0.329262	0.7996	0.2006	0.401	NS
SB.ba.rel	CAI.20.100	0.084771	0.050504	0.130741	-0.188209	0.321275	0.6196	0.3806	0.761	NS
SB.ba.rel	WSG	0.391352	0.144399	0.111495	-0.076197	0.353726	0.991	0.0092	0.0182	*
SB.ba.rel	P.rel	-0.490573	-0.103988	0.128635	-0.342349	0.154078	0.0004	0.9998	0.0006	***
SB.ba.rel	NPLD.rel	-0.315294	-0.096024	0.119982	-0.317391	0.143515	0.0266	0.9736	0.053	NS
SB.ba.rel	SB.rel	0.689032	0.164451	0.136391	-0.101927	0.431861	1	0	0	***
SB.ba.rel	P.ba.rel	-0.561444	-0.080615	0.138126	-0.362437	0.177458	0	1	0	***
SB.ba.rel	NPLD.ba.rel	-0.238554	-0.023203	0.126762	-0.261145	0.232288	0.04	0.9602	0.0798	NS
SB.ba.rel	SB.ba.rel	1	0.131273	0.168636	-0.178471	0.48647	1	0	0	***
SB.ba.rel	Greenwayodendron_suaveolens	0.268679	0.164728	0.118673	-0.043555	0.40571	0.7958	0.2044	0.4086	NS
SB.ba.rel	Strombosia_pustulata	0.023926	0.117693	0.127234	-0.133295	0.373063	0.227	0.7732	0.4538	NS
SB.ba.rel	Alstonia_boonei	-0.210983	-0.116931	0.08896	-0.287419	0.089126	0.1222	0.878	0.2442	NS
SB.ba.rel	Desbordesia_glaucescens	0.096996	-0.065795	0.11173	-0.263346	0.195591	0.9158	0.0844	0.1686	NS
SB.ba.rel	Annickia_affinis	0.250123	0.011961	0.129225	-0.219694	0.288943	0.9516	0.0486	0.097	NS
SB.ba.rel	Musanga_cecropioides	-0.196187	-0.057849	0.122096	-0.277383	0.204327	0.0996	0.9022	0.1974	NS
SB.ba.rel	Macaranga_sp.	-0.125985	-0.000893	0.126454	-0.243188	0.269716	0.1506	0.8496	0.301	NS
SB.ba.rel	Terminalia_superba	-0.206616	-0.072956	0.10855	-0.297041	0.131792	0.129	0.8712	0.2578	NS
SB.ba.rel	Hylodendron_gabunense	-0.231813	-0.030577	0.107989	-0.226853	0.19362	0.0212	0.979	0.0422	*
SB.ba.rel	Funtumia_elastica	-0.265694	-0.14099	0.112648	-0.362208	0.069162	0.1486	0.8516	0.297	NS
SB.ba.rel	Anonidium_mannii	0.060189	-0.093142	0.148659	-0.38178	0.174609	0.8486	0.1516	0.303	NS
SB.ba.rel	Petersianthus_macrocarpus	-0.167869	-0.133592	0.108855	-0.343166	0.082915	0.3758	0.6244	0.7514	NS
SB.ba.rel	Homalium_sp.	-0.180773	-0.091776	0.137177	-0.363207	0.16655	0.2666	0.7336	0.533	NS
SB.ba.rel	Celtis_adolfi-friderici	-0.087632	-0.104216	0.114808	-0.298762	0.124256	0.5664	0.4338	0.8674	NS
SB.ba.rel	Hexalobus_crispiflorus	0.112748	0.025335	0.126752	-0.207023	0.278438	0.749	0.2512	0.5022	NS
SB.ba.rel	Xylopia_quintasii	0.049697	0.008051	0.137987	-0.246842	0.277894	0.617	0.3832	0.7662	NS
SB.ba.rel	Entandrophragma_cylindricum	-0.117705	0.124337	0.116939	-0.091278	0.344898	0.0078	0.9924	0.0154	*
SB.ba.rel	Triplochiton_scleroxylon	-0.243206	-0.102942	0.135058	-0.355601	0.176168	0.1488	0.8514	0.2974	NS
SB.ba.rel	Sterculia_rhinopetala	0.130531	-0.129635	0.106462	-0.39965	0.130531	1	0.0276	0.0276	*
SB.ba.rel	Strombosiopsis_tetrandra	-0.068676	-0.028732	0.135553	-0.294253	0.243521	0.3836	0.6166	0.767	NS
SB.ba.rel	Duboscia_macrocarpa	0.058545	-0.047563	0.124365	-0.280293	0.21422	0.8086	0.1916	0.383	NS
SB.ba.rel	Erythrophleum_suaveolens	-0.077136	0.116014	0.122276	-0.123863	0.348197	0.0556	0.9446	0.111	NS
SB.ba.rel	Annonaceae	0.284403	0.087889	0.127543	-0.163815	0.338761	0.936	0.0642	0.1282	NS
SB.ba.rel	Fabaceae	-0.032687	0.069439	0.12807	-0.173059	0.320384	0.2194	0.7808	0.4386	NS
SB.ba.rel	Malvaceae	-0.111401	-0.177394	0.096176	-0.364542	0.018157	0.7518	0.2484	0.4966	NS
SB.ba.rel	Apocynaceae	-0.37379	-0.181703	0.100894	-0.379873	0.019619	0.0292	0.971	0.0582	NS
SB.ba.rel	Erythropalaceae	-0.007547	0.100059	0.127741	-0.150938	0.361699	0.2028	0.7974	0.4054	NS
SB.ba.rel	Euphorbiaceae	-0.181299	0.067784	0.128689	-0.177008	0.330096	0.0244	0.9758	0.0486	*
SB.ba.rel	Irvingiaceae	0.179974	-0.033794	0.119328	-0.256867	0.238342	0.9478	0.0524	0.1046	NS
SB.ba.rel	Meliaceae	0.067873	0.073129	0.135469	-0.185355	0.345147	0.4958	0.5044	0.9914	NS
SB.ba.rel	Urticaceae	-0.172299	-0.056722	0.123244	-0.274782	0.207112	0.1764	0.824	0.3524	NS
SB.ba.rel	Combretaceae	-0.149219	-0.056664	0.109963	-0.287032	0.146139	0.2008	0.7994	0.4014	NS
SB.ba.rel	Cannabaceae	-0.091364	-0.116177	0.118428	-0.323644	0.112287	0.5706	0.4296	0.859	NS
SB.ba.rel	Phyllanthaceae	-0.020974	0.032858	0.150859	-0.240025	0.358279	0.3786	0.6216	0.757	NS
SB.ba.rel	Rubiaceae	-0.300088	-0.049189	0.118166	-0.254094	0.208961	0.0082	0.992	0.0162	*
SB.ba.rel	Lecythidaceae	-0.167869	-0.133592	0.108855	-0.343166	0.082915	0.3758	0.6244	0.7514	NS
SB.ba.rel	Salicaceae	-0.184034	-0.097089	0.135591	-0.363655	0.159152	0.2712	0.729	0.5422	NS
SB.ba.rel	Sapotaceae	-0.297586	-0.111882	0.122685	-0.331733	0.145743	0.056	0.9442	0.1118	NS
SB.ba.rel	Anacardiaceae	0.087826	0.058939	0.139542	-0.196437	0.340721	0.5892	0.411	0.8218	NS
SB.ba.rel	Rhamnaceae	-0.126745	-0.043731	0.126625	-0.304468	0.221994	0.2574	0.743	0.5144	NS
Greenwayodendron_suaveolens	CAI.0.20	0.13496	0.084905	0.122071	-0.17287	0.309674	0.6468	0.3604	0.7136	NS
Greenwayodendron_suaveolens	CAI.20.100	5.4e-05	0.072517	0.137636	-0.190421	0.32213	0.3188	0.6814	0.6374	NS
Greenwayodendron_suaveolens	WSG	0.328096	0.186361	0.105746	-0.025539	0.380464	0.9124	0.0878	0.1754	NS
Greenwayodendron_suaveolens	P.rel	-0.461408	-0.135572	0.111172	-0.356121	0.074258	0.0014	0.9988	0.0026	**
Greenwayodendron_suaveolens	NPLD.rel	-0.310008	-0.1282	0.115225	-0.345883	0.111565	0.0474	0.9528	0.0946	NS
Greenwayodendron_suaveolens	SB.rel	0.65655	0.216297	0.134611	-0.046549	0.47335	1	0	0	***
Greenwayodendron_suaveolens	P.ba.rel	-0.268545	-0.092044	0.136359	-0.353112	0.16051	0.1034	0.8968	0.2066	NS
Greenwayodendron_suaveolens	NPLD.ba.rel	0.074028	-0.038041	0.117581	-0.25732	0.196102	0.8256	0.1746	0.349	NS
Greenwayodendron_suaveolens	SB.ba.rel	0.268679	0.162751	0.117395	-0.04571	0.401329	0.8036	0.1966	0.393	NS
Greenwayodendron_suaveolens	Greenwayodendron_suaveolens	1	0.210791	0.197346	-0.144131	0.664297	1	0	0	***
Greenwayodendron_suaveolens	Strombosia_pustulata	0.322336	0.141905	0.149902	-0.158394	0.42166	0.8852	0.12	0.2348	NS
Greenwayodendron_suaveolens	Alstonia_boonei	-0.083645	-0.099043	0.074314	-0.243008	0.051572	0.6036	0.4186	0.815	NS
Greenwayodendron_suaveolens	Desbordesia_glaucescens	-0.252401	-0.056874	0.109002	-0.255973	0.183387	0.0302	0.973	0.0572	NS
Greenwayodendron_suaveolens	Annickia_affinis	0.288329	0.006595	0.123106	-0.211599	0.25468	0.9854	0.0156	0.0302	*
Greenwayodendron_suaveolens	Musanga_cecropioides	-0.202594	-0.102633	0.068825	-0.204795	0.098971	0.0514	0.968	0.0834	NS
Greenwayodendron_suaveolens	Macaranga_sp.	0.138966	0.00344	0.115095	-0.195216	0.257689	0.8784	0.1282	0.2498	NS
Greenwayodendron_suaveolens	Terminalia_superba	-0.026304	-0.05601	0.09717	-0.235906	0.134554	0.6302	0.3866	0.7564	NS
Greenwayodendron_suaveolens	Hylodendron_gabunense	-0.181342	-0.053489	0.111763	-0.25153	0.150883	0.1674	0.8438	0.3236	NS
Greenwayodendron_suaveolens	Funtumia_elastica	-0.146576	-0.158413	0.078484	-0.315456	-0.008401	0.5804	0.4564	0.876	NS
Greenwayodendron_suaveolens	Anonidium_mannii	0.044788	-0.095205	0.100753	-0.280792	0.109904	0.9116	0.0962	0.1846	NS
Greenwayodendron_suaveolens	Petersianthus_macrocarpus	-0.137965	-0.185486	0.078409	-0.333586	-0.030037	0.745	0.2824	0.5374	NS
Greenwayodendron_suaveolens	Homalium_sp.	-0.057561	-0.109617	0.103356	-0.306601	0.093642	0.7074	0.319	0.6116	NS
Greenwayodendron_suaveolens	Celtis_adolfi-friderici	0.121421	-0.100942	0.085128	-0.239501	0.080562	0.9964	0.005	0.0086	**
Greenwayodendron_suaveolens	Hexalobus_crispiflorus	0.124629	0.043098	0.132043	-0.186075	0.30875	0.7342	0.2934	0.5592	NS
Greenwayodendron_suaveolens	Xylopia_quintasii	-0.042848	0.037022	0.125338	-0.183745	0.288675	0.2914	0.7328	0.5586	NS
Greenwayodendron_suaveolens	Entandrophragma_cylindricum	0.419932	0.167738	0.186433	-0.190196	0.499514	0.9138	0.0984	0.1846	NS
Greenwayodendron_suaveolens	Triplochiton_scleroxylon	-0.184219	-0.118328	0.107929	-0.297094	0.114091	0.3078	0.7228	0.585	NS
Greenwayodendron_suaveolens	Sterculia_rhinopetala	-0.126761	-0.124658	0.073707	-0.259175	0.047469	0.5658	0.4618	0.896	NS
Greenwayodendron_suaveolens	Strombosiopsis_tetrandra	-0.01878	-0.017779	0.112836	-0.207548	0.20431	0.5284	0.496	0.9676	NS
Greenwayodendron_suaveolens	Duboscia_macrocarpa	-0.181038	-0.050025	0.111826	-0.25271	0.177319	0.126	0.894	0.232	NS
Greenwayodendron_suaveolens	Erythrophleum_suaveolens	0.169355	0.144563	0.136694	-0.153371	0.350888	0.5196	0.5084	0.9888	NS
Greenwayodendron_suaveolens	Annonaceae	0.750705	0.122508	0.190129	-0.225023	0.525983	0.9994	0.0008	0.0014	**
Greenwayodendron_suaveolens	Fabaceae	0.051508	0.067739	0.119485	-0.155798	0.301275	0.4882	0.5178	0.9704	NS
Greenwayodendron_suaveolens	Malvaceae	-0.265792	-0.183818	0.083033	-0.331713	0.002966	0.165	0.8442	0.3208	NS
Greenwayodendron_suaveolens	Apocynaceae	-0.21188	-0.190099	0.081951	-0.353443	-0.027233	0.4008	0.6118	0.789	NS
Greenwayodendron_suaveolens	Erythropalaceae	0.300631	0.128128	0.161346	-0.186817	0.426301	0.8536	0.152	0.2984	NS
Greenwayodendron_suaveolens	Euphorbiaceae	-0.014691	0.091349	0.132455	-0.142647	0.358288	0.252	0.7552	0.4968	NS
Greenwayodendron_suaveolens	Irvingiaceae	-0.13021	-0.021693	0.113787	-0.234365	0.219214	0.179	0.8276	0.3514	NS
Greenwayodendron_suaveolens	Meliaceae	0.221429	0.107014	0.120356	-0.120184	0.347563	0.8292	0.1816	0.3524	NS
Greenwayodendron_suaveolens	Urticaceae	-0.213062	-0.099732	0.070428	-0.206713	0.106491	0.0124	0.9934	0.019	*
Greenwayodendron_suaveolens	Combretaceae	0.001468	-0.035466	0.091607	-0.212547	0.13766	0.6596	0.363	0.7034	NS
Greenwayodendron_suaveolens	Cannabaceae	0.049282	-0.118557	0.083994	-0.277211	0.049282	0.9756	0.0276	0.052	NS
Greenwayodendron_suaveolens	Phyllanthaceae	-0.01613	0.041422	0.121584	-0.182362	0.28665	0.3392	0.6768	0.6624	NS
Greenwayodendron_suaveolens	Rubiaceae	0.03186	-0.042035	0.102271	-0.225448	0.181957	0.7854	0.2308	0.4454	NS
Greenwayodendron_suaveolens	Lecythidaceae	-0.137965	-0.185486	0.078409	-0.333586	-0.030037	0.745	0.2824	0.5374	NS
Greenwayodendron_suaveolens	Salicaceae	-0.09098	-0.120025	0.101236	-0.305465	0.083785	0.6378	0.3926	0.7548	NS
Greenwayodendron_suaveolens	Sapotaceae	-0.098157	-0.143879	0.101932	-0.342138	0.05925	0.6786	0.3488	0.6702	NS
Greenwayodendron_suaveolens	Anacardiaceae	0.150369	0.072572	0.108904	-0.119434	0.295648	0.7688	0.2592	0.4904	NS
Greenwayodendron_suaveolens	Rhamnaceae	0.122151	-0.030487	0.122629	-0.255441	0.231995	0.8986	0.1074	0.2088	NS
Strombosia_pustulata	CAI.0.20	0.09094	0.050062	0.134955	-0.198539	0.318904	0.6326	0.3792	0.7466	NS
Strombosia_pustulata	CAI.20.100	0.029331	0.047549	0.157663	-0.214268	0.388287	0.491	0.5094	0.9816	NS
Strombosia_pustulata	WSG	0.265551	0.128265	0.101983	-0.086381	0.310849	0.9144	0.0858	0.1714	NS
Strombosia_pustulata	P.rel	-0.318605	-0.092525	0.128078	-0.322057	0.177651	0.028	0.9722	0.0558	NS
Strombosia_pustulata	NPLD.rel	-0.026716	-0.082182	0.117273	-0.300411	0.158797	0.6852	0.315	0.6298	NS
Strombosia_pustulata	SB.rel	0.335284	0.144271	0.122154	-0.08927	0.382434	0.937	0.0632	0.1262	NS
Strombosia_pustulata	P.ba.rel	-0.130896	-0.07073	0.126233	-0.316281	0.166273	0.3268	0.6734	0.6534	NS
Strombosia_pustulata	NPLD.ba.rel	0.132141	-0.022899	0.13719	-0.278965	0.263276	0.871	0.1292	0.2582	NS
Strombosia_pustulata	SB.ba.rel	0.023926	0.118007	0.130016	-0.134152	0.379218	0.2296	0.7706	0.459	NS
Strombosia_pustulata	Greenwayodendron_suaveolens	0.322336	0.141695	0.148666	-0.16634	0.413714	0.8904	0.1182	0.2278	NS
Strombosia_pustulata	Strombosia_pustulata	1	0.097949	0.157458	-0.147366	0.509259	1	0	0	***
Strombosia_pustulata	Alstonia_boonei	-0.19989	-0.09993	0.111494	-0.275502	0.152969	0.2042	0.8272	0.377	NS
Strombosia_pustulata	Desbordesia_glaucescens	-0.145392	-0.051012	0.157062	-0.257249	0.407683	0.3028	0.7182	0.5846	NS
Strombosia_pustulata	Annickia_affinis	0.152108	0.009129	0.111998	-0.190767	0.252462	0.896	0.1188	0.2228	NS
Strombosia_pustulata	Musanga_cecropioides	-0.090462	-0.052625	0.070779	-0.163222	0.097182	0.3374	0.673	0.6644	NS
Strombosia_pustulata	Macaranga_sp.	-0.007938	-0.002904	0.133214	-0.191533	0.3669	0.5994	0.4324	0.833	NS
Strombosia_pustulata	Terminalia_superba	0.177764	-0.065442	0.124719	-0.254726	0.194724	0.9674	0.037	0.0696	NS
Strombosia_pustulata	Hylodendron_gabunense	0.216107	-0.028191	0.116334	-0.22348	0.224248	0.9726	0.0322	0.0596	NS
Strombosia_pustulata	Funtumia_elastica	-0.067529	-0.121544	0.123385	-0.334624	0.132791	0.6862	0.3532	0.667	NS
Strombosia_pustulata	Anonidium_mannii	-0.058293	-0.080769	0.144482	-0.274562	0.312452	0.655	0.3734	0.7184	NS
Strombosia_pustulata	Petersianthus_macrocarpus	-0.017271	-0.116665	0.113672	-0.287183	0.135288	0.8042	0.2168	0.4126	NS
Strombosia_pustulata	Homalium_sp.	-0.09722	-0.079884	0.12608	-0.298376	0.196776	0.4914	0.5534	0.938	NS
Strombosia_pustulata	Celtis_adolfi-friderici	-0.003577	-0.088559	0.139609	-0.276061	0.268908	0.778	0.2426	0.4646	NS
Strombosia_pustulata	Hexalobus_crispiflorus	0.354314	0.021665	0.132482	-0.226263	0.294255	0.9934	0.0082	0.0148	*
Strombosia_pustulata	Xylopia_quintasii	0.255187	0.012114	0.145635	-0.249474	0.312863	0.948	0.0662	0.1182	NS
Strombosia_pustulata	Entandrophragma_cylindricum	0.216817	0.107263	0.147526	-0.136998	0.4168	0.78	0.2488	0.4688	NS
Strombosia_pustulata	Triplochiton_scleroxylon	0.04896	-0.087188	0.110284	-0.273646	0.175197	0.8948	0.1212	0.2264	NS
Strombosia_pustulata	Sterculia_rhinopetala	-0.098368	-0.106648	0.120109	-0.292359	0.156245	0.5904	0.523	0.9326	NS
Strombosia_pustulata	Strombosiopsis_tetrandra	-0.136036	-0.020165	0.141561	-0.240528	0.326713	0.21	0.8252	0.3848	NS
Strombosia_pustulata	Duboscia_macrocarpa	-0.248199	-0.036802	0.13985	-0.232613	0.37524	0.0226	0.9884	0.0342	*
Strombosia_pustulata	Erythrophleum_suaveolens	0.001324	0.099903	0.139613	-0.121493	0.439957	0.272	0.7838	0.4882	NS
Strombosia_pustulata	Annonaceae	0.350786	0.075604	0.156006	-0.191502	0.401231	0.9544	0.0474	0.093	NS
Strombosia_pustulata	Fabaceae	0.081575	0.059045	0.130663	-0.174793	0.324908	0.5876	0.427	0.8394	NS
Strombosia_pustulata	Malvaceae	-0.082477	-0.149031	0.104289	-0.32949	0.076318	0.7526	0.2638	0.5112	NS
Strombosia_pustulata	Apocynaceae	-0.18476	-0.156566	0.098514	-0.329315	0.045458	0.4298	0.5934	0.8364	NS
Strombosia_pustulata	Erythropalaceae	0.898145	0.084936	0.153216	-0.148628	0.460885	1	0	0	***
Strombosia_pustulata	Euphorbiaceae	-0.042806	0.057624	0.141702	-0.142269	0.378727	0.2598	0.7548	0.505	NS
Strombosia_pustulata	Irvingiaceae	-0.125395	-0.025106	0.157611	-0.248144	0.388979	0.2914	0.7304	0.561	NS
Strombosia_pustulata	Meliaceae	-0.002933	0.062469	0.14187	-0.16751	0.445084	0.3604	0.667	0.6934	NS
Strombosia_pustulata	Urticaceae	-0.089124	-0.051443	0.072444	-0.166439	0.094959	0.3392	0.6732	0.666	NS
Strombosia_pustulata	Combretaceae	0.202927	-0.051007	0.123909	-0.245556	0.211389	0.9734	0.0302	0.0568	NS
Strombosia_pustulata	Cannabaceae	0.011854	-0.10035	0.131201	-0.323785	0.201189	0.828	0.1856	0.3576	NS
Strombosia_pustulata	Phyllanthaceae	-0.163501	0.029076	0.140326	-0.215143	0.363249	0.0688	0.942	0.1268	NS
Strombosia_pustulata	Rubiaceae	-0.153261	-0.042461	0.129609	-0.24652	0.257078	0.2064	0.8228	0.3836	NS
Strombosia_pustulata	Lecythidaceae	-0.017271	-0.116665	0.113672	-0.287183	0.135288	0.8042	0.2168	0.4126	NS
Strombosia_pustulata	Salicaceae	-0.11708	-0.08435	0.122501	-0.296741	0.173142	0.4476	0.5948	0.8528	NS
Strombosia_pustulata	Sapotaceae	0.352121	-0.10035	0.138971	-0.305103	0.228892	0.9976	0.0036	0.006	**
Strombosia_pustulata	Anacardiaceae	0.055862	0.050286	0.114747	-0.160775	0.290553	0.5622	0.5008	0.9386	NS
Strombosia_pustulata	Rhamnaceae	-0.094648	-0.039952	0.146042	-0.226028	0.347267	0.4612	0.5834	0.8778	NS
Alstonia_boonei	CAI.0.20	0.200911	0.041098	0.110407	-0.164147	0.271283	0.9078	0.0968	0.189	NS
Alstonia_boonei	CAI.20.100	0.160952	0.027354	0.109055	-0.159574	0.231694	0.8786	0.1216	0.243	NS
Alstonia_boonei	WSG	-0.179553	-0.079082	0.0672	-0.213326	0.051516	0.0688	0.9314	0.1374	NS
Alstonia_boonei	P.rel	0.102174	0.027884	0.103236	-0.150533	0.24441	0.7624	0.2378	0.4754	NS
Alstonia_boonei	NPLD.rel	-0.0068	0.022152	0.087133	-0.139396	0.184992	0.3926	0.6076	0.785	NS
Alstonia_boonei	SB.rel	-0.097838	-0.04183	0.077671	-0.199493	0.10962	0.233	0.7672	0.4658	NS
Alstonia_boonei	P.ba.rel	0.213238	0.121909	0.103326	-0.064739	0.353459	0.818	0.1822	0.3642	NS
Alstonia_boonei	NPLD.ba.rel	-0.060902	-0.038981	0.091821	-0.209906	0.136784	0.4016	0.5986	0.803	NS
Alstonia_boonei	SB.ba.rel	-0.210983	-0.115981	0.089775	-0.293934	0.091301	0.1226	0.8776	0.245	NS
Alstonia_boonei	Greenwayodendron_suaveolens	-0.083645	-0.100513	0.073744	-0.247837	0.046743	0.6156	0.4106	0.795	NS
Alstonia_boonei	Strombosia_pustulata	-0.19989	-0.100359	0.111227	-0.275502	0.152969	0.2076	0.826	0.3816	NS
Alstonia_boonei	Alstonia_boonei	1	0.462354	0.132984	0.234104	0.857033	1	0	0	***
Alstonia_boonei	Desbordesia_glaucescens	0.188553	0.217084	0.145697	0.029929	0.558677	0.5196	0.5096	0.99	NS
Alstonia_boonei	Annickia_affinis	-0.049674	-0.077136	0.070529	-0.20215	0.072306	0.6918	0.3564	0.6646	NS
Alstonia_boonei	Musanga_cecropioides	-0.185136	-0.169567	0.045355	-0.222374	-0.031529	0.4886	0.5772	0.9114	NS
Alstonia_boonei	Macaranga_sp.	0.040702	0.027567	0.106404	-0.145265	0.245265	0.5864	0.44	0.8536	NS
Alstonia_boonei	Terminalia_superba	0.49866	0.357476	0.13737	0.096659	0.59143	0.8602	0.1612	0.301	NS
Alstonia_boonei	Hylodendron_gabunense	-0.083826	-0.07158	0.077253	-0.232248	0.084386	0.4526	0.5964	0.8562	NS
Alstonia_boonei	Funtumia_elastica	0.285145	0.279732	0.110883	0.074119	0.496171	0.5004	0.5592	0.9412	NS
Alstonia_boonei	Anonidium_mannii	0.333023	0.278189	0.094958	0.095183	0.483238	0.7438	0.3078	0.564	NS
Alstonia_boonei	Petersianthus_macrocarpus	0.138606	0.013657	0.094241	-0.14668	0.195664	0.9204	0.1052	0.1848	NS
Alstonia_boonei	Homalium_sp.	-0.059618	0.1268	0.102961	-0.078427	0.316545	0.058	0.963	0.095	NS
Alstonia_boonei	Celtis_adolfi-friderici	0.317079	0.319233	0.112647	0.115474	0.547484	0.4794	0.5734	0.906	NS
Alstonia_boonei	Hexalobus_crispiflorus	0.097796	0.092763	0.101126	-0.096878	0.316805	0.5784	0.5106	0.9322	NS
Alstonia_boonei	Xylopia_quintasii	0.052909	0.208682	0.116336	0.000331	0.438487	0.0842	0.9438	0.1404	NS
Alstonia_boonei	Entandrophragma_cylindricum	-0.01764	-0.040883	0.070496	-0.167228	0.094551	0.682	0.4206	0.7386	NS
Alstonia_boonei	Triplochiton_scleroxylon	0.223247	0.164665	0.087003	0.018658	0.342591	0.7604	0.2938	0.5334	NS
Alstonia_boonei	Sterculia_rhinopetala	0.267218	0.41373	0.121048	0.193531	0.768286	0.1056	0.922	0.1836	NS
Alstonia_boonei	Strombosiopsis_tetrandra	0.383428	0.135581	0.110897	-0.052037	0.383428	0.9754	0.0372	0.0618	NS
Alstonia_boonei	Duboscia_macrocarpa	0.118316	0.102892	0.127864	-0.109022	0.364599	0.629	0.424	0.795	NS
Alstonia_boonei	Erythrophleum_suaveolens	-0.144054	-0.110829	0.085045	-0.272013	0.06921	0.4078	0.6862	0.7216	NS
Alstonia_boonei	Annonaceae	0.043674	0.036514	0.078996	-0.103486	0.200031	0.5598	0.4526	0.8928	NS
Alstonia_boonei	Fabaceae	-0.188744	-0.185974	0.072672	-0.331348	-0.04614	0.4916	0.5378	0.9538	NS
Alstonia_boonei	Malvaceae	0.466353	0.446167	0.09487	0.257253	0.637923	0.554	0.465	0.911	NS
Alstonia_boonei	Apocynaceae	0.814075	0.443771	0.10943	0.260921	0.709952	1	0	0	***
Alstonia_boonei	Erythropalaceae	-0.021424	-0.036022	0.112274	-0.222747	0.220164	0.6076	0.4206	0.813	NS
Alstonia_boonei	Euphorbiaceae	-0.118725	-0.036353	0.097029	-0.205081	0.157612	0.2344	0.7854	0.449	NS
Alstonia_boonei	Irvingiaceae	0.17427	0.16001	0.14338	-0.031771	0.493987	0.6718	0.3468	0.675	NS
Alstonia_boonei	Meliaceae	0.335716	0.056556	0.130807	-0.186625	0.346829	0.9718	0.0364	0.0646	NS
Alstonia_boonei	Urticaceae	-0.178666	-0.158004	0.047113	-0.214466	-0.017563	0.4154	0.642	0.7734	NS
Alstonia_boonei	Combretaceae	0.475075	0.344546	0.138514	0.084225	0.577931	0.8264	0.1972	0.3708	NS
Alstonia_boonei	Cannabaceae	0.180202	0.317362	0.116072	0.127898	0.525409	0.187	0.8384	0.3486	NS
Alstonia_boonei	Phyllanthaceae	-0.008764	-0.048092	0.127584	-0.234741	0.342756	0.7194	0.316	0.5966	NS
Alstonia_boonei	Rubiaceae	0.128542	0.177355	0.119054	-0.052829	0.479949	0.335	0.7112	0.6238	NS
Alstonia_boonei	Lecythidaceae	0.138606	0.013657	0.094241	-0.14668	0.195664	0.9204	0.1052	0.1848	NS
Alstonia_boonei	Salicaceae	-0.105545	0.105875	0.103822	-0.105545	0.280819	0.0358	0.9776	0.0582	NS
Alstonia_boonei	Sapotaceae	-0.019469	0.103477	0.113162	-0.069398	0.31339	0.1574	0.8914	0.266	NS
Alstonia_boonei	Anacardiaceae	-0.108476	-0.070638	0.098344	-0.240138	0.154848	0.4106	0.6884	0.7222	NS
Alstonia_boonei	Rhamnaceae	0.25036	0.221334	0.116893	0.003561	0.468124	0.6244	0.4326	0.8082	NS
Desbordesia_glaucescens	CAI.0.20	0.007612	0.012772	0.115766	-0.168067	0.267877	0.5488	0.4636	0.9148	NS
Desbordesia_glaucescens	CAI.20.100	-0.158978	0.009589	0.220646	-0.305702	0.433209	0.3052	0.6954	0.6098	NS
Desbordesia_glaucescens	WSG	0.115799	-0.045824	0.074514	-0.20027	0.092667	0.9902	0.01	0.0198	*
Desbordesia_glaucescens	P.rel	0.003933	0.020072	0.132266	-0.172631	0.325813	0.5264	0.4738	0.9474	NS
Desbordesia_glaucescens	NPLD.rel	-0.033094	0.01724	0.128314	-0.208004	0.26906	0.3682	0.632	0.7362	NS
Desbordesia_glaucescens	SB.rel	0.016925	-0.030927	0.09199	-0.237175	0.135224	0.6874	0.3128	0.6254	NS
Desbordesia_glaucescens	P.ba.rel	0.053729	0.061631	0.125783	-0.142642	0.334878	0.5486	0.4516	0.903	NS
Desbordesia_glaucescens	NPLD.ba.rel	-0.150101	-0.014876	0.138816	-0.26038	0.251051	0.1904	0.8098	0.3806	NS
Desbordesia_glaucescens	SB.ba.rel	0.096996	-0.064016	0.112843	-0.26608	0.196262	0.9098	0.0904	0.1806	NS
Desbordesia_glaucescens	Greenwayodendron_suaveolens	-0.252401	-0.055322	0.109431	-0.255973	0.179815	0.0292	0.973	0.0562	NS
Desbordesia_glaucescens	Strombosia_pustulata	-0.145392	-0.046502	0.156926	-0.257249	0.401468	0.2794	0.7406	0.5388	NS
Desbordesia_glaucescens	Alstonia_boonei	0.188553	0.212474	0.142522	0.022376	0.558677	0.5288	0.5032	0.9744	NS
Desbordesia_glaucescens	Desbordesia_glaucescens	1	0.096047	0.263713	-0.212418	0.832385	1	0	0	***
Desbordesia_glaucescens	Annickia_affinis	0.015463	-0.03642	0.086715	-0.187546	0.150803	0.7512	0.2744	0.5232	NS
Desbordesia_glaucescens	Musanga_cecropioides	-0.092571	-0.07064	0.040934	-0.127002	0.014162	0.4124	0.6162	0.7962	NS
Desbordesia_glaucescens	Macaranga_sp.	-0.094991	0.01595	0.144562	-0.177524	0.400208	0.2418	0.7832	0.4586	NS
Desbordesia_glaucescens	Terminalia_superba	0.245419	0.164583	0.162134	-0.151049	0.466526	0.6848	0.3312	0.6464	NS
Desbordesia_glaucescens	Hylodendron_gabunense	-0.005386	-0.025836	0.092246	-0.181041	0.17027	0.6158	0.4154	0.7996	NS
Desbordesia_glaucescens	Funtumia_elastica	0.039419	0.134289	0.106201	-0.080651	0.31558	0.2252	0.8068	0.4184	NS
Desbordesia_glaucescens	Anonidium_mannii	-0.024982	0.13162	0.163116	-0.117574	0.595384	0.1602	0.8478	0.3124	NS
Desbordesia_glaucescens	Petersianthus_macrocarpus	-0.186136	0.019038	0.173577	-0.23889	0.330863	0.1378	0.8864	0.2514	NS
Desbordesia_glaucescens	Homalium_sp.	0.061423	0.060507	0.128704	-0.133345	0.339662	0.5894	0.446	0.8566	NS
Desbordesia_glaucescens	Celtis_adolfi-friderici	-0.03718	0.151808	0.182127	-0.079786	0.612566	0.1188	0.9008	0.218	NS
Desbordesia_glaucescens	Hexalobus_crispiflorus	0.027169	0.040358	0.114858	-0.152826	0.279163	0.5162	0.543	0.9732	NS
Desbordesia_glaucescens	Xylopia_quintasii	0.4733	0.093225	0.152206	-0.135997	0.408481	0.9958	0.0052	0.0094	**
Desbordesia_glaucescens	Entandrophragma_cylindricum	-0.213987	-0.027078	0.114492	-0.213987	0.21477	0.0368	0.9778	0.059	NS
Desbordesia_glaucescens	Triplochiton_scleroxylon	0.322172	0.080323	0.126065	-0.119208	0.385226	0.9548	0.0538	0.099	NS
Desbordesia_glaucescens	Sterculia_rhinopetala	0.191485	0.192492	0.155149	-0.081036	0.464006	0.5276	0.5594	0.9682	NS
Desbordesia_glaucescens	Strombosiopsis_tetrandra	0.074702	0.058891	0.12696	-0.140034	0.450488	0.627	0.4294	0.8024	NS
Desbordesia_glaucescens	Duboscia_macrocarpa	0.387078	0.047145	0.186418	-0.187458	0.555235	0.9422	0.0604	0.1182	NS
Desbordesia_glaucescens	Erythrophleum_suaveolens	-0.037502	-0.056423	0.091303	-0.211024	0.136019	0.6262	0.4324	0.8062	NS
Desbordesia_glaucescens	Annonaceae	-0.005391	0.01128	0.103567	-0.177739	0.214578	0.4514	0.5582	0.8932	NS
Desbordesia_glaucescens	Fabaceae	-0.101058	-0.086725	0.094863	-0.25342	0.113811	0.4718	0.542	0.9298	NS
Desbordesia_glaucescens	Malvaceae	0.319211	0.209923	0.141643	-0.057542	0.533364	0.7968	0.2104	0.4136	NS
Desbordesia_glaucescens	Apocynaceae	0.243313	0.209145	0.120484	0.021888	0.483993	0.6902	0.3272	0.637	NS
Desbordesia_glaucescens	Erythropalaceae	-0.106206	-0.018436	0.150604	-0.207468	0.429883	0.2868	0.7358	0.551	NS
Desbordesia_glaucescens	Euphorbiaceae	-0.063072	-0.01816	0.120501	-0.195081	0.252046	0.4408	0.5732	0.8676	NS
Desbordesia_glaucescens	Irvingiaceae	0.926319	0.068191	0.265901	-0.256121	0.763405	1	0	0	***
Desbordesia_glaucescens	Meliaceae	-0.069021	0.018329	0.143801	-0.192329	0.391327	0.322	0.7014	0.6206	NS
Desbordesia_glaucescens	Urticaceae	-0.049527	-0.065926	0.045011	-0.13559	0.029916	0.644	0.3838	0.7398	NS
Desbordesia_glaucescens	Combretaceae	0.274605	0.157145	0.167252	-0.166658	0.449588	0.7416	0.2754	0.5338	NS
Desbordesia_glaucescens	Cannabaceae	-0.053287	0.150974	0.155712	-0.099713	0.457395	0.1084	0.9086	0.1998	NS
Desbordesia_glaucescens	Phyllanthaceae	-0.165748	-0.023159	0.146432	-0.221465	0.335702	0.1262	0.894	0.2322	NS
Desbordesia_glaucescens	Rubiaceae	-0.015346	0.080711	0.14422	-0.166271	0.395507	0.2686	0.7542	0.5144	NS
Desbordesia_glaucescens	Lecythidaceae	-0.186136	0.019038	0.173577	-0.23889	0.330863	0.1378	0.8864	0.2514	NS
Desbordesia_glaucescens	Salicaceae	0.029305	0.051695	0.127989	-0.132225	0.327514	0.529	0.5154	0.9864	NS
Desbordesia_glaucescens	Sapotaceae	-0.093373	0.056464	0.183463	-0.191856	0.485215	0.2616	0.7652	0.4964	NS
Desbordesia_glaucescens	Anacardiaceae	-0.137506	-0.036995	0.105087	-0.202431	0.235812	0.1994	0.8586	0.3408	NS
Desbordesia_glaucescens	Rhamnaceae	0.114069	0.104702	0.149981	-0.100697	0.511388	0.5772	0.4442	0.867	NS
Annickia_affinis	CAI.0.20	0.153151	-0.012317	0.1283	-0.254012	0.24509	0.893	0.111	0.218	NS
Annickia_affinis	CAI.20.100	0.087462	-0.00755	0.123365	-0.226075	0.254075	0.779	0.2212	0.4422	NS
Annickia_affinis	WSG	-0.114359	0.009026	0.17042	-0.409997	0.318395	0.1774	0.8228	0.3546	NS
Annickia_affinis	P.rel	-0.254122	-0.001597	0.153401	-0.258818	0.342958	0.028	0.9722	0.0558	NS
Annickia_affinis	NPLD.rel	-0.16354	0.007535	0.188127	-0.324121	0.350026	0.221	0.7792	0.4418	NS
Annickia_affinis	SB.rel	0.357061	-0.003153	0.13115	-0.254759	0.252192	0.9994	0.0008	0.0014	**
Annickia_affinis	P.ba.rel	-0.178263	-0.016683	0.178886	-0.327328	0.360115	0.1904	0.8098	0.3806	NS
Annickia_affinis	NPLD.ba.rel	-0.015269	0.00992	0.177378	-0.316186	0.32868	0.441	0.5592	0.8818	NS
Annickia_affinis	SB.ba.rel	0.250123	0.010762	0.127159	-0.2211	0.278205	0.9606	0.0396	0.079	NS
Annickia_affinis	Greenwayodendron_suaveolens	0.288329	0.005511	0.122819	-0.216406	0.249873	0.9866	0.015	0.0284	*
Annickia_affinis	Strombosia_pustulata	0.152108	0.01151	0.112568	-0.182404	0.260825	0.8948	0.1172	0.2224	NS
Annickia_affinis	Alstonia_boonei	-0.049674	-0.07863	0.068118	-0.191985	0.062141	0.7012	0.3474	0.6462	NS
Annickia_affinis	Desbordesia_glaucescens	0.015463	-0.035206	0.087351	-0.187546	0.158321	0.7444	0.2836	0.5392	NS
Annickia_affinis	Annickia_affinis	1	0.012758	0.214035	-0.264796	0.605384	1	0	0	***
Annickia_affinis	Musanga_cecropioides	-0.122041	0.030432	0.194545	-0.177642	0.660998	0.2072	0.8328	0.3744	NS
Annickia_affinis	Macaranga_sp.	0.068806	-0.006707	0.128683	-0.199607	0.346475	0.7906	0.2242	0.4336	NS
Annickia_affinis	Terminalia_superba	-0.026329	-0.062009	0.06972	-0.190495	0.076275	0.7252	0.3314	0.6062	NS
Annickia_affinis	Hylodendron_gabunense	-0.234341	0.01876	0.168329	-0.224492	0.405869	0.0222	0.987	0.0352	*
Annickia_affinis	Funtumia_elastica	-0.126827	-0.043366	0.099467	-0.223776	0.147863	0.2402	0.8112	0.429	NS
Annickia_affinis	Anonidium_mannii	0.287765	-0.043262	0.126014	-0.235572	0.237923	0.9892	0.0134	0.0242	*
Annickia_affinis	Petersianthus_macrocarpus	0.183513	0.007696	0.168167	-0.214054	0.396495	0.837	0.1788	0.3418	NS
Annickia_affinis	Homalium_sp.	0.201348	-0.015438	0.136035	-0.229254	0.257513	0.9398	0.0804	0.1406	NS
Annickia_affinis	Celtis_adolfi-friderici	0.049764	-0.052267	0.083877	-0.208251	0.121435	0.897	0.1326	0.2356	NS
Annickia_affinis	Hexalobus_crispiflorus	0.302096	-0.01786	0.139378	-0.255022	0.277874	0.9884	0.017	0.0286	*
Annickia_affinis	Xylopia_quintasii	-0.061554	-0.040109	0.097368	-0.20112	0.165241	0.4746	0.5866	0.888	NS
Annickia_affinis	Entandrophragma_cylindricum	0.007726	-6.7e-05	0.128421	-0.215626	0.268303	0.5896	0.4676	0.878	NS
Annickia_affinis	Triplochiton_scleroxylon	0.226705	-0.025437	0.137174	-0.214537	0.32853	0.9224	0.0874	0.165	NS
Annickia_affinis	Sterculia_rhinopetala	0.019098	-0.070041	0.068734	-0.200946	0.107116	0.9224	0.1268	0.2044	NS
Annickia_affinis	Strombosiopsis_tetrandra	-0.229341	-0.022707	0.127194	-0.247402	0.240246	0.0486	0.9716	0.077	NS
Annickia_affinis	Duboscia_macrocarpa	-0.223804	-0.016345	0.122887	-0.204946	0.266501	0.01	0.9988	0.0112	*
Annickia_affinis	Erythrophleum_suaveolens	-0.103339	0.014342	0.115882	-0.188253	0.257546	0.1962	0.8616	0.3346	NS
Annickia_affinis	Annonaceae	0.647375	-0.013463	0.151868	-0.2651	0.333044	1	0	0	***
Annickia_affinis	Fabaceae	-0.212379	0.035325	0.136049	-0.217636	0.31336	0.0308	0.9736	0.0572	NS
Annickia_affinis	Malvaceae	-0.023865	-0.074159	0.07367	-0.199984	0.082873	0.7658	0.252	0.4862	NS
Annickia_affinis	Apocynaceae	-0.081889	-0.071559	0.085618	-0.230879	0.099489	0.4688	0.5562	0.9126	NS
Annickia_affinis	Erythropalaceae	0.044012	0.000955	0.113891	-0.204482	0.236394	0.6672	0.3558	0.6886	NS
Annickia_affinis	Euphorbiaceae	-0.072011	0.002017	0.12348	-0.221006	0.266094	0.2974	0.7222	0.5752	NS
Annickia_affinis	Irvingiaceae	0.07219	-0.028048	0.090591	-0.18241	0.164129	0.864	0.1528	0.2888	NS
Annickia_affinis	Meliaceae	0.300777	-0.012361	0.113514	-0.208102	0.234402	0.9948	0.0062	0.0114	*
Annickia_affinis	Urticaceae	-0.107413	0.028524	0.194827	-0.169777	0.667676	0.2588	0.755	0.5038	NS
Annickia_affinis	Combretaceae	0.017579	-0.060743	0.072463	-0.197425	0.079009	0.8696	0.1586	0.289	NS
Annickia_affinis	Cannabaceae	0.079766	-0.051603	0.094784	-0.211792	0.152655	0.9156	0.0992	0.1836	NS
Annickia_affinis	Phyllanthaceae	0.006838	0.006623	0.129029	-0.218102	0.29426	0.557	0.4808	0.9238	NS
Annickia_affinis	Rubiaceae	-0.152435	-0.028081	0.127803	-0.208854	0.355328	0.1442	0.8884	0.2558	NS
Annickia_affinis	Lecythidaceae	0.183513	0.007696	0.168167	-0.214054	0.396495	0.837	0.1788	0.3418	NS
Annickia_affinis	Salicaceae	0.149229	-0.011119	0.133427	-0.23536	0.266278	0.8748	0.1492	0.2744	NS
Annickia_affinis	Sapotaceae	-0.219428	-0.010599	0.122718	-0.252561	0.227868	0.0534	0.9616	0.0918	NS
Annickia_affinis	Anacardiaceae	0.03091	0.009775	0.15691	-0.253048	0.33671	0.6328	0.4142	0.7814	NS
Annickia_affinis	Rhamnaceae	-0.084797	-0.039649	0.083871	-0.185953	0.146418	0.3596	0.71	0.6496	NS
Musanga_cecropioides	CAI.0.20	-0.128383	-0.082755	0.09206	-0.246666	0.124222	0.3456	0.6702	0.6754	NS
Musanga_cecropioides	CAI.20.100	-0.206253	-0.066361	0.077005	-0.197755	0.086	0.0048	0.997	0.0078	**
Musanga_cecropioides	WSG	-0.580398	-0.091255	0.161972	-0.569966	0.190421	0.0034	0.9984	0.005	**
Musanga_cecropioides	P.rel	0.51772	0.083059	0.137367	-0.089164	0.496705	1	0.0018	0.0018	**
Musanga_cecropioides	NPLD.rel	-0.18983	0.082845	0.166156	-0.180395	0.364805	0.0026	1	0.0026	**
Musanga_cecropioides	SB.rel	-0.397834	-0.135227	0.104795	-0.382976	0.027953	0.0018	1	0.0018	**
Musanga_cecropioides	P.ba.rel	0.308827	0.003784	0.143225	-0.203236	0.352292	0.9484	0.0534	0.105	NS
Musanga_cecropioides	NPLD.ba.rel	-0.186358	0.047725	0.142483	-0.174358	0.29788	0.0018	1	0.0018	**
Musanga_cecropioides	SB.ba.rel	-0.196187	-0.058128	0.121814	-0.277383	0.203907	0.1026	0.8992	0.2034	NS
Musanga_cecropioides	Greenwayodendron_suaveolens	-0.202594	-0.10294	0.069956	-0.204795	0.098971	0.0502	0.9706	0.0796	NS
Musanga_cecropioides	Strombosia_pustulata	-0.090462	-0.051591	0.07037	-0.167052	0.097182	0.3298	0.6812	0.6486	NS
Musanga_cecropioides	Alstonia_boonei	-0.185136	-0.169106	0.045198	-0.222374	-0.031529	0.482	0.5884	0.8936	NS
Musanga_cecropioides	Desbordesia_glaucescens	-0.092571	-0.070271	0.041882	-0.127002	0.017605	0.4094	0.6224	0.787	NS
Musanga_cecropioides	Annickia_affinis	-0.122041	0.033977	0.194298	-0.177642	0.660998	0.1994	0.841	0.3584	NS
Musanga_cecropioides	Musanga_cecropioides	1	0.160881	0.223849	-0.060849	0.997878	1	0.0018	0.0018	**
Musanga_cecropioides	Macaranga_sp.	-0.072611	-0.018508	0.124107	-0.148901	0.440224	0.42	0.619	0.801	NS
Musanga_cecropioides	Terminalia_superba	-0.146271	-0.147005	0.028338	-0.17916	-0.071097	0.6968	0.3752	0.6784	NS
Musanga_cecropioides	Hylodendron_gabunense	-0.119903	0.076712	0.138321	-0.133434	0.452892	0.0888	0.9464	0.1424	NS
Musanga_cecropioides	Funtumia_elastica	0.098422	-0.032568	0.09655	-0.167946	0.172413	0.8992	0.1158	0.2166	NS
Musanga_cecropioides	Anonidium_mannii	-0.175804	-0.078634	0.08773	-0.175804	0.132311	0.0354	0.992	0.0434	*
Musanga_cecropioides	Petersianthus_macrocarpus	-0.131019	0.124228	0.162175	-0.118015	0.538674	0.0154	1	0.0154	*
Musanga_cecropioides	Homalium_sp.	0.021513	0.010486	0.137567	-0.167093	0.321569	0.6136	0.4364	0.8228	NS
Musanga_cecropioides	Celtis_adolfi-friderici	-0.131649	-0.094223	0.051554	-0.144776	0.045575	0.2874	0.782	0.5054	NS
Musanga_cecropioides	Hexalobus_crispiflorus	-0.122639	-0.081438	0.10537	-0.233558	0.121383	0.4668	0.5958	0.871	NS
Musanga_cecropioides	Xylopia_quintasii	-0.128272	-0.136658	0.050045	-0.184193	-0.000452	0.8104	0.2968	0.4864	NS
Musanga_cecropioides	Entandrophragma_cylindricum	-0.129293	-0.100014	0.074112	-0.180431	0.049691	0.4752	0.6638	0.8114	NS
Musanga_cecropioides	Triplochiton_scleroxylon	-0.048827	-0.003407	0.144689	-0.157624	0.440761	0.5388	0.5132	0.9744	NS
Musanga_cecropioides	Sterculia_rhinopetala	-0.137011	-0.128776	0.008369	-0.137011	-0.110141	0.3662	1	0.3662	NS
Musanga_cecropioides	Strombosiopsis_tetrandra	-0.085981	-0.059393	0.078982	-0.160415	0.095968	0.6236	0.5058	0.8822	NS
Musanga_cecropioides	Duboscia_macrocarpa	-0.101343	-0.017097	0.107828	-0.127249	0.304518	0.242	0.896	0.346	NS
Musanga_cecropioides	Erythrophleum_suaveolens	0.128939	-0.045494	0.081482	-0.162687	0.119218	1	0.0058	0.0058	**
Musanga_cecropioides	Annonaceae	-0.281916	-0.111359	0.11204	-0.267941	0.193217	0.0018	1	0.0018	**
Musanga_cecropioides	Fabaceae	-0.151169	0.050154	0.100838	-0.146354	0.294208	0.02	0.9882	0.0318	*
Musanga_cecropioides	Malvaceae	-0.188039	-0.10251	0.069972	-0.192927	0.058791	0.0454	0.9652	0.0802	NS
Musanga_cecropioides	Apocynaceae	0.019925	-0.093669	0.07523	-0.229244	0.085183	0.9662	0.0382	0.072	NS
Musanga_cecropioides	Erythropalaceae	-0.124871	-0.075811	0.075911	-0.201954	0.040308	0.3508	0.7092	0.6416	NS
Musanga_cecropioides	Euphorbiaceae	0.031143	-0.046321	0.081229	-0.155171	0.178095	0.8804	0.155	0.2746	NS
Musanga_cecropioides	Irvingiaceae	-0.066664	-0.065956	0.060486	-0.167057	0.075829	0.5048	0.5046	0.9998	NS
Musanga_cecropioides	Meliaceae	-0.205784	-0.104672	0.081224	-0.226047	0.12349	0.1244	0.8998	0.2246	NS
Musanga_cecropioides	Urticaceae	0.994963	0.152886	0.22415	-0.063696	0.992923	0.9982	0.0036	0.0054	**
Musanga_cecropioides	Combretaceae	-0.166744	-0.15515	0.032331	-0.199562	-0.082355	0.454	0.622	0.832	NS
Musanga_cecropioides	Cannabaceae	-0.003239	-0.080526	0.074794	-0.165357	0.154111	0.8986	0.1084	0.2098	NS
Musanga_cecropioides	Phyllanthaceae	-0.113908	-0.004665	0.09216	-0.148243	0.235159	0.1032	0.9184	0.1848	NS
Musanga_cecropioides	Rubiaceae	-0.124105	-0.062533	0.122547	-0.170607	0.36159	0.427	0.5946	0.8324	NS
Musanga_cecropioides	Lecythidaceae	-0.131019	0.124228	0.162175	-0.118015	0.538674	0.0154	1	0.0154	*
Musanga_cecropioides	Salicaceae	0.052443	0.02825	0.141526	-0.154295	0.381691	0.6498	0.3632	0.7134	NS
Musanga_cecropioides	Sapotaceae	-0.06441	0.049465	0.107101	-0.117513	0.261791	0.2018	0.8254	0.3764	NS
Musanga_cecropioides	Anacardiaceae	-0.061712	-0.015144	0.13527	-0.181738	0.298368	0.6068	0.4762	0.8694	NS
Musanga_cecropioides	Rhamnaceae	-0.104129	-0.094555	0.033137	-0.117364	0.014983	0.6064	0.5156	0.9092	NS
Macaranga_sp.	CAI.0.20	-0.041635	0.006302	0.130163	-0.23787	0.258725	0.369	0.641	0.728	NS
Macaranga_sp.	CAI.20.100	-0.13978	0.005578	0.123944	-0.218376	0.257524	0.1238	0.8764	0.2474	NS
Macaranga_sp.	WSG	-0.323615	0.002938	0.118119	-0.252101	0.213913	0.0102	0.99	0.0202	*
Macaranga_sp.	P.rel	0.311216	-0.006077	0.128802	-0.228396	0.273937	0.9866	0.0136	0.027	*
Macaranga_sp.	NPLD.rel	-0.198156	-0.001595	0.118192	-0.218032	0.230432	0.0402	0.96	0.0802	NS
Macaranga_sp.	SB.rel	-0.186184	0.007079	0.118439	-0.239315	0.221523	0.0582	0.942	0.1162	NS
Macaranga_sp.	P.ba.rel	0.197615	0.007592	0.134283	-0.269241	0.272014	0.921	0.0792	0.1582	NS
Macaranga_sp.	NPLD.ba.rel	-0.118847	-0.0058	0.131247	-0.236366	0.279645	0.206	0.7942	0.4118	NS
Macaranga_sp.	SB.ba.rel	-0.125985	-0.003465	0.122823	-0.242945	0.25867	0.147	0.8532	0.2938	NS
Macaranga_sp.	Greenwayodendron_suaveolens	0.138966	0.002783	0.117015	-0.199613	0.253292	0.8712	0.1356	0.2644	NS
Macaranga_sp.	Strombosia_pustulata	-0.007938	0.000193	0.136764	-0.191533	0.382199	0.5918	0.4418	0.85	NS
Macaranga_sp.	Alstonia_boonei	0.040702	0.030717	0.108859	-0.145265	0.254564	0.574	0.4512	0.8772	NS
Macaranga_sp.	Desbordesia_glaucescens	-0.094991	0.011718	0.142713	-0.184402	0.39333	0.2496	0.774	0.4756	NS
Macaranga_sp.	Annickia_affinis	0.068806	-0.005863	0.12808	-0.199607	0.355731	0.801	0.2186	0.4176	NS
Macaranga_sp.	Musanga_cecropioides	-0.072611	-0.019192	0.122103	-0.148901	0.440224	0.4176	0.6242	0.7934	NS
Macaranga_sp.	Macaranga_sp.	1	0.0037	0.177907	-0.202236	0.517412	1	0	0	***
Macaranga_sp.	Terminalia_superba	-0.055251	0.023619	0.137586	-0.205419	0.3014	0.3188	0.7072	0.6116	NS
Macaranga_sp.	Hylodendron_gabunense	-0.095876	-0.008115	0.106119	-0.185971	0.228469	0.225	0.799	0.426	NS
Macaranga_sp.	Funtumia_elastica	-0.056612	0.011463	0.14646	-0.263539	0.283339	0.3322	0.6912	0.641	NS
Macaranga_sp.	Anonidium_mannii	-0.000215	0.014715	0.154396	-0.216777	0.375918	0.557	0.4778	0.9208	NS
Macaranga_sp.	Petersianthus_macrocarpus	0.239178	-0.004754	0.128372	-0.228396	0.252167	0.9728	0.0366	0.0638	NS
Macaranga_sp.	Homalium_sp.	-0.17384	0.006702	0.161145	-0.242342	0.35705	0.1346	0.8938	0.2408	NS
Macaranga_sp.	Celtis_adolfi-friderici	0.221667	0.022375	0.143502	-0.197917	0.326563	0.9122	0.1062	0.194	NS
Macaranga_sp.	Hexalobus_crispiflorus	-0.068562	0.007763	0.133299	-0.24582	0.285954	0.335	0.7276	0.6074	NS
Macaranga_sp.	Xylopia_quintasii	-0.001505	0.017967	0.166351	-0.208963	0.333618	0.571	0.4606	0.8896	NS
Macaranga_sp.	Entandrophragma_cylindricum	-0.021844	0.002933	0.115829	-0.209126	0.23354	0.4588	0.5902	0.8686	NS
Macaranga_sp.	Triplochiton_scleroxylon	-0.084942	0.010092	0.163788	-0.209132	0.396297	0.359	0.7004	0.6586	NS
Macaranga_sp.	Sterculia_rhinopetala	-0.196725	0.026357	0.136685	-0.196725	0.259515	0.0506	0.977	0.0736	NS
Macaranga_sp.	Strombosiopsis_tetrandra	-0.209163	0.012604	0.140896	-0.192642	0.369074	0.015	0.9944	0.0206	*
Macaranga_sp.	Duboscia_macrocarpa	-0.107405	0.005529	0.17036	-0.210905	0.410093	0.305	0.7514	0.5536	NS
Macaranga_sp.	Erythrophleum_suaveolens	0.053859	-0.00268	0.111895	-0.198581	0.248044	0.7582	0.3014	0.5432	NS
Macaranga_sp.	Annonaceae	0.077531	0.007905	0.125716	-0.226748	0.27294	0.7242	0.2806	0.5564	NS
Macaranga_sp.	Fabaceae	-0.169862	-0.01252	0.114501	-0.217953	0.229295	0.0798	0.9286	0.1512	NS
Macaranga_sp.	Malvaceae	-0.170405	0.028075	0.132891	-0.185051	0.303137	0.0438	0.963	0.0808	NS
Macaranga_sp.	Apocynaceae	0.032758	0.024149	0.113055	-0.210187	0.222373	0.5298	0.4884	0.9586	NS
Macaranga_sp.	Erythropalaceae	-0.100441	0.005779	0.143064	-0.195763	0.376169	0.2462	0.778	0.4682	NS
Macaranga_sp.	Euphorbiaceae	0.776407	0.001404	0.159678	-0.214328	0.435678	1	0	0	***
Macaranga_sp.	Irvingiaceae	-0.152942	0.008136	0.143447	-0.198226	0.364595	0.1074	0.911	0.1964	NS
Macaranga_sp.	Meliaceae	0.100812	0.004821	0.151115	-0.243246	0.404392	0.8284	0.1906	0.3622	NS
Macaranga_sp.	Urticaceae	-0.083032	-0.018749	0.123856	-0.148228	0.434457	0.3288	0.7076	0.6212	NS
Macaranga_sp.	Combretaceae	-0.065027	0.02264	0.135597	-0.214873	0.300221	0.2888	0.7332	0.5556	NS
Macaranga_sp.	Cannabaceae	0.046367	0.019829	0.142742	-0.220331	0.28449	0.5652	0.4534	0.8882	NS
Macaranga_sp.	Phyllanthaceae	-0.120135	-0.001737	0.135004	-0.211583	0.314248	0.1944	0.833	0.3614	NS
Macaranga_sp.	Rubiaceae	-0.131064	0.01085	0.146722	-0.203315	0.374691	0.148	0.881	0.267	NS
Macaranga_sp.	Lecythidaceae	0.239178	-0.004754	0.128372	-0.228396	0.252167	0.9728	0.0366	0.0638	NS
Macaranga_sp.	Salicaceae	-0.177197	0.004789	0.162997	-0.253675	0.358146	0.131	0.8994	0.2316	NS
Macaranga_sp.	Sapotaceae	-0.002287	0.001326	0.143585	-0.229597	0.300792	0.5574	0.4744	0.917	NS
Macaranga_sp.	Anacardiaceae	-0.125538	-0.002062	0.13003	-0.22544	0.274072	0.2058	0.8428	0.363	NS
Macaranga_sp.	Rhamnaceae	0.18207	0.017762	0.177362	-0.188056	0.499321	0.8394	0.1708	0.3314	NS
Terminalia_superba	CAI.0.20	0.309009	0.041784	0.125689	-0.197099	0.269053	0.9818	0.0192	0.0374	*
Terminalia_superba	CAI.20.100	0.045603	0.035227	0.126656	-0.258008	0.279072	0.5162	0.484	0.9678	NS
Terminalia_superba	WSG	-0.114324	-0.040664	0.071408	-0.182064	0.088556	0.1642	0.836	0.3282	NS
Terminalia_superba	P.rel	0.094168	0.004344	0.121072	-0.207076	0.224098	0.7292	0.271	0.5418	NS
Terminalia_superba	NPLD.rel	-0.182978	0.005183	0.099063	-0.207867	0.181665	0.0358	0.9644	0.0714	NS
Terminalia_superba	SB.rel	0.021193	-0.007608	0.091346	-0.193927	0.159093	0.6022	0.398	0.7958	NS
Terminalia_superba	P.ba.rel	0.273824	0.085426	0.11894	-0.110299	0.317963	0.9204	0.0798	0.1594	NS
Terminalia_superba	NPLD.ba.rel	-0.13592	-0.035325	0.099522	-0.224609	0.139662	0.1828	0.8174	0.3654	NS
Terminalia_superba	SB.ba.rel	-0.206616	-0.072347	0.108467	-0.296855	0.132912	0.1226	0.8776	0.245	NS
Terminalia_superba	Greenwayodendron_suaveolens	-0.026304	-0.055737	0.09734	-0.235906	0.134554	0.6352	0.3834	0.7482	NS
Terminalia_superba	Strombosia_pustulata	0.177764	-0.064268	0.123334	-0.254726	0.194724	0.9692	0.0356	0.0664	NS
Terminalia_superba	Alstonia_boonei	0.49866	0.357932	0.138381	0.096659	0.632661	0.856	0.1624	0.3064	NS
Terminalia_superba	Desbordesia_glaucescens	0.245419	0.163053	0.161529	-0.151049	0.458902	0.6852	0.3324	0.6472	NS
Terminalia_superba	Annickia_affinis	-0.026329	-0.061705	0.06962	-0.180234	0.076275	0.7232	0.3306	0.6074	NS
Terminalia_superba	Musanga_cecropioides	-0.146271	-0.147596	0.027889	-0.17916	-0.071097	0.7016	0.3762	0.6746	NS
Terminalia_superba	Macaranga_sp.	-0.055251	0.023399	0.134747	-0.205419	0.3014	0.3142	0.7116	0.6026	NS
Terminalia_superba	Terminalia_superba	1	0.276036	0.186282	-0.019631	0.854338	1	0	0	***
Terminalia_superba	Hylodendron_gabunense	-0.03637	-0.063032	0.080811	-0.20616	0.103457	0.6526	0.3902	0.7376	NS
Terminalia_superba	Funtumia_elastica	0.477947	0.204115	0.138589	-0.013603	0.494332	0.9676	0.0498	0.0822	NS
Terminalia_superba	Anonidium_mannii	0.227197	0.212977	0.096078	-0.025509	0.391456	0.5486	0.5126	0.964	NS
Terminalia_superba	Petersianthus_macrocarpus	-0.123606	-0.006941	0.122939	-0.209995	0.308337	0.1962	0.8506	0.3456	NS
Terminalia_superba	Homalium_sp.	0.092057	0.087341	0.126443	-0.116773	0.357841	0.6342	0.4294	0.7952	NS
Terminalia_superba	Celtis_adolfi-friderici	0.100376	0.24491	0.107739	0.042235	0.463761	0.1372	0.8988	0.2384	NS
Terminalia_superba	Hexalobus_crispiflorus	0.145058	0.079546	0.144039	-0.198818	0.341558	0.6644	0.3992	0.7348	NS
Terminalia_superba	Xylopia_quintasii	0.192928	0.171992	0.139238	-0.107813	0.422906	0.5608	0.5046	0.9438	NS
Terminalia_superba	Entandrophragma_cylindricum	0.013532	-0.014682	0.098643	-0.212954	0.183397	0.6406	0.4254	0.7848	NS
Terminalia_superba	Triplochiton_scleroxylon	0.456527	0.114642	0.126847	-0.094163	0.38769	0.9988	0.003	0.0042	**
Terminalia_superba	Sterculia_rhinopetala	0.421567	0.319533	0.144156	0.049679	0.6447	0.8116	0.2422	0.4306	NS
Terminalia_superba	Strombosiopsis_tetrandra	0.354196	0.105211	0.146934	-0.121982	0.390825	0.9652	0.0506	0.0854	NS
Terminalia_superba	Duboscia_macrocarpa	0.014793	0.075986	0.163258	-0.15731	0.416366	0.465	0.5838	0.8812	NS
Terminalia_superba	Erythrophleum_suaveolens	-0.112506	-0.070061	0.096915	-0.241665	0.145811	0.3906	0.6924	0.6982	NS
Terminalia_superba	Annonaceae	0.092137	0.043088	0.09754	-0.152336	0.228299	0.7006	0.3098	0.6092	NS
Terminalia_superba	Fabaceae	-0.198964	-0.139628	0.0614	-0.262938	-0.023035	0.1686	0.8492	0.3194	NS
Terminalia_superba	Malvaceae	0.465928	0.335515	0.113069	0.108747	0.563341	0.861	0.1398	0.2788	NS
Terminalia_superba	Apocynaceae	0.614362	0.330774	0.127453	0.121707	0.588087	0.9964	0.0056	0.0092	**
Terminalia_superba	Erythropalaceae	0.327591	-0.014907	0.133385	-0.249528	0.262564	0.999	0.0022	0.0032	**
Terminalia_superba	Euphorbiaceae	-0.057452	-0.017637	0.121238	-0.220161	0.215666	0.4002	0.6186	0.7816	NS
Terminalia_superba	Irvingiaceae	0.253573	0.121696	0.166276	-0.155202	0.440031	0.798	0.2168	0.4188	NS
Terminalia_superba	Meliaceae	0.257588	0.057937	0.150137	-0.213563	0.336113	0.9128	0.098	0.1852	NS
Terminalia_superba	Urticaceae	-0.141733	-0.137865	0.032626	-0.182387	-0.051392	0.558	0.4928	0.9348	NS
Terminalia_superba	Combretaceae	0.976496	0.268358	0.182604	-0.020176	0.851912	1	0	0	***
Terminalia_superba	Cannabaceae	0.114754	0.239889	0.139911	-0.011953	0.53711	0.2052	0.8196	0.3856	NS
Terminalia_superba	Phyllanthaceae	0.031561	-0.032479	0.168669	-0.28524	0.272329	0.651	0.365	0.714	NS
Terminalia_superba	Rubiaceae	-0.030872	0.135956	0.144132	-0.099524	0.43825	0.1386	0.8816	0.257	NS
Terminalia_superba	Lecythidaceae	-0.123606	-0.006941	0.122939	-0.209995	0.308337	0.1962	0.8506	0.3456	NS
Terminalia_superba	Salicaceae	0.04095	0.069829	0.131529	-0.128609	0.346157	0.5228	0.54	0.9828	NS
Terminalia_superba	Sapotaceae	0.182254	0.064647	0.118891	-0.170526	0.350244	0.8658	0.1756	0.3098	NS
Terminalia_superba	Anacardiaceae	-0.316361	-0.047728	0.125124	-0.294212	0.170927	0.0148	0.9952	0.0196	*
Terminalia_superba	Rhamnaceae	0.450949	0.174186	0.136071	-0.032625	0.436295	0.9872	0.0236	0.0364	*
Hylodendron_gabunense	CAI.0.20	0.060709	-0.040139	0.111919	-0.23761	0.197084	0.813	0.1968	0.3838	NS
Hylodendron_gabunense	CAI.20.100	0.093606	-0.032036	0.119563	-0.245074	0.216886	0.8462	0.154	0.3078	NS
Hylodendron_gabunense	WSG	0.29871	-0.050722	0.1535	-0.333337	0.249465	0.9956	0.0046	0.009	**
Hylodendron_gabunense	P.rel	-0.176735	0.043088	0.164531	-0.265956	0.335192	0.1222	0.878	0.2442	NS
Hylodendron_gabunense	NPLD.rel	0.546729	0.042475	0.180467	-0.273586	0.385205	0.9998	0.0004	0.0006	***
Hylodendron_gabunense	SB.rel	-0.167904	-0.069835	0.138448	-0.311301	0.240696	0.243	0.7572	0.4858	NS
Hylodendron_gabunense	P.ba.rel	-0.133428	0.002733	0.159075	-0.323575	0.282263	0.2072	0.793	0.4142	NS
Hylodendron_gabunense	NPLD.ba.rel	0.364621	0.025459	0.183678	-0.310748	0.391921	0.9664	0.0338	0.0674	NS
Hylodendron_gabunense	SB.ba.rel	-0.231813	-0.031942	0.107666	-0.229471	0.188578	0.0234	0.9768	0.0466	*
Hylodendron_gabunense	Greenwayodendron_suaveolens	-0.181342	-0.054389	0.112543	-0.25153	0.155562	0.1658	0.8452	0.3206	NS
Hylodendron_gabunense	Strombosia_pustulata	0.216107	-0.028867	0.117845	-0.22348	0.232388	0.971	0.0338	0.0628	NS
Hylodendron_gabunense	Alstonia_boonei	-0.083826	-0.071663	0.077573	-0.232248	0.084386	0.4656	0.5854	0.8802	NS
Hylodendron_gabunense	Desbordesia_glaucescens	-0.005386	-0.027452	0.091721	-0.181041	0.17027	0.6316	0.3972	0.7656	NS
Hylodendron_gabunense	Annickia_affinis	-0.234341	0.015931	0.167812	-0.224492	0.405869	0.0224	0.9864	0.036	*
Hylodendron_gabunense	Musanga_cecropioides	-0.119903	0.078008	0.138117	-0.133434	0.452892	0.089	0.9468	0.1422	NS
Hylodendron_gabunense	Macaranga_sp.	-0.095876	-0.008168	0.107119	-0.185971	0.237479	0.227	0.7978	0.4292	NS
Hylodendron_gabunense	Terminalia_superba	-0.03637	-0.063871	0.079397	-0.20616	0.103457	0.6636	0.3848	0.7212	NS
Hylodendron_gabunense	Hylodendron_gabunense	1	0.039908	0.222014	-0.236795	0.53021	1	0	0	***
Hylodendron_gabunense	Funtumia_elastica	0.063508	-0.00485	0.111553	-0.203879	0.236523	0.76	0.2842	0.5242	NS
Hylodendron_gabunense	Anonidium_mannii	-0.111909	-0.030278	0.097009	-0.184684	0.179191	0.233	0.81	0.423	NS
Hylodendron_gabunense	Petersianthus_macrocarpus	0.124132	0.062736	0.130733	-0.166117	0.331452	0.6918	0.3354	0.6436	NS
Hylodendron_gabunense	Homalium_sp.	0.039887	0.012253	0.117651	-0.215251	0.240352	0.6202	0.4388	0.8186	NS
Hylodendron_gabunense	Celtis_adolfi-friderici	-0.029749	-0.03805	0.094131	-0.183234	0.179548	0.6028	0.45	0.8472	NS
Hylodendron_gabunense	Hexalobus_crispiflorus	0.0912	-0.036777	0.117473	-0.262479	0.209094	0.88	0.1614	0.2814	NS
Hylodendron_gabunense	Xylopia_quintasii	-0.002243	-0.062259	0.10295	-0.223009	0.150595	0.7434	0.3006	0.5572	NS
Hylodendron_gabunense	Entandrophragma_cylindricum	0.029057	-0.049239	0.143921	-0.260828	0.264589	0.7302	0.3054	0.5752	NS
Hylodendron_gabunense	Triplochiton_scleroxylon	-0.076988	0.005647	0.121706	-0.192626	0.269926	0.3054	0.7412	0.5642	NS
Hylodendron_gabunense	Sterculia_rhinopetala	-0.155999	-0.051151	0.075807	-0.184558	0.086756	0.1308	0.8968	0.234	NS
Hylodendron_gabunense	Strombosiopsis_tetrandra	0.036489	-0.024902	0.126817	-0.209644	0.282621	0.7402	0.2958	0.5556	NS
Hylodendron_gabunense	Duboscia_macrocarpa	0.078621	-0.002384	0.114197	-0.17837	0.24383	0.7884	0.2612	0.4728	NS
Hylodendron_gabunense	Erythrophleum_suaveolens	0.026513	-0.031578	0.140287	-0.242122	0.274483	0.7114	0.3336	0.6222	NS
Hylodendron_gabunense	Annonaceae	-0.168485	-0.053467	0.126999	-0.263545	0.214726	0.2048	0.8042	0.4006	NS
Hylodendron_gabunense	Fabaceae	0.630241	0.017088	0.177206	-0.249991	0.4153	0.9998	0.0004	0.0006	***
Hylodendron_gabunense	Malvaceae	-0.10841	-0.035837	0.084285	-0.191531	0.135757	0.2152	0.8036	0.4116	NS
Hylodendron_gabunense	Apocynaceae	-0.041998	-0.033379	0.075945	-0.16811	0.121948	0.5004	0.5316	0.9688	NS
Hylodendron_gabunense	Erythropalaceae	0.223338	-0.038721	0.118174	-0.23703	0.215535	0.9794	0.0242	0.0448	*
Hylodendron_gabunense	Euphorbiaceae	0.102408	-0.023944	0.120402	-0.204396	0.292069	0.8738	0.1318	0.258	NS
Hylodendron_gabunense	Irvingiaceae	-0.05988	-0.02787	0.099924	-0.218216	0.181068	0.3978	0.6278	0.77	NS
Hylodendron_gabunense	Meliaceae	-0.134098	-0.051879	0.111659	-0.252552	0.178188	0.2602	0.7722	0.488	NS
Hylodendron_gabunense	Urticaceae	-0.102021	0.074323	0.139211	-0.13671	0.448665	0.114	0.901	0.213	NS
Hylodendron_gabunense	Combretaceae	-0.062993	-0.068518	0.085536	-0.222452	0.106431	0.561	0.4832	0.9222	NS
Hylodendron_gabunense	Cannabaceae	-0.107288	-0.031985	0.107363	-0.198512	0.196791	0.2862	0.7452	0.541	NS
Hylodendron_gabunense	Phyllanthaceae	0.095938	-0.002204	0.126949	-0.232501	0.254076	0.7892	0.2384	0.4492	NS
Hylodendron_gabunense	Rubiaceae	0.105692	-0.025025	0.126142	-0.245786	0.24848	0.8576	0.1626	0.305	NS
Hylodendron_gabunense	Lecythidaceae	0.124132	0.062736	0.130733	-0.166117	0.331452	0.6918	0.3354	0.6436	NS
Hylodendron_gabunense	Salicaceae	0.032246	0.020727	0.115606	-0.195628	0.260121	0.5746	0.4744	0.8998	NS
Hylodendron_gabunense	Sapotaceae	0.325565	0.030411	0.121507	-0.190471	0.277187	0.99	0.0134	0.0234	*
Hylodendron_gabunense	Anacardiaceae	0.0341	-0.009705	0.131216	-0.263571	0.246722	0.6602	0.3972	0.737	NS
Hylodendron_gabunense	Rhamnaceae	-0.094486	-0.041525	0.088052	-0.150753	0.200916	0.364	0.7152	0.6488	NS
Funtumia_elastica	CAI.0.20	0.020315	-0.021191	0.122359	-0.24536	0.230058	0.6394	0.3834	0.744	NS
Funtumia_elastica	CAI.20.100	0.010834	-0.022475	0.11992	-0.277591	0.161729	0.5386	0.4616	0.923	NS
Funtumia_elastica	WSG	-0.259768	-0.132706	0.098847	-0.313441	0.070601	0.094	0.9062	0.1878	NS
Funtumia_elastica	P.rel	0.085249	0.083002	0.113702	-0.136704	0.306055	0.5086	0.4916	0.983	NS
Funtumia_elastica	NPLD.rel	0.176258	0.074425	0.102366	-0.118417	0.279694	0.835	0.1652	0.3302	NS
Funtumia_elastica	SB.rel	-0.196286	-0.129865	0.103205	-0.331972	0.083059	0.2494	0.7508	0.4986	NS
Funtumia_elastica	P.ba.rel	0.148461	0.109427	0.104031	-0.109717	0.303868	0.6328	0.3674	0.7346	NS
Funtumia_elastica	NPLD.ba.rel	0.064218	-0.003074	0.123536	-0.227293	0.253021	0.7108	0.2894	0.5786	NS
Funtumia_elastica	SB.ba.rel	-0.265694	-0.139669	0.113464	-0.363139	0.073424	0.1436	0.8566	0.287	NS
Funtumia_elastica	Greenwayodendron_suaveolens	-0.146576	-0.156801	0.077588	-0.30778	-0.008401	0.5786	0.4612	0.8826	NS
Funtumia_elastica	Strombosia_pustulata	-0.067529	-0.123697	0.12346	-0.334624	0.119437	0.6914	0.3448	0.6534	NS
Funtumia_elastica	Alstonia_boonei	0.285145	0.280576	0.113057	0.074119	0.512403	0.5006	0.5596	0.941	NS
Funtumia_elastica	Desbordesia_glaucescens	0.039419	0.133868	0.105289	-0.068644	0.31558	0.2272	0.804	0.4232	NS
Funtumia_elastica	Annickia_affinis	-0.126827	-0.042723	0.098594	-0.223776	0.164021	0.231	0.8146	0.4164	NS
Funtumia_elastica	Musanga_cecropioides	0.098422	-0.031822	0.096675	-0.167946	0.172413	0.8984	0.1194	0.221	NS
Funtumia_elastica	Macaranga_sp.	-0.056612	0.012081	0.146778	-0.263539	0.298119	0.3346	0.6938	0.6408	NS
Funtumia_elastica	Terminalia_superba	0.477947	0.203791	0.138133	-0.013603	0.494332	0.967	0.0498	0.0828	NS
Funtumia_elastica	Hylodendron_gabunense	0.063508	-0.005778	0.113431	-0.203879	0.236523	0.756	0.2872	0.5312	NS
Funtumia_elastica	Funtumia_elastica	1	0.214684	0.167304	-0.109542	0.664557	1	0	0	***
Funtumia_elastica	Anonidium_mannii	0.307859	0.182925	0.142524	-0.030411	0.486944	0.807	0.234	0.427	NS
Funtumia_elastica	Petersianthus_macrocarpus	0.036792	0.099708	0.12174	-0.121928	0.331559	0.3542	0.7098	0.6444	NS
Funtumia_elastica	Homalium_sp.	0.142717	0.115517	0.141446	-0.156255	0.411791	0.6398	0.45	0.8102	NS
Funtumia_elastica	Celtis_adolfi-friderici	0.397345	0.205855	0.137907	-0.060465	0.466016	0.9132	0.1152	0.202	NS
Funtumia_elastica	Hexalobus_crispiflorus	0.013867	0.024166	0.111345	-0.218222	0.245956	0.5112	0.6162	0.895	NS
Funtumia_elastica	Xylopia_quintasii	0.093566	0.082214	0.120415	-0.185029	0.288582	0.5466	0.5562	0.9904	NS
Funtumia_elastica	Entandrophragma_cylindricum	0.061689	-0.106832	0.088588	-0.294985	0.061689	0.9818	0.0402	0.0584	NS
Funtumia_elastica	Triplochiton_scleroxylon	0.211184	0.139612	0.121757	-0.086928	0.37379	0.7438	0.3252	0.5814	NS
Funtumia_elastica	Sterculia_rhinopetala	0.363327	0.266037	0.138004	-0.011492	0.52731	0.7884	0.2392	0.4508	NS
Funtumia_elastica	Strombosiopsis_tetrandra	0.014693	0.078723	0.127345	-0.158359	0.331955	0.3566	0.7132	0.6434	NS
Funtumia_elastica	Duboscia_macrocarpa	0.351146	0.073007	0.136368	-0.1608	0.321031	0.992	0.0202	0.0282	*
Funtumia_elastica	Erythrophleum_suaveolens	-0.181014	-0.125678	0.107854	-0.316615	0.090187	0.3716	0.7436	0.628	NS
Funtumia_elastica	Annonaceae	-0.074756	-0.045465	0.095777	-0.235578	0.144547	0.3892	0.6314	0.7578	NS
Funtumia_elastica	Fabaceae	-0.083798	-0.12281	0.112288	-0.32727	0.109301	0.6588	0.3672	0.7084	NS
Funtumia_elastica	Malvaceae	0.423076	0.309977	0.102235	0.090694	0.491257	0.8712	0.1502	0.279	NS
Funtumia_elastica	Apocynaceae	0.690936	0.314901	0.089759	0.121987	0.504734	1	0	0	***
Funtumia_elastica	Erythropalaceae	-0.058207	-0.083627	0.121096	-0.327024	0.146605	0.5884	0.4558	0.8674	NS
Funtumia_elastica	Euphorbiaceae	-0.053354	-0.06191	0.129637	-0.30959	0.193731	0.5352	0.4978	0.9626	NS
Funtumia_elastica	Irvingiaceae	0.056895	0.087507	0.095784	-0.112511	0.248888	0.3728	0.6686	0.7042	NS
Funtumia_elastica	Meliaceae	0.08733	-0.027554	0.147419	-0.283657	0.281657	0.7944	0.2376	0.4432	NS
Funtumia_elastica	Urticaceae	0.088449	-0.02759	0.098541	-0.174751	0.166698	0.8646	0.1502	0.2856	NS
Funtumia_elastica	Combretaceae	0.451006	0.186846	0.136593	-0.039486	0.483705	0.9584	0.06	0.1016	NS
Funtumia_elastica	Cannabaceae	0.387471	0.212892	0.137822	-0.011608	0.487241	0.8964	0.1234	0.227	NS
Funtumia_elastica	Phyllanthaceae	0.034641	-0.040697	0.141106	-0.284657	0.234202	0.7098	0.3252	0.6154	NS
Funtumia_elastica	Rubiaceae	-0.081936	0.111393	0.151264	-0.172031	0.422597	0.1082	0.916	0.1922	NS
Funtumia_elastica	Lecythidaceae	0.036792	0.099708	0.12174	-0.121928	0.331559	0.3542	0.7098	0.6444	NS
Funtumia_elastica	Salicaceae	0.096733	0.109997	0.140114	-0.170291	0.390461	0.5146	0.576	0.9386	NS
Funtumia_elastica	Sapotaceae	0.179198	0.120354	0.138103	-0.138267	0.39084	0.698	0.36	0.662	NS
Funtumia_elastica	Anacardiaceae	-0.102011	-0.072014	0.108641	-0.276418	0.142158	0.4542	0.6642	0.79	NS
Funtumia_elastica	Rhamnaceae	0.130624	0.128713	0.129139	-0.146299	0.361394	0.5062	0.577	0.9292	NS
Anonidium_mannii	CAI.0.20	0.024618	0.007674	0.130709	-0.217998	0.283408	0.5998	0.4154	0.8156	NS
Anonidium_mannii	CAI.20.100	0.295411	0.003097	0.178334	-0.26039	0.374274	0.919	0.0812	0.1622	NS
Anonidium_mannii	WSG	-0.211035	-0.078049	0.10202	-0.293711	0.114389	0.1002	0.9	0.2002	NS
Anonidium_mannii	P.rel	-0.219121	0.040143	0.108455	-0.183029	0.251005	0.0088	0.9914	0.0174	*
Anonidium_mannii	NPLD.rel	0.121077	0.036674	0.100708	-0.140045	0.243796	0.7928	0.2074	0.4146	NS
Anonidium_mannii	SB.rel	0.142709	-0.063235	0.115813	-0.302873	0.145257	0.9736	0.0266	0.053	NS
Anonidium_mannii	P.ba.rel	-0.119287	0.08664	0.115221	-0.135977	0.304962	0.0376	0.9626	0.075	NS
Anonidium_mannii	NPLD.ba.rel	0.085974	-0.015198	0.125906	-0.23183	0.281067	0.8206	0.1796	0.359	NS
Anonidium_mannii	SB.ba.rel	0.060189	-0.096362	0.148578	-0.386325	0.172047	0.8572	0.143	0.2858	NS
Anonidium_mannii	Greenwayodendron_suaveolens	0.044788	-0.094883	0.100678	-0.280792	0.103985	0.9114	0.097	0.1856	NS
Anonidium_mannii	Strombosia_pustulata	-0.058293	-0.083101	0.14229	-0.274562	0.312452	0.6596	0.3704	0.7108	NS
Anonidium_mannii	Alstonia_boonei	0.333023	0.280492	0.095953	0.095183	0.483238	0.7318	0.3184	0.5866	NS
Anonidium_mannii	Desbordesia_glaucescens	-0.024982	0.130392	0.163444	-0.117574	0.586124	0.165	0.8422	0.3228	NS
Anonidium_mannii	Annickia_affinis	0.287765	-0.044092	0.125096	-0.235572	0.225463	0.9902	0.0122	0.022	*
Anonidium_mannii	Musanga_cecropioides	-0.175804	-0.079467	0.086256	-0.175804	0.132311	0.0338	0.9904	0.0434	*
Anonidium_mannii	Macaranga_sp.	-0.000215	0.015207	0.156704	-0.216777	0.375918	0.5576	0.4736	0.916	NS
Anonidium_mannii	Terminalia_superba	0.227197	0.211238	0.095812	-0.025509	0.391456	0.5502	0.5046	0.9544	NS
Anonidium_mannii	Hylodendron_gabunense	-0.111909	-0.028375	0.096079	-0.184684	0.179191	0.2296	0.8204	0.4092	NS
Anonidium_mannii	Funtumia_elastica	0.307859	0.183311	0.145854	-0.030411	0.486944	0.792	0.2428	0.4508	NS
Anonidium_mannii	Anonidium_mannii	1	0.176077	0.232767	-0.135495	0.769832	1	0	0	***
Anonidium_mannii	Petersianthus_macrocarpus	0.459237	0.040244	0.134479	-0.170235	0.33684	1	0.001	0.001	***
Anonidium_mannii	Homalium_sp.	0.169652	0.092207	0.163926	-0.176177	0.423259	0.706	0.3238	0.6178	NS
Anonidium_mannii	Celtis_adolfi-friderici	0.615156	0.198976	0.186764	-0.090925	0.632808	0.9738	0.028	0.0542	NS
Anonidium_mannii	Hexalobus_crispiflorus	0.144643	0.045549	0.125578	-0.213307	0.293789	0.8228	0.238	0.4152	NS
Anonidium_mannii	Xylopia_quintasii	0.168628	0.108822	0.173348	-0.15363	0.447918	0.646	0.3934	0.7474	NS
Anonidium_mannii	Entandrophragma_cylindricum	-0.124983	-0.051682	0.10948	-0.239587	0.172987	0.3198	0.754	0.5658	NS
Anonidium_mannii	Triplochiton_scleroxylon	0.067823	0.111996	0.138908	-0.120268	0.402207	0.4504	0.624	0.8264	NS
Anonidium_mannii	Sterculia_rhinopetala	0.450605	0.256211	0.165435	-0.055218	0.577061	0.8998	0.1278	0.228	NS
Anonidium_mannii	Strombosiopsis_tetrandra	-0.001259	0.079445	0.145547	-0.134708	0.443571	0.363	0.7094	0.6536	NS
Anonidium_mannii	Duboscia_macrocarpa	0.093767	0.06183	0.157212	-0.184906	0.465332	0.6984	0.3758	0.6774	NS
Anonidium_mannii	Erythrophleum_suaveolens	-0.025156	-0.08837	0.085743	-0.234293	0.079413	0.7976	0.2824	0.4848	NS
Anonidium_mannii	Annonaceae	0.466149	-0.000675	0.121898	-0.202797	0.255694	1	0	0	***
Anonidium_mannii	Fabaceae	-0.143167	-0.115595	0.114427	-0.311498	0.122278	0.4496	0.5732	0.8764	NS
Anonidium_mannii	Malvaceae	0.336176	0.282814	0.140385	0.007564	0.553059	0.6618	0.3538	0.692	NS
Anonidium_mannii	Apocynaceae	0.344975	0.283861	0.0974	0.10566	0.464633	0.7268	0.2924	0.5656	NS
Anonidium_mannii	Erythropalaceae	-0.056434	-0.044395	0.127532	-0.253861	0.289062	0.5012	0.5334	0.9678	NS
Anonidium_mannii	Euphorbiaceae	-0.120103	-0.035835	0.138709	-0.247129	0.275091	0.3066	0.7144	0.5922	NS
Anonidium_mannii	Irvingiaceae	-0.062936	0.091048	0.15292	-0.176155	0.468323	0.1668	0.84	0.3268	NS
Anonidium_mannii	Meliaceae	0.467815	0.014407	0.168519	-0.254214	0.440569	0.9862	0.0182	0.032	*
Anonidium_mannii	Urticaceae	-0.162394	-0.07318	0.087364	-0.173366	0.139313	0.0806	0.9466	0.134	NS
Anonidium_mannii	Combretaceae	0.220523	0.200512	0.097947	-0.044247	0.37182	0.5886	0.4748	0.8862	NS
Anonidium_mannii	Cannabaceae	0.643566	0.201258	0.158168	-0.036049	0.592275	0.9986	0.003	0.0044	**
Anonidium_mannii	Phyllanthaceae	-0.175669	-0.031994	0.139827	-0.252614	0.255228	0.1734	0.871	0.3024	NS
Anonidium_mannii	Rubiaceae	-0.065544	0.111138	0.147348	-0.135021	0.393003	0.145	0.8792	0.2658	NS
Anonidium_mannii	Lecythidaceae	0.459237	0.040244	0.134479	-0.170235	0.33684	1	0.001	0.001	***
Anonidium_mannii	Salicaceae	0.190764	0.082336	0.148209	-0.179885	0.376088	0.7634	0.2744	0.511	NS
Anonidium_mannii	Sapotaceae	-0.05389	0.084465	0.172545	-0.196697	0.415334	0.264	0.7844	0.4796	NS
Anonidium_mannii	Anacardiaceae	-0.146674	-0.052929	0.124617	-0.254269	0.229908	0.2756	0.7964	0.4792	NS
Anonidium_mannii	Rhamnaceae	0.018467	0.13144	0.15934	-0.106103	0.498954	0.3112	0.74	0.5712	NS
Petersianthus_macrocarpus	CAI.0.20	-0.088793	-0.086258	0.10104	-0.279246	0.107804	0.4994	0.522	0.9774	NS
Petersianthus_macrocarpus	CAI.20.100	0.151072	-0.071926	0.169183	-0.354199	0.297886	0.9012	0.099	0.1978	NS
Petersianthus_macrocarpus	WSG	-0.195578	-0.162239	0.139734	-0.456923	0.122831	0.4038	0.5964	0.8074	NS
Petersianthus_macrocarpus	P.rel	-0.053729	0.123962	0.128471	-0.131281	0.378395	0.0848	0.9154	0.1694	NS
Petersianthus_macrocarpus	NPLD.rel	0.431492	0.122051	0.153742	-0.15068	0.422411	0.9788	0.0214	0.0426	*
Petersianthus_macrocarpus	SB.rel	-0.218226	-0.200819	0.091853	-0.368604	-0.017747	0.4416	0.5586	0.883	NS
Petersianthus_macrocarpus	P.ba.rel	-0.080849	0.068379	0.132682	-0.179055	0.353417	0.1306	0.8696	0.261	NS
Petersianthus_macrocarpus	NPLD.ba.rel	0.245532	0.042038	0.148452	-0.226568	0.341033	0.9068	0.0934	0.1866	NS
Petersianthus_macrocarpus	SB.ba.rel	-0.167869	-0.136259	0.107626	-0.346452	0.078175	0.3824	0.6178	0.7646	NS
Petersianthus_macrocarpus	Greenwayodendron_suaveolens	-0.137965	-0.18615	0.077607	-0.333586	-0.030037	0.7446	0.2798	0.5352	NS
Petersianthus_macrocarpus	Strombosia_pustulata	-0.017271	-0.119478	0.113906	-0.287183	0.135288	0.8138	0.2016	0.3878	NS
Petersianthus_macrocarpus	Alstonia_boonei	0.138606	0.016782	0.093771	-0.14668	0.195664	0.914	0.114	0.2	NS
Petersianthus_macrocarpus	Desbordesia_glaucescens	-0.186136	0.016328	0.171613	-0.23889	0.330863	0.1328	0.8916	0.2412	NS
Petersianthus_macrocarpus	Annickia_affinis	0.183513	0.004092	0.166439	-0.228253	0.410694	0.8474	0.1682	0.3208	NS
Petersianthus_macrocarpus	Musanga_cecropioides	-0.131019	0.122955	0.158554	-0.118015	0.512667	0.016	1	0.016	*
Petersianthus_macrocarpus	Macaranga_sp.	0.239178	-0.007805	0.128087	-0.228396	0.252167	0.9752	0.0326	0.0574	NS
Petersianthus_macrocarpus	Terminalia_superba	-0.123606	-0.009168	0.123612	-0.209995	0.308337	0.2112	0.8356	0.3756	NS
Petersianthus_macrocarpus	Hylodendron_gabunense	0.124132	0.067862	0.129972	-0.166117	0.331452	0.6838	0.3484	0.6646	NS
Petersianthus_macrocarpus	Funtumia_elastica	0.036792	0.101237	0.119477	-0.121928	0.331559	0.3416	0.7208	0.6208	NS
Petersianthus_macrocarpus	Anonidium_mannii	0.459237	0.041268	0.134823	-0.170235	0.319355	1	0.0012	0.0012	**
Petersianthus_macrocarpus	Petersianthus_macrocarpus	1	0.170815	0.190792	-0.115789	0.581579	1	0	0	***
Petersianthus_macrocarpus	Homalium_sp.	0.160605	0.081164	0.13992	-0.180928	0.344507	0.7408	0.3236	0.5828	NS
Petersianthus_macrocarpus	Celtis_adolfi-friderici	0.368518	0.042207	0.134227	-0.154466	0.328288	0.9982	0.0078	0.0096	**
Petersianthus_macrocarpus	Hexalobus_crispiflorus	-0.023088	-0.056691	0.115474	-0.261024	0.180857	0.6802	0.4366	0.7564	NS
Petersianthus_macrocarpus	Xylopia_quintasii	-0.090072	-0.071727	0.08252	-0.212478	0.081296	0.4782	0.6238	0.8544	NS
Petersianthus_macrocarpus	Entandrophragma_cylindricum	-0.209934	-0.149954	0.085559	-0.314409	0.025133	0.305	0.7938	0.5112	NS
Petersianthus_macrocarpus	Triplochiton_scleroxylon	0.014379	0.084684	0.129559	-0.176139	0.347785	0.3232	0.7348	0.5884	NS
Petersianthus_macrocarpus	Sterculia_rhinopetala	0.005049	0.045129	0.115191	-0.139049	0.313832	0.5038	0.63	0.8738	NS
Petersianthus_macrocarpus	Strombosiopsis_tetrandra	-0.069817	-0.004309	0.115077	-0.19654	0.259662	0.3608	0.7326	0.6282	NS
Petersianthus_macrocarpus	Duboscia_macrocarpa	-0.021969	0.030205	0.152436	-0.207208	0.348509	0.4702	0.6014	0.8688	NS
Petersianthus_macrocarpus	Erythrophleum_suaveolens	-0.024731	-0.117108	0.079222	-0.263046	0.034848	0.907	0.168	0.261	NS
Petersianthus_macrocarpus	Annonaceae	0.094941	-0.125395	0.104366	-0.307609	0.099223	0.974	0.0286	0.0546	NS
Petersianthus_macrocarpus	Fabaceae	0.040507	-0.02822	0.094246	-0.21033	0.158548	0.7902	0.2384	0.4482	NS
Petersianthus_macrocarpus	Malvaceae	-0.002402	0.097634	0.090905	-0.062315	0.274697	0.1636	0.8586	0.305	NS
Petersianthus_macrocarpus	Apocynaceae	0.16002	0.104616	0.084797	-0.076323	0.250922	0.7486	0.296	0.5474	NS
Petersianthus_macrocarpus	Erythropalaceae	-0.047541	-0.116434	0.109737	-0.317506	0.121187	0.7692	0.2618	0.4926	NS
Petersianthus_macrocarpus	Euphorbiaceae	0.067671	-0.077248	0.09844	-0.253993	0.11592	0.9264	0.0888	0.1624	NS
Petersianthus_macrocarpus	Irvingiaceae	-0.268142	-0.007777	0.17277	-0.278066	0.29754	0.042	0.9724	0.0696	NS
Petersianthus_macrocarpus	Meliaceae	0.210011	-0.111629	0.109336	-0.333323	0.101344	1	0	0	***
Petersianthus_macrocarpus	Urticaceae	-0.142002	0.11824	0.15939	-0.1295	0.526847	0.011	1	0.011	*
Petersianthus_macrocarpus	Combretaceae	-0.169424	-0.026635	0.125676	-0.226892	0.290324	0.1226	0.9038	0.2188	NS
Petersianthus_macrocarpus	Cannabaceae	0.290033	0.058472	0.124981	-0.148325	0.319257	0.9576	0.0516	0.094	NS
Petersianthus_macrocarpus	Phyllanthaceae	-0.137973	-0.029627	0.131025	-0.24319	0.247823	0.2468	0.801	0.4458	NS
Petersianthus_macrocarpus	Rubiaceae	-0.193593	0.009427	0.143047	-0.256929	0.297261	0.0828	0.937	0.1458	NS
Petersianthus_macrocarpus	Lecythidaceae	1	0.170815	0.190792	-0.115789	0.581579	1	0	0	***
Petersianthus_macrocarpus	Salicaceae	0.145214	0.094685	0.135846	-0.159824	0.379859	0.6764	0.3756	0.6992	NS
Petersianthus_macrocarpus	Sapotaceae	0.002632	0.118427	0.157883	-0.136852	0.467578	0.2858	0.7722	0.5136	NS
Petersianthus_macrocarpus	Anacardiaceae	-0.123763	-0.05344	0.138695	-0.307672	0.213404	0.3594	0.7084	0.651	NS
Petersianthus_macrocarpus	Rhamnaceae	-0.057392	-0.009578	0.083956	-0.138507	0.145394	0.3776	0.687	0.6906	NS
Homalium_sp.	CAI.0.20	-0.254942	-0.029625	0.124283	-0.254942	0.222998	0.0296	0.9754	0.0542	NS
Homalium_sp.	CAI.20.100	-0.208501	-0.025843	0.129764	-0.2632	0.253562	0.064	0.9362	0.1278	NS
Homalium_sp.	WSG	-0.084356	-0.092477	0.138308	-0.361299	0.175423	0.519	0.4812	0.9622	NS
Homalium_sp.	P.rel	-0.160558	0.064007	0.141356	-0.20781	0.345323	0.0594	0.9408	0.1186	NS
Homalium_sp.	NPLD.rel	0.275878	0.057119	0.110868	-0.147747	0.278669	0.9738	0.0264	0.0526	NS
Homalium_sp.	SB.rel	-0.013381	-0.099973	0.121399	-0.349389	0.133778	0.7528	0.2474	0.4946	NS
Homalium_sp.	P.ba.rel	0.014028	0.063248	0.132906	-0.195512	0.314921	0.3598	0.6404	0.7194	NS
Homalium_sp.	NPLD.ba.rel	0.14577	0.007346	0.126841	-0.229448	0.253842	0.8554	0.1448	0.2894	NS
Homalium_sp.	SB.ba.rel	-0.180773	-0.090893	0.135289	-0.3617	0.163035	0.262	0.7382	0.5238	NS
Homalium_sp.	Greenwayodendron_suaveolens	-0.057561	-0.108016	0.10179	-0.297707	0.093642	0.704	0.323	0.619	NS
Homalium_sp.	Strombosia_pustulata	-0.09722	-0.081162	0.1282	-0.31385	0.196776	0.501	0.5476	0.9534	NS
Homalium_sp.	Alstonia_boonei	-0.059618	0.126462	0.102247	-0.078427	0.316545	0.0542	0.9652	0.089	NS
Homalium_sp.	Desbordesia_glaucescens	0.061423	0.059767	0.127844	-0.133345	0.339662	0.5874	0.4474	0.86	NS
Homalium_sp.	Annickia_affinis	0.201348	-0.017546	0.133278	-0.229254	0.257513	0.9472	0.0702	0.123	NS
Homalium_sp.	Musanga_cecropioides	0.021513	0.011755	0.138284	-0.15852	0.321569	0.6116	0.4408	0.8292	NS
Homalium_sp.	Macaranga_sp.	-0.17384	0.005044	0.162289	-0.259467	0.35705	0.14	0.895	0.245	NS
Homalium_sp.	Terminalia_superba	0.092057	0.08728	0.126021	-0.116773	0.338857	0.631	0.4278	0.7968	NS
Homalium_sp.	Hylodendron_gabunense	0.039887	0.010354	0.115268	-0.215251	0.240352	0.6244	0.4336	0.8092	NS
Homalium_sp.	Funtumia_elastica	0.142717	0.116527	0.140539	-0.156255	0.411791	0.639	0.4536	0.8146	NS
Homalium_sp.	Anonidium_mannii	0.169652	0.091852	0.162103	-0.176177	0.423259	0.707	0.324	0.617	NS
Homalium_sp.	Petersianthus_macrocarpus	0.160605	0.081253	0.139053	-0.180928	0.370779	0.739	0.3206	0.5816	NS
Homalium_sp.	Homalium_sp.	1	0.070728	0.185356	-0.212418	0.515033	1	0	0	***
Homalium_sp.	Celtis_adolfi-friderici	0.074062	0.098473	0.1323	-0.138116	0.339284	0.4922	0.5936	0.8986	NS
Homalium_sp.	Hexalobus_crispiflorus	0.21479	-0.00403	0.116959	-0.233394	0.21479	0.982	0.0444	0.0624	NS
Homalium_sp.	Xylopia_quintasii	0.090139	0.017095	0.15045	-0.264936	0.316096	0.715	0.355	0.64	NS
Homalium_sp.	Entandrophragma_cylindricum	0.15075	-0.078071	0.108921	-0.296951	0.15075	0.9864	0.0286	0.0422	*
Homalium_sp.	Triplochiton_scleroxylon	0.21862	0.074908	0.146664	-0.18959	0.375624	0.8494	0.191	0.3416	NS
Homalium_sp.	Sterculia_rhinopetala	0.177709	0.126442	0.135147	-0.229434	0.394852	0.6898	0.3622	0.6724	NS
Homalium_sp.	Strombosiopsis_tetrandra	0.018285	0.033079	0.124509	-0.182222	0.319046	0.5368	0.5736	0.9632	NS
Homalium_sp.	Duboscia_macrocarpa	-0.233713	0.032101	0.165417	-0.233713	0.464133	0.0272	0.9896	0.0376	*
Homalium_sp.	Erythrophleum_suaveolens	-0.184536	-0.078462	0.110222	-0.302372	0.129694	0.2254	0.8674	0.358	NS
Homalium_sp.	Annonaceae	0.07511	-0.047354	0.116636	-0.274979	0.182396	0.856	0.1558	0.2998	NS
Homalium_sp.	Fabaceae	-0.106086	-0.056802	0.122831	-0.290911	0.185743	0.3658	0.6664	0.6994	NS
Homalium_sp.	Malvaceae	0.021799	0.15352	0.133745	-0.106573	0.397041	0.1944	0.8298	0.3646	NS
Homalium_sp.	Apocynaceae	-0.012438	0.15974	0.106395	-0.048395	0.35912	0.0572	0.952	0.1052	NS
Homalium_sp.	Erythropalaceae	-0.085072	-0.063114	0.123234	-0.277885	0.19673	0.4896	0.5594	0.9302	NS
Homalium_sp.	Euphorbiaceae	-0.171252	-0.04336	0.143294	-0.277284	0.252876	0.2144	0.8122	0.4022	NS
Homalium_sp.	Irvingiaceae	-0.062959	0.033373	0.133216	-0.167643	0.316522	0.276	0.765	0.511	NS
Homalium_sp.	Meliaceae	0.055614	-0.03423	0.13967	-0.292357	0.260302	0.768	0.2782	0.5102	NS
Homalium_sp.	Urticaceae	0.026126	0.01284	0.139249	-0.163443	0.3146	0.6176	0.4162	0.7986	NS
Homalium_sp.	Combretaceae	0.055401	0.076767	0.121706	-0.115092	0.320613	0.55	0.528	0.978	NS
Homalium_sp.	Cannabaceae	0.26028	0.107566	0.146042	-0.125051	0.433678	0.8402	0.1864	0.3462	NS
Homalium_sp.	Phyllanthaceae	0.108195	-0.025016	0.129035	-0.261761	0.27005	0.8784	0.1548	0.2764	NS
Homalium_sp.	Rubiaceae	0.15166	0.052637	0.140378	-0.203264	0.318683	0.7644	0.2866	0.5222	NS
Homalium_sp.	Lecythidaceae	0.160605	0.081253	0.139053	-0.180928	0.370779	0.739	0.3206	0.5816	NS
Homalium_sp.	Salicaceae	0.962611	0.071656	0.179169	-0.21307	0.498526	1	0	0	***
Homalium_sp.	Sapotaceae	0.149215	0.080202	0.13914	-0.187964	0.363783	0.7208	0.3638	0.643	NS
Homalium_sp.	Anacardiaceae	-0.025164	-0.04308	0.14597	-0.308072	0.217328	0.5918	0.4982	0.9064	NS
Homalium_sp.	Rhamnaceae	0.115025	0.056702	0.147928	-0.205834	0.355669	0.6858	0.3606	0.6748	NS
Celtis_adolfi-friderici	CAI.0.20	-0.056873	0.010616	0.12094	-0.205727	0.253238	0.3368	0.6852	0.6516	NS
Celtis_adolfi-friderici	CAI.20.100	0.188071	0.005889	0.182568	-0.2655	0.394181	0.808	0.1926	0.3846	NS
Celtis_adolfi-friderici	WSG	-0.134695	-0.084321	0.071571	-0.22806	0.045212	0.2478	0.7524	0.4954	NS
Celtis_adolfi-friderici	P.rel	-0.174609	0.044382	0.098285	-0.125725	0.262383	0.0022	0.998	0.0042	**
Celtis_adolfi-friderici	NPLD.rel	0.190848	0.036845	0.098571	-0.130363	0.222548	0.9258	0.0744	0.1486	NS
Celtis_adolfi-friderici	SB.rel	0.054249	-0.06758	0.079869	-0.228657	0.078822	0.9414	0.0588	0.1174	NS
Celtis_adolfi-friderici	P.ba.rel	0.084086	0.099359	0.09741	-0.074308	0.29364	0.4352	0.565	0.8702	NS
Celtis_adolfi-friderici	NPLD.ba.rel	-0.020035	-0.019445	0.116313	-0.212776	0.229046	0.5536	0.4466	0.893	NS
Celtis_adolfi-friderici	SB.ba.rel	-0.087632	-0.108262	0.112662	-0.299411	0.115549	0.579	0.4212	0.8422	NS
Celtis_adolfi-friderici	Greenwayodendron_suaveolens	0.121421	-0.102469	0.08637	-0.246311	0.080562	0.9954	0.0056	0.0102	*
Celtis_adolfi-friderici	Strombosia_pustulata	-0.003577	-0.087585	0.139468	-0.276061	0.268908	0.7816	0.2386	0.457	NS
Celtis_adolfi-friderici	Alstonia_boonei	0.317079	0.321065	0.11384	0.115474	0.547484	0.4758	0.582	0.8938	NS
Celtis_adolfi-friderici	Desbordesia_glaucescens	-0.03718	0.145591	0.177621	-0.079786	0.623218	0.1204	0.9022	0.2182	NS
Celtis_adolfi-friderici	Annickia_affinis	0.049764	-0.053927	0.084024	-0.208251	0.121435	0.9008	0.1316	0.2308	NS
Celtis_adolfi-friderici	Musanga_cecropioides	-0.131649	-0.094018	0.051578	-0.144776	0.045575	0.2816	0.7864	0.4952	NS
Celtis_adolfi-friderici	Macaranga_sp.	0.221667	0.020672	0.144712	-0.211029	0.326563	0.9058	0.1154	0.2096	NS
Celtis_adolfi-friderici	Terminalia_superba	0.100376	0.241168	0.108104	0.042235	0.449225	0.1476	0.894	0.2536	NS
Celtis_adolfi-friderici	Hylodendron_gabunense	-0.029749	-0.034826	0.093043	-0.183234	0.179548	0.5846	0.4618	0.8772	NS
Celtis_adolfi-friderici	Funtumia_elastica	0.397345	0.205099	0.138428	-0.060465	0.466016	0.9184	0.1088	0.1904	NS
Celtis_adolfi-friderici	Anonidium_mannii	0.615156	0.197327	0.186431	-0.090925	0.615156	0.9756	0.0262	0.0506	NS
Celtis_adolfi-friderici	Petersianthus_macrocarpus	0.368518	0.041728	0.134401	-0.154466	0.328288	0.9988	0.0078	0.009	**
Celtis_adolfi-friderici	Homalium_sp.	0.074062	0.099597	0.133829	-0.164638	0.365806	0.4904	0.5926	0.8978	NS
Celtis_adolfi-friderici	Celtis_adolfi-friderici	1	0.228097	0.21534	-0.096552	0.898467	1	0	0	***
Celtis_adolfi-friderici	Hexalobus_crispiflorus	0.111362	0.051985	0.089126	-0.128843	0.214306	0.8016	0.3064	0.5048	NS
Celtis_adolfi-friderici	Xylopia_quintasii	0.179064	0.129081	0.105113	-0.068082	0.327351	0.7316	0.3486	0.617	NS
Celtis_adolfi-friderici	Entandrophragma_cylindricum	-0.086068	-0.055407	0.074681	-0.191538	0.098505	0.4124	0.692	0.7204	NS
Celtis_adolfi-friderici	Triplochiton_scleroxylon	0.053527	0.124791	0.095005	-0.04264	0.342028	0.266	0.81	0.456	NS
Celtis_adolfi-friderici	Sterculia_rhinopetala	0.388971	0.291789	0.142508	0.035682	0.61757	0.792	0.263	0.471	NS
Celtis_adolfi-friderici	Strombosiopsis_tetrandra	-0.109586	0.091828	0.145725	-0.135172	0.402137	0.0866	0.9644	0.1222	NS
Celtis_adolfi-friderici	Duboscia_macrocarpa	0.111901	0.069431	0.143656	-0.128534	0.405765	0.711	0.3574	0.6464	NS
Celtis_adolfi-friderici	Erythrophleum_suaveolens	0.035748	-0.095808	0.076661	-0.234913	0.065821	0.9724	0.0686	0.0962	NS
Celtis_adolfi-friderici	Annonaceae	0.299121	0.001543	0.09926	-0.189408	0.186716	1	0	0	***
Celtis_adolfi-friderici	Fabaceae	-0.145725	-0.133079	0.103559	-0.294683	0.092607	0.5234	0.5054	0.982	NS
Celtis_adolfi-friderici	Malvaceae	0.33081	0.32223	0.117686	0.111554	0.580308	0.6014	0.4222	0.8208	NS
Celtis_adolfi-friderici	Apocynaceae	0.396679	0.32184	0.099181	0.148906	0.506801	0.7766	0.2468	0.4702	NS
Celtis_adolfi-friderici	Erythropalaceae	-0.052065	-0.043197	0.146625	-0.245113	0.356742	0.565	0.467	0.902	NS
Celtis_adolfi-friderici	Euphorbiaceae	0.039825	-0.036279	0.107423	-0.21184	0.185954	0.7604	0.262	0.5016	NS
Celtis_adolfi-friderici	Irvingiaceae	-0.071455	0.100761	0.168612	-0.131568	0.519657	0.125	0.8964	0.2286	NS
Celtis_adolfi-friderici	Meliaceae	0.167659	0.014082	0.134047	-0.208465	0.340049	0.888	0.137	0.249	NS
Celtis_adolfi-friderici	Urticaceae	-0.13895	-0.087263	0.054355	-0.151571	0.050365	0.151	0.9122	0.2388	NS
Celtis_adolfi-friderici	Combretaceae	0.079088	0.228583	0.111077	0.021072	0.44169	0.1342	0.8864	0.2478	NS
Celtis_adolfi-friderici	Cannabaceae	0.780981	0.229891	0.166765	-0.030337	0.692473	1	0.0008	0.0008	***
Celtis_adolfi-friderici	Phyllanthaceae	-0.142963	-0.035528	0.12734	-0.28459	0.193401	0.235	0.81	0.425	NS
Celtis_adolfi-friderici	Rubiaceae	-0.089274	0.128212	0.144661	-0.153214	0.374289	0.1256	0.897	0.2286	NS
Celtis_adolfi-friderici	Lecythidaceae	0.368518	0.041728	0.134401	-0.154466	0.328288	0.9988	0.0078	0.009	**
Celtis_adolfi-friderici	Salicaceae	0.078663	0.08831	0.126489	-0.134531	0.339232	0.551	0.528	0.977	NS
Celtis_adolfi-friderici	Sapotaceae	0.065536	0.093718	0.182033	-0.23956	0.558383	0.4508	0.6038	0.847	NS
Celtis_adolfi-friderici	Anacardiaceae	-0.131949	-0.059848	0.083983	-0.22478	0.115601	0.241	0.8866	0.3544	NS
Celtis_adolfi-friderici	Rhamnaceae	0.044806	0.152043	0.189863	-0.098497	0.597548	0.3648	0.6762	0.6886	NS
Hexalobus_crispiflorus	CAI.0.20	0.165913	0.037043	0.165384	-0.274281	0.365048	0.774	0.2424	0.4684	NS
Hexalobus_crispiflorus	CAI.20.100	0.098914	0.031113	0.134732	-0.225264	0.307657	0.6986	0.3018	0.6032	NS
Hexalobus_crispiflorus	WSG	-0.021409	0.043611	0.14139	-0.245875	0.303694	0.3196	0.6806	0.639	NS
Hexalobus_crispiflorus	P.rel	-0.260233	-0.039953	0.109768	-0.247352	0.181534	0.016	0.9842	0.0318	*
Hexalobus_crispiflorus	NPLD.rel	0.018953	-0.036852	0.10978	-0.239623	0.19144	0.7004	0.2998	0.5994	NS
Hexalobus_crispiflorus	SB.rel	0.248161	0.063157	0.10391	-0.137498	0.270072	0.9588	0.0414	0.0826	NS
Hexalobus_crispiflorus	P.ba.rel	-0.046314	-0.000895	0.125915	-0.241285	0.247727	0.3738	0.6264	0.7474	NS
Hexalobus_crispiflorus	NPLD.ba.rel	-0.046833	-0.021869	0.115307	-0.246561	0.213972	0.4242	0.576	0.8482	NS
Hexalobus_crispiflorus	SB.ba.rel	0.112748	0.025539	0.126762	-0.204956	0.28805	0.757	0.2432	0.4862	NS
Hexalobus_crispiflorus	Greenwayodendron_suaveolens	0.124629	0.04333	0.131703	-0.197583	0.297243	0.735	0.291	0.556	NS
Hexalobus_crispiflorus	Strombosia_pustulata	0.354314	0.020792	0.131067	-0.206243	0.294255	0.9948	0.0088	0.014	*
Hexalobus_crispiflorus	Alstonia_boonei	0.097796	0.092228	0.100182	-0.096878	0.316805	0.578	0.5152	0.9372	NS
Hexalobus_crispiflorus	Desbordesia_glaucescens	0.027169	0.038054	0.114192	-0.152826	0.279163	0.5246	0.535	0.9896	NS
Hexalobus_crispiflorus	Annickia_affinis	0.302096	-0.019988	0.139526	-0.255022	0.277874	0.9882	0.0176	0.0294	*
Hexalobus_crispiflorus	Musanga_cecropioides	-0.122639	-0.081282	0.104167	-0.222466	0.121383	0.4592	0.5994	0.8598	NS
Hexalobus_crispiflorus	Macaranga_sp.	-0.068562	0.007098	0.132115	-0.223663	0.285954	0.332	0.7242	0.6078	NS
Hexalobus_crispiflorus	Terminalia_superba	0.145058	0.078097	0.144861	-0.198818	0.316996	0.6626	0.4014	0.7388	NS
Hexalobus_crispiflorus	Hylodendron_gabunense	0.0912	-0.036749	0.119313	-0.262479	0.209094	0.871	0.171	0.3	NS
Hexalobus_crispiflorus	Funtumia_elastica	0.013867	0.025025	0.110158	-0.218222	0.207274	0.5072	0.627	0.8802	NS
Hexalobus_crispiflorus	Anonidium_mannii	0.144643	0.046366	0.125274	-0.213307	0.293789	0.826	0.2392	0.4132	NS
Hexalobus_crispiflorus	Petersianthus_macrocarpus	-0.023088	-0.057392	0.116748	-0.261024	0.180857	0.6798	0.4324	0.7526	NS
Hexalobus_crispiflorus	Homalium_sp.	0.21479	-0.002578	0.116774	-0.233394	0.21479	0.981	0.042	0.061	NS
Hexalobus_crispiflorus	Celtis_adolfi-friderici	0.111362	0.051751	0.089808	-0.128843	0.214306	0.8004	0.315	0.5146	NS
Hexalobus_crispiflorus	Hexalobus_crispiflorus	1	0.037086	0.217051	-0.333698	0.478118	1	0	0	***
Hexalobus_crispiflorus	Xylopia_quintasii	0.135535	0.069686	0.151324	-0.198575	0.344354	0.7046	0.3692	0.6646	NS
Hexalobus_crispiflorus	Entandrophragma_cylindricum	0.166459	0.042913	0.142889	-0.189998	0.344687	0.8252	0.2594	0.4342	NS
Hexalobus_crispiflorus	Triplochiton_scleroxylon	0.25296	0.002941	0.151181	-0.275189	0.293586	0.9588	0.0698	0.111	NS
Hexalobus_crispiflorus	Sterculia_rhinopetala	0.271004	0.072689	0.118009	-0.080175	0.34124	0.9724	0.0784	0.106	NS
Hexalobus_crispiflorus	Strombosiopsis_tetrandra	-0.09871	0.030429	0.183071	-0.314893	0.376893	0.2962	0.7822	0.514	NS
Hexalobus_crispiflorus	Duboscia_macrocarpa	-0.081771	0.010459	0.126313	-0.217203	0.279383	0.305	0.81	0.495	NS
Hexalobus_crispiflorus	Erythrophleum_suaveolens	-0.295328	0.016318	0.141296	-0.244508	0.314505	0.0112	0.997	0.0142	*
Hexalobus_crispiflorus	Annonaceae	0.359356	0.05058	0.140519	-0.195874	0.344744	0.9816	0.0202	0.0386	*
Hexalobus_crispiflorus	Fabaceae	-0.170739	-0.025996	0.124112	-0.246254	0.21942	0.1354	0.887	0.2484	NS
Hexalobus_crispiflorus	Malvaceae	0.137404	0.058508	0.084315	-0.105343	0.214061	0.8146	0.2212	0.4066	NS
Hexalobus_crispiflorus	Apocynaceae	0.003511	0.056033	0.119659	-0.16707	0.282643	0.3616	0.6808	0.6808	NS
Hexalobus_crispiflorus	Erythropalaceae	0.295808	0.033435	0.12782	-0.222309	0.276618	0.9822	0.0234	0.0412	*
Hexalobus_crispiflorus	Euphorbiaceae	-0.056169	0.017405	0.154864	-0.261948	0.327952	0.361	0.6692	0.6918	NS
Hexalobus_crispiflorus	Irvingiaceae	0.014694	0.033657	0.115479	-0.154609	0.285579	0.508	0.5494	0.9586	NS
Hexalobus_crispiflorus	Meliaceae	0.256835	0.049432	0.151058	-0.219859	0.362767	0.925	0.1028	0.1778	NS
Hexalobus_crispiflorus	Urticaceae	-0.096175	-0.077064	0.10574	-0.213477	0.127764	0.596	0.4526	0.8566	NS
Hexalobus_crispiflorus	Combretaceae	0.158157	0.081985	0.140901	-0.184979	0.329724	0.6974	0.3704	0.673	NS
Hexalobus_crispiflorus	Cannabaceae	0.023516	0.045896	0.107995	-0.150975	0.297717	0.4782	0.6114	0.8668	NS
Hexalobus_crispiflorus	Phyllanthaceae	0.177238	0.002961	0.175611	-0.301417	0.326818	0.8484	0.2028	0.3544	NS
Hexalobus_crispiflorus	Rubiaceae	0.065237	0.033616	0.134169	-0.204884	0.308346	0.638	0.4294	0.7914	NS
Hexalobus_crispiflorus	Lecythidaceae	-0.023088	-0.057392	0.116748	-0.261024	0.180857	0.6798	0.4324	0.7526	NS
Hexalobus_crispiflorus	Salicaceae	0.132928	-0.011191	0.115145	-0.227336	0.212986	0.9262	0.14	0.2138	NS
Hexalobus_crispiflorus	Sapotaceae	0.071087	-0.018473	0.113627	-0.246184	0.190063	0.8338	0.2694	0.4356	NS
Hexalobus_crispiflorus	Anacardiaceae	0.143058	0.00216	0.196762	-0.379843	0.352218	0.789	0.2906	0.5016	NS
Hexalobus_crispiflorus	Rhamnaceae	-0.028067	0.051703	0.10636	-0.166445	0.283282	0.2818	0.818	0.4638	NS
Xylopia_quintasii	CAI.0.20	-0.152253	0.057352	0.117102	-0.16735	0.300661	0.0352	0.9686	0.0666	NS
Xylopia_quintasii	CAI.20.100	0.011919	0.046585	0.092767	-0.1151	0.246785	0.3782	0.6222	0.756	NS
Xylopia_quintasii	WSG	0.173737	0.038748	0.101602	-0.163392	0.225052	0.9062	0.094	0.1878	NS
Xylopia_quintasii	P.rel	-0.203366	-0.042834	0.122832	-0.254475	0.203422	0.0888	0.9114	0.1774	NS
Xylopia_quintasii	NPLD.rel	0.005157	-0.046999	0.090154	-0.204885	0.149497	0.7358	0.2644	0.5286	NS
Xylopia_quintasii	SB.rel	0.200016	0.072432	0.128117	-0.180637	0.30611	0.8246	0.1756	0.351	NS
Xylopia_quintasii	P.ba.rel	-0.011677	0.028343	0.134635	-0.215356	0.295758	0.4228	0.5774	0.8454	NS
Xylopia_quintasii	NPLD.ba.rel	-0.030896	-0.039992	0.12551	-0.28362	0.197921	0.5272	0.473	0.9458	NS
Xylopia_quintasii	SB.ba.rel	0.049697	0.007499	0.137619	-0.242882	0.276433	0.6158	0.3844	0.7686	NS
Xylopia_quintasii	Greenwayodendron_suaveolens	-0.042848	0.037032	0.125276	-0.183745	0.288675	0.2924	0.7264	0.566	NS
Xylopia_quintasii	Strombosia_pustulata	0.255187	0.013172	0.144212	-0.249474	0.312863	0.944	0.0698	0.1258	NS
Xylopia_quintasii	Alstonia_boonei	0.052909	0.20701	0.115559	0.000331	0.438487	0.0826	0.9476	0.135	NS
Xylopia_quintasii	Desbordesia_glaucescens	0.4733	0.093292	0.153866	-0.135997	0.408481	0.9962	0.0054	0.0092	**
Xylopia_quintasii	Annickia_affinis	-0.061554	-0.039753	0.096369	-0.20112	0.165241	0.4914	0.5804	0.911	NS
Xylopia_quintasii	Musanga_cecropioides	-0.128272	-0.137233	0.049413	-0.184193	-0.000452	0.814	0.296	0.482	NS
Xylopia_quintasii	Macaranga_sp.	-0.001505	0.018086	0.166918	-0.208963	0.333618	0.5708	0.4574	0.8866	NS
Xylopia_quintasii	Terminalia_superba	0.192928	0.172357	0.140905	-0.125503	0.405216	0.5614	0.509	0.9476	NS
Xylopia_quintasii	Hylodendron_gabunense	-0.002243	-0.062296	0.101454	-0.223009	0.150595	0.7416	0.3044	0.5628	NS
Xylopia_quintasii	Funtumia_elastica	0.093566	0.082442	0.122286	-0.185029	0.288582	0.5438	0.5598	0.984	NS
Xylopia_quintasii	Anonidium_mannii	0.168628	0.110008	0.173113	-0.15363	0.469401	0.6504	0.3874	0.737	NS
Xylopia_quintasii	Petersianthus_macrocarpus	-0.090072	-0.071732	0.083756	-0.212478	0.081296	0.4792	0.6164	0.8628	NS
Xylopia_quintasii	Homalium_sp.	0.090139	0.019291	0.151865	-0.264936	0.316096	0.702	0.3744	0.6724	NS
Xylopia_quintasii	Celtis_adolfi-friderici	0.179064	0.128522	0.104986	-0.092796	0.327351	0.7312	0.3492	0.618	NS
Xylopia_quintasii	Hexalobus_crispiflorus	0.135535	0.070028	0.151732	-0.198575	0.386118	0.7028	0.3674	0.6646	NS
Xylopia_quintasii	Xylopia_quintasii	1	0.135223	0.236526	-0.233258	0.669126	1	0	0	***
Xylopia_quintasii	Entandrophragma_cylindricum	-0.104751	0.049639	0.134933	-0.168933	0.312436	0.1746	0.8926	0.282	NS
Xylopia_quintasii	Triplochiton_scleroxylon	0.26997	0.042067	0.162583	-0.22746	0.357752	0.9202	0.1164	0.1962	NS
Xylopia_quintasii	Sterculia_rhinopetala	0.397528	0.173064	0.159606	-0.083037	0.523993	0.9268	0.1268	0.2	NS
Xylopia_quintasii	Strombosiopsis_tetrandra	-0.102234	0.064611	0.138315	-0.164514	0.36487	0.1306	0.9292	0.2014	NS
Xylopia_quintasii	Duboscia_macrocarpa	0.20122	0.033556	0.162694	-0.221464	0.36379	0.8318	0.2096	0.3778	NS
Xylopia_quintasii	Erythrophleum_suaveolens	0.043507	0.001327	0.11699	-0.212703	0.189914	0.6696	0.447	0.7774	NS
Xylopia_quintasii	Annonaceae	0.248295	0.074712	0.12911	-0.167383	0.337744	0.9054	0.102	0.1966	NS
Xylopia_quintasii	Fabaceae	-0.059519	-0.074136	0.098932	-0.27707	0.09458	0.5198	0.5142	0.9944	NS
Xylopia_quintasii	Malvaceae	0.384217	0.16574	0.148814	-0.048266	0.40262	0.9462	0.0694	0.1232	NS
Xylopia_quintasii	Apocynaceae	0.069542	0.157804	0.124464	-0.075653	0.393438	0.2546	0.7684	0.4862	NS
Xylopia_quintasii	Erythropalaceae	0.199228	0.041302	0.139279	-0.215396	0.337437	0.8734	0.148	0.2746	NS
Xylopia_quintasii	Euphorbiaceae	-0.050335	0.020475	0.167868	-0.218304	0.354767	0.4436	0.589	0.8546	NS
Xylopia_quintasii	Irvingiaceae	0.376394	0.076618	0.15307	-0.160128	0.376394	0.9828	0.0252	0.0424	*
Xylopia_quintasii	Meliaceae	-0.21557	0.073864	0.193674	-0.253717	0.471086	0.0724	0.9478	0.1246	NS
Xylopia_quintasii	Urticaceae	-0.11535	-0.129943	0.051328	-0.184474	0.007535	0.8182	0.2356	0.4174	NS
Xylopia_quintasii	Combretaceae	0.184519	0.174077	0.142049	-0.097922	0.431655	0.5324	0.5296	0.9972	NS
Xylopia_quintasii	Cannabaceae	0.286238	0.120912	0.122634	-0.108736	0.340098	0.9272	0.0926	0.1654	NS
Xylopia_quintasii	Phyllanthaceae	-0.109358	-0.009126	0.137778	-0.217089	0.278476	0.3092	0.772	0.5372	NS
Xylopia_quintasii	Rubiaceae	0.085895	0.078221	0.129062	-0.128109	0.319354	0.5708	0.469	0.8982	NS
Xylopia_quintasii	Lecythidaceae	-0.090072	-0.071732	0.083756	-0.212478	0.081296	0.4792	0.6164	0.8628	NS
Xylopia_quintasii	Salicaceae	0.153399	0.003549	0.152693	-0.279055	0.29755	0.844	0.201	0.357	NS
Xylopia_quintasii	Sapotaceae	-0.005928	-0.006488	0.118084	-0.234436	0.222579	0.538	0.5626	0.9754	NS
Xylopia_quintasii	Anacardiaceae	-0.198252	-0.011048	0.139964	-0.235913	0.291338	0.0942	0.9538	0.1404	NS
Xylopia_quintasii	Rhamnaceae	0.054533	0.111282	0.152207	-0.194626	0.378439	0.3976	0.6586	0.739	NS
Entandrophragma_cylindricum	CAI.0.20	-0.25376	0.073379	0.137742	-0.205439	0.326089	0.0072	0.995	0.0122	*
Entandrophragma_cylindricum	CAI.20.100	0.01917	0.059879	0.151473	-0.201381	0.369015	0.4414	0.5588	0.8826	NS
Entandrophragma_cylindricum	WSG	0.223145	0.149449	0.114356	-0.104405	0.339814	0.7108	0.2894	0.5786	NS
Entandrophragma_cylindricum	P.rel	-0.198143	-0.111822	0.121385	-0.321767	0.154176	0.2494	0.7508	0.4986	NS
Entandrophragma_cylindricum	NPLD.rel	0.137176	-0.108563	0.140876	-0.361319	0.185675	0.951	0.0492	0.0982	NS
Entandrophragma_cylindricum	SB.rel	0.111596	0.180184	0.125205	-0.081326	0.400174	0.2772	0.723	0.5542	NS
Entandrophragma_cylindricum	P.ba.rel	-0.193343	-0.066919	0.122639	-0.301234	0.173816	0.1544	0.8458	0.3086	NS
Entandrophragma_cylindricum	NPLD.ba.rel	0.33253	-0.037437	0.146063	-0.330072	0.255648	0.9974	0.0028	0.0054	**
Entandrophragma_cylindricum	SB.ba.rel	-0.117705	0.129223	0.118138	-0.091305	0.353989	0.0104	0.9898	0.0206	*
Entandrophragma_cylindricum	Greenwayodendron_suaveolens	0.419932	0.171792	0.184679	-0.181353	0.499514	0.912	0.1	0.188	NS
Entandrophragma_cylindricum	Strombosia_pustulata	0.216817	0.105134	0.148519	-0.136998	0.4168	0.7818	0.2482	0.4664	NS
Entandrophragma_cylindricum	Alstonia_boonei	-0.01764	-0.039978	0.070455	-0.185927	0.094551	0.676	0.4262	0.7502	NS
Entandrophragma_cylindricum	Desbordesia_glaucescens	-0.213987	-0.028229	0.113883	-0.213987	0.21477	0.0388	0.9766	0.0622	NS
Entandrophragma_cylindricum	Annickia_affinis	0.007726	-0.000945	0.127932	-0.215626	0.268303	0.5916	0.4598	0.8682	NS
Entandrophragma_cylindricum	Musanga_cecropioides	-0.129293	-0.098909	0.074757	-0.180431	0.049691	0.4596	0.6656	0.794	NS
Entandrophragma_cylindricum	Macaranga_sp.	-0.021844	0.002286	0.115973	-0.209126	0.23354	0.4748	0.5834	0.8914	NS
Entandrophragma_cylindricum	Terminalia_superba	0.013532	-0.014082	0.098805	-0.19408	0.183397	0.639	0.425	0.786	NS
Entandrophragma_cylindricum	Hylodendron_gabunense	0.029057	-0.05303	0.142982	-0.260828	0.264589	0.7424	0.2944	0.552	NS
Entandrophragma_cylindricum	Funtumia_elastica	0.061689	-0.103443	0.086308	-0.265262	0.061689	0.9818	0.0408	0.059	NS
Entandrophragma_cylindricum	Anonidium_mannii	-0.124983	-0.053855	0.10852	-0.239587	0.150066	0.3272	0.7442	0.583	NS
Entandrophragma_cylindricum	Petersianthus_macrocarpus	-0.209934	-0.15171	0.085035	-0.314409	0.025133	0.3184	0.7812	0.5372	NS
Entandrophragma_cylindricum	Homalium_sp.	0.15075	-0.077313	0.108722	-0.296951	0.15075	0.984	0.0322	0.0482	*
Entandrophragma_cylindricum	Celtis_adolfi-friderici	-0.086068	-0.056156	0.074601	-0.191538	0.072138	0.4238	0.6932	0.7306	NS
Entandrophragma_cylindricum	Hexalobus_crispiflorus	0.166459	0.040658	0.146056	-0.189998	0.344687	0.826	0.2546	0.4286	NS
Entandrophragma_cylindricum	Xylopia_quintasii	-0.104751	0.045569	0.133307	-0.168933	0.312436	0.187	0.885	0.302	NS
Entandrophragma_cylindricum	Entandrophragma_cylindricum	1	0.135496	0.220305	-0.232558	0.69186	1	0	0	***
Entandrophragma_cylindricum	Triplochiton_scleroxylon	-0.166102	-0.083908	0.101076	-0.259755	0.114857	0.2812	0.819	0.4622	NS
Entandrophragma_cylindricum	Sterculia_rhinopetala	-0.184819	-0.065556	0.081465	-0.211804	0.085027	0.1304	0.9242	0.2062	NS
Entandrophragma_cylindricum	Strombosiopsis_tetrandra	-0.061431	0.001386	0.128882	-0.227547	0.270799	0.3834	0.7176	0.6658	NS
Entandrophragma_cylindricum	Duboscia_macrocarpa	-0.11912	-0.033234	0.112171	-0.223187	0.193079	0.3082	0.797	0.5112	NS
Entandrophragma_cylindricum	Erythrophleum_suaveolens	0.022104	0.109873	0.174164	-0.212194	0.451649	0.387	0.7178	0.6692	NS
Entandrophragma_cylindricum	Annonaceae	0.199656	0.107277	0.179407	-0.204528	0.469112	0.6782	0.3326	0.6544	NS
Entandrophragma_cylindricum	Fabaceae	0.051274	0.041561	0.157751	-0.267866	0.33173	0.5552	0.467	0.9118	NS
Entandrophragma_cylindricum	Malvaceae	-0.213386	-0.112366	0.085612	-0.272289	0.061497	0.1324	0.89	0.2424	NS
Entandrophragma_cylindricum	Apocynaceae	-0.015738	-0.116855	0.075431	-0.265971	0.02001	0.928	0.1022	0.1742	NS
Entandrophragma_cylindricum	Erythropalaceae	0.180559	0.101388	0.144104	-0.143835	0.386992	0.7192	0.3056	0.5864	NS
Entandrophragma_cylindricum	Euphorbiaceae	-0.034608	0.066376	0.150554	-0.182187	0.397589	0.293	0.7376	0.5554	NS
Entandrophragma_cylindricum	Irvingiaceae	-0.200293	-0.002365	0.125892	-0.226312	0.255031	0.057	0.9568	0.1002	NS
Entandrophragma_cylindricum	Meliaceae	0.388561	0.092107	0.14392	-0.181226	0.388561	0.9832	0.026	0.0428	*
Entandrophragma_cylindricum	Urticaceae	-0.139763	-0.095557	0.07574	-0.188927	0.056895	0.3158	0.7406	0.5752	NS
Entandrophragma_cylindricum	Combretaceae	-0.012082	0.002396	0.094111	-0.181581	0.195084	0.4792	0.5928	0.8864	NS
Entandrophragma_cylindricum	Cannabaceae	-0.041561	-0.071294	0.082473	-0.233103	0.092518	0.681	0.4016	0.7206	NS
Entandrophragma_cylindricum	Phyllanthaceae	0.155707	0.029343	0.123628	-0.189104	0.270644	0.8642	0.184	0.3198	NS
Entandrophragma_cylindricum	Rubiaceae	0.191896	-0.016981	0.101395	-0.20247	0.191896	0.9788	0.033	0.0542	NS
Entandrophragma_cylindricum	Lecythidaceae	-0.209934	-0.15171	0.085035	-0.314409	0.025133	0.3184	0.7812	0.5372	NS
Entandrophragma_cylindricum	Salicaceae	0.121874	-0.087751	0.104831	-0.277988	0.121874	0.98	0.0366	0.0566	NS
Entandrophragma_cylindricum	Sapotaceae	0.041973	-0.110835	0.100398	-0.293239	0.102921	0.9504	0.0906	0.1402	NS
Entandrophragma_cylindricum	Anacardiaceae	0.289597	0.055021	0.113207	-0.19256	0.249418	0.9922	0.0226	0.0304	*
Entandrophragma_cylindricum	Rhamnaceae	0.068211	-0.003714	0.113217	-0.197612	0.254287	0.7828	0.2858	0.503	NS
Triplochiton_scleroxylon	CAI.0.20	0.169999	-0.027318	0.118239	-0.255899	0.206714	0.9496	0.0564	0.1068	NS
Triplochiton_scleroxylon	CAI.20.100	0.055906	-0.023227	0.111922	-0.233806	0.199608	0.7504	0.25	0.4996	NS
Triplochiton_scleroxylon	WSG	-0.223869	-0.100473	0.138627	-0.410209	0.140085	0.1732	0.827	0.3462	NS
Triplochiton_scleroxylon	P.rel	0.12219	0.066685	0.128625	-0.156265	0.342289	0.693	0.3072	0.6142	NS
Triplochiton_scleroxylon	NPLD.rel	-0.139529	0.061467	0.132583	-0.164149	0.32257	0.0466	0.9536	0.093	NS
Triplochiton_scleroxylon	SB.rel	-0.034198	-0.105389	0.124455	-0.366541	0.114914	0.7006	0.2996	0.599	NS
Triplochiton_scleroxylon	P.ba.rel	0.414646	0.074458	0.145669	-0.209955	0.361008	0.9934	0.0068	0.0134	*
Triplochiton_scleroxylon	NPLD.ba.rel	-0.268346	0.005062	0.127491	-0.230475	0.263721	0.0102	0.99	0.0202	*
Triplochiton_scleroxylon	SB.ba.rel	-0.243206	-0.103007	0.135531	-0.359162	0.184889	0.1492	0.851	0.2982	NS
Triplochiton_scleroxylon	Greenwayodendron_suaveolens	-0.184219	-0.118592	0.107539	-0.297094	0.106029	0.3108	0.7192	0.5916	NS
Triplochiton_scleroxylon	Strombosia_pustulata	0.04896	-0.087028	0.109719	-0.273646	0.175197	0.8932	0.1228	0.2296	NS
Triplochiton_scleroxylon	Alstonia_boonei	0.223247	0.162827	0.086116	0.018658	0.325542	0.7696	0.2896	0.52	NS
Triplochiton_scleroxylon	Desbordesia_glaucescens	0.322172	0.083014	0.124095	-0.119208	0.372615	0.956	0.0532	0.0972	NS
Triplochiton_scleroxylon	Annickia_affinis	0.226705	-0.024018	0.138597	-0.231508	0.32853	0.919	0.0912	0.1722	NS
Triplochiton_scleroxylon	Musanga_cecropioides	-0.048827	-0.002036	0.144346	-0.157624	0.440761	0.5206	0.5292	0.9914	NS
Triplochiton_scleroxylon	Macaranga_sp.	-0.084942	0.009552	0.162899	-0.209132	0.396297	0.3554	0.7132	0.6422	NS
Triplochiton_scleroxylon	Terminalia_superba	0.456527	0.115076	0.126406	-0.094163	0.38769	0.9996	0.0024	0.0028	**
Triplochiton_scleroxylon	Hylodendron_gabunense	-0.076988	0.003631	0.120967	-0.192626	0.253406	0.3108	0.7398	0.571	NS
Triplochiton_scleroxylon	Funtumia_elastica	0.211184	0.138408	0.121058	-0.086928	0.37379	0.7554	0.3144	0.559	NS
Triplochiton_scleroxylon	Anonidium_mannii	0.067823	0.113576	0.137165	-0.120268	0.402207	0.4366	0.6334	0.8032	NS
Triplochiton_scleroxylon	Petersianthus_macrocarpus	0.014379	0.083951	0.128034	-0.152324	0.32397	0.3242	0.7354	0.5888	NS
Triplochiton_scleroxylon	Homalium_sp.	0.21862	0.077458	0.147685	-0.18959	0.375624	0.841	0.2072	0.3662	NS
Triplochiton_scleroxylon	Celtis_adolfi-friderici	0.053527	0.1276	0.096011	-0.04264	0.342028	0.2536	0.8188	0.4348	NS
Triplochiton_scleroxylon	Hexalobus_crispiflorus	0.25296	0.004436	0.15153	-0.275189	0.293586	0.9538	0.0706	0.1168	NS
Triplochiton_scleroxylon	Xylopia_quintasii	0.26997	0.043384	0.161576	-0.198199	0.357752	0.9176	0.1156	0.198	NS
Triplochiton_scleroxylon	Entandrophragma_cylindricum	-0.166102	-0.084988	0.100866	-0.259755	0.114857	0.2806	0.8186	0.462	NS
Triplochiton_scleroxylon	Triplochiton_scleroxylon	1	0.094191	0.186718	-0.195489	0.57304	1	0	0	***
Triplochiton_scleroxylon	Sterculia_rhinopetala	0.186622	0.16155	0.122271	-0.108631	0.383457	0.571	0.483	0.912	NS
Triplochiton_scleroxylon	Strombosiopsis_tetrandra	0.229766	0.040018	0.131174	-0.164037	0.320643	0.9302	0.1174	0.1872	NS
Triplochiton_scleroxylon	Duboscia_macrocarpa	0.156355	0.048902	0.153592	-0.159935	0.409387	0.7898	0.2552	0.4654	NS
Triplochiton_scleroxylon	Erythrophleum_suaveolens	-0.251251	-0.089871	0.092428	-0.251251	0.1048	0.0552	0.9848	0.0704	NS
Triplochiton_scleroxylon	Annonaceae	0.091843	-0.04344	0.109864	-0.240859	0.183976	0.8906	0.1162	0.2256	NS
Triplochiton_scleroxylon	Fabaceae	-0.218949	-0.07766	0.103594	-0.263038	0.142583	0.0898	0.9216	0.1682	NS
Triplochiton_scleroxylon	Malvaceae	0.544	0.195397	0.126892	-0.019929	0.47239	0.9994	0.0016	0.0022	**
Triplochiton_scleroxylon	Apocynaceae	0.327378	0.196103	0.109538	-0.00943	0.414296	0.8922	0.131	0.2388	NS
Triplochiton_scleroxylon	Erythropalaceae	0.148905	-0.065657	0.121242	-0.267877	0.202683	0.9506	0.0588	0.1082	NS
Triplochiton_scleroxylon	Euphorbiaceae	-0.158318	-0.045664	0.136343	-0.244822	0.274201	0.216	0.8148	0.4012	NS
Triplochiton_scleroxylon	Irvingiaceae	0.28871	0.051841	0.130061	-0.162036	0.35988	0.949	0.059	0.11	NS
Triplochiton_scleroxylon	Meliaceae	-0.065116	-0.033704	0.139147	-0.28777	0.231757	0.4574	0.5948	0.8626	NS
Triplochiton_scleroxylon	Urticaceae	-0.060475	-0.000352	0.146167	-0.157602	0.43263	0.4268	0.6334	0.7934	NS
Triplochiton_scleroxylon	Combretaceae	0.433836	0.102694	0.123334	-0.115668	0.365148	0.9994	0.0024	0.003	**
Triplochiton_scleroxylon	Cannabaceae	-0.039872	0.133593	0.121512	-0.10973	0.361814	0.0932	0.927	0.1662	NS
Triplochiton_scleroxylon	Phyllanthaceae	-0.112708	-0.028974	0.138783	-0.280386	0.243608	0.3334	0.7188	0.6146	NS
Triplochiton_scleroxylon	Rubiaceae	-0.055347	0.066518	0.138896	-0.149974	0.398859	0.2106	0.8508	0.3598	NS
Triplochiton_scleroxylon	Lecythidaceae	0.014379	0.083951	0.128034	-0.152324	0.32397	0.3242	0.7354	0.5888	NS
Triplochiton_scleroxylon	Salicaceae	0.15716	0.077226	0.152795	-0.179385	0.409569	0.7348	0.3296	0.5948	NS
Triplochiton_scleroxylon	Sapotaceae	0.137881	0.087823	0.12233	-0.139978	0.332382	0.6966	0.3806	0.684	NS
Triplochiton_scleroxylon	Anacardiaceae	-0.2682	-0.05068	0.159168	-0.304836	0.281333	0.095	0.9508	0.1442	NS
Triplochiton_scleroxylon	Rhamnaceae	0.095578	0.071845	0.124111	-0.098322	0.362191	0.643	0.4028	0.7598	NS
Sterculia_rhinopetala	CAI.0.20	0.113055	0.018283	0.107139	-0.217008	0.208265	0.8126	0.215	0.4024	NS
Sterculia_rhinopetala	CAI.20.100	0.261166	0.012949	0.132544	-0.179813	0.301429	0.9262	0.1014	0.1752	NS
Sterculia_rhinopetala	WSG	-0.026943	-0.100766	0.06231	-0.218576	0.020568	0.8706	0.157	0.2864	NS
Sterculia_rhinopetala	P.rel	-0.183581	0.048874	0.098858	-0.183581	0.259676	0.0276	1	0.0276	*
Sterculia_rhinopetala	NPLD.rel	0.043959	0.040604	0.072748	-0.118251	0.188567	0.5294	0.4982	0.9688	NS
Sterculia_rhinopetala	SB.rel	0.155787	-0.074439	0.087294	-0.247015	0.155787	1	0.0276	0.0276	*
Sterculia_rhinopetala	P.ba.rel	-0.015706	0.123942	0.099882	-0.025133	0.375241	0.0778	0.9498	0.128	NS
Sterculia_rhinopetala	NPLD.ba.rel	-0.098712	-0.028498	0.096055	-0.179124	0.152387	0.3102	0.7174	0.5928	NS
Sterculia_rhinopetala	SB.ba.rel	0.130531	-0.13032	0.106433	-0.39965	0.130531	1	0.0276	0.0276	*
Sterculia_rhinopetala	Greenwayodendron_suaveolens	-0.126761	-0.123752	0.074797	-0.252206	0.047469	0.5582	0.4694	0.9112	NS
Sterculia_rhinopetala	Strombosia_pustulata	-0.098368	-0.108574	0.119298	-0.292359	0.156245	0.6024	0.511	0.9086	NS
Sterculia_rhinopetala	Alstonia_boonei	0.267218	0.414399	0.121265	0.237743	0.768286	0.1056	0.922	0.1836	NS
Sterculia_rhinopetala	Desbordesia_glaucescens	0.191485	0.189832	0.154835	-0.081036	0.464006	0.537	0.5458	0.9912	NS
Sterculia_rhinopetala	Annickia_affinis	0.019098	-0.069172	0.068741	-0.200946	0.107116	0.9192	0.1346	0.2154	NS
Sterculia_rhinopetala	Musanga_cecropioides	-0.137011	-0.128746	0.008396	-0.137011	-0.110141	0.3694	1	0.3694	NS
Sterculia_rhinopetala	Macaranga_sp.	-0.196725	0.026292	0.137321	-0.196725	0.259515	0.0506	0.977	0.0736	NS
Sterculia_rhinopetala	Terminalia_superba	0.421567	0.316986	0.144304	0.005052	0.6447	0.8172	0.2348	0.4176	NS
Sterculia_rhinopetala	Hylodendron_gabunense	-0.155999	-0.051088	0.075326	-0.184558	0.086756	0.1252	0.9024	0.2228	NS
Sterculia_rhinopetala	Funtumia_elastica	0.363327	0.265569	0.138634	-0.034918	0.52731	0.7914	0.2362	0.4448	NS
Sterculia_rhinopetala	Anonidium_mannii	0.450605	0.25908	0.165495	-0.055218	0.577061	0.8964	0.1312	0.2348	NS
Sterculia_rhinopetala	Petersianthus_macrocarpus	0.005049	0.045747	0.114825	-0.139049	0.313832	0.5012	0.6296	0.8716	NS
Sterculia_rhinopetala	Homalium_sp.	0.177709	0.127143	0.135042	-0.148006	0.394852	0.6864	0.3674	0.681	NS
Sterculia_rhinopetala	Celtis_adolfi-friderici	0.388971	0.293036	0.142526	0.035682	0.61757	0.792	0.263	0.471	NS
Sterculia_rhinopetala	Hexalobus_crispiflorus	0.271004	0.072134	0.119306	-0.185529	0.34124	0.9724	0.0784	0.106	NS
Sterculia_rhinopetala	Xylopia_quintasii	0.397528	0.172811	0.159661	-0.083037	0.523993	0.93	0.1278	0.1978	NS
Sterculia_rhinopetala	Entandrophragma_cylindricum	-0.184819	-0.064406	0.081507	-0.211804	0.085027	0.127	0.926	0.201	NS
Sterculia_rhinopetala	Triplochiton_scleroxylon	0.186622	0.159734	0.121977	-0.108631	0.383457	0.5804	0.4736	0.8932	NS
Sterculia_rhinopetala	Sterculia_rhinopetala	1	0.379912	0.162432	0.12801	1	1	0.0276	0.0276	*
Sterculia_rhinopetala	Strombosiopsis_tetrandra	0.026679	0.117464	0.125011	-0.051876	0.367083	0.2924	0.836	0.4564	NS
Sterculia_rhinopetala	Duboscia_macrocarpa	0.11813	0.092518	0.159259	-0.155272	0.473552	0.639	0.4646	0.8256	NS
Sterculia_rhinopetala	Erythrophleum_suaveolens	-0.144014	-0.117097	0.073254	-0.236345	0.071426	0.5246	0.662	0.8626	NS
Sterculia_rhinopetala	Annonaceae	0.116455	0.009634	0.078573	-0.153436	0.134152	0.9506	0.1574	0.2068	NS
Sterculia_rhinopetala	Fabaceae	-0.27411	-0.170105	0.072025	-0.327466	-0.06069	0.153	0.9216	0.2314	NS
Sterculia_rhinopetala	Malvaceae	0.675351	0.415219	0.132007	0.172414	0.683088	0.9534	0.0742	0.1208	NS
Sterculia_rhinopetala	Apocynaceae	0.306022	0.412739	0.104006	0.221498	0.634726	0.2166	0.8654	0.3512	NS
Sterculia_rhinopetala	Erythropalaceae	-0.082447	-0.051937	0.118471	-0.245148	0.184848	0.4666	0.5832	0.8834	NS
Sterculia_rhinopetala	Euphorbiaceae	-0.238117	-0.043491	0.122628	-0.238117	0.185603	0.0506	0.977	0.0736	NS
Sterculia_rhinopetala	Irvingiaceae	0.154573	0.133995	0.148577	-0.142772	0.35964	0.5086	0.519	0.9896	NS
Sterculia_rhinopetala	Meliaceae	-0.049931	0.029219	0.159847	-0.242394	0.38311	0.3418	0.6858	0.656	NS
Sterculia_rhinopetala	Urticaceae	-0.104184	-0.119306	0.016411	-0.142933	-0.071893	0.8684	0.2124	0.344	NS
Sterculia_rhinopetala	Combretaceae	0.432982	0.302117	0.144459	0.002521	0.625948	0.8434	0.1842	0.3408	NS
Sterculia_rhinopetala	Cannabaceae	0.416719	0.295902	0.143202	0.024211	0.658262	0.835	0.1926	0.3576	NS
Sterculia_rhinopetala	Phyllanthaceae	0.171605	-0.047626	0.139888	-0.226983	0.334664	0.9436	0.084	0.1404	NS
Sterculia_rhinopetala	Rubiaceae	0.11297	0.164217	0.139664	-0.083338	0.45651	0.3926	0.7184	0.6742	NS
Sterculia_rhinopetala	Lecythidaceae	0.005049	0.045747	0.114825	-0.139049	0.313832	0.5012	0.6296	0.8716	NS
Sterculia_rhinopetala	Salicaceae	0.199886	0.111762	0.134225	-0.163751	0.418069	0.7652	0.29	0.5248	NS
Sterculia_rhinopetala	Sapotaceae	0.013142	0.112991	0.139247	-0.179003	0.445469	0.2168	0.8108	0.406	NS
Sterculia_rhinopetala	Anacardiaceae	-0.248563	-0.075273	0.104699	-0.248563	0.163119	0.0498	1	0.0498	*
Sterculia_rhinopetala	Rhamnaceae	0.258132	0.200191	0.126086	-0.056133	0.488593	0.717	0.3916	0.6746	NS
Strombosiopsis_tetrandra	CAI.0.20	0.264228	0.018656	0.158623	-0.274992	0.342376	0.9338	0.0746	0.1408	NS
Strombosiopsis_tetrandra	CAI.20.100	0.081772	0.012476	0.142634	-0.225348	0.336814	0.7186	0.2816	0.563	NS
Strombosiopsis_tetrandra	WSG	0.026561	-0.015033	0.115471	-0.266362	0.180785	0.6078	0.3924	0.7846	NS
Strombosiopsis_tetrandra	P.rel	0.072348	0.002084	0.130316	-0.242245	0.266492	0.7094	0.2908	0.5814	NS
Strombosiopsis_tetrandra	NPLD.rel	-0.058393	-0.001452	0.130703	-0.245994	0.262326	0.3428	0.6574	0.6854	NS
Strombosiopsis_tetrandra	SB.rel	-0.035513	-0.001168	0.11446	-0.212053	0.241907	0.4006	0.5996	0.801	NS
Strombosiopsis_tetrandra	P.ba.rel	0.140745	0.031395	0.141273	-0.24678	0.307183	0.7752	0.225	0.4498	NS
Strombosiopsis_tetrandra	NPLD.ba.rel	-0.103538	-0.013872	0.138439	-0.264233	0.279572	0.2662	0.734	0.5322	NS
Strombosiopsis_tetrandra	SB.ba.rel	-0.068676	-0.025597	0.138128	-0.293796	0.257009	0.3822	0.618	0.7642	NS
Strombosiopsis_tetrandra	Greenwayodendron_suaveolens	-0.01878	-0.019202	0.11237	-0.207548	0.20431	0.5314	0.4866	0.9552	NS
Strombosiopsis_tetrandra	Strombosia_pustulata	-0.136036	-0.022488	0.142081	-0.255456	0.326713	0.2178	0.8184	0.3994	NS
Strombosiopsis_tetrandra	Alstonia_boonei	0.383428	0.133465	0.1114	-0.052037	0.401572	0.9732	0.0386	0.0654	NS
Strombosiopsis_tetrandra	Desbordesia_glaucescens	0.074702	0.062889	0.130588	-0.140034	0.450488	0.6164	0.4398	0.8234	NS
Strombosiopsis_tetrandra	Annickia_affinis	-0.229341	-0.023299	0.129306	-0.247402	0.240246	0.0492	0.97	0.0792	NS
Strombosiopsis_tetrandra	Musanga_cecropioides	-0.085981	-0.05803	0.07954	-0.160415	0.104239	0.615	0.5184	0.9034	NS
Strombosiopsis_tetrandra	Macaranga_sp.	-0.209163	0.011801	0.141532	-0.192642	0.385595	0.0158	0.9948	0.021	*
Strombosiopsis_tetrandra	Terminalia_superba	0.354196	0.105168	0.147961	-0.121982	0.390825	0.9632	0.0562	0.093	NS
Strombosiopsis_tetrandra	Hylodendron_gabunense	0.036489	-0.025679	0.125521	-0.209644	0.26504	0.7412	0.297	0.5558	NS
Strombosiopsis_tetrandra	Funtumia_elastica	0.014693	0.077489	0.128463	-0.158359	0.331955	0.3672	0.7066	0.6606	NS
Strombosiopsis_tetrandra	Anonidium_mannii	-0.001259	0.079027	0.144843	-0.134708	0.443571	0.368	0.7092	0.6588	NS
Strombosiopsis_tetrandra	Petersianthus_macrocarpus	-0.069817	-0.007117	0.113985	-0.19654	0.234317	0.366	0.7262	0.6398	NS
Strombosiopsis_tetrandra	Homalium_sp.	0.018285	0.032404	0.123774	-0.182222	0.319046	0.5368	0.5682	0.9686	NS
Strombosiopsis_tetrandra	Celtis_adolfi-friderici	-0.109586	0.089494	0.143757	-0.135172	0.402137	0.086	0.9644	0.1216	NS
Strombosiopsis_tetrandra	Hexalobus_crispiflorus	-0.09871	0.030853	0.184848	-0.314893	0.376893	0.297	0.7778	0.5192	NS
Strombosiopsis_tetrandra	Xylopia_quintasii	-0.102234	0.067321	0.136723	-0.164514	0.36487	0.1218	0.935	0.1868	NS
Strombosiopsis_tetrandra	Entandrophragma_cylindricum	-0.061431	-0.003107	0.130133	-0.227547	0.270799	0.3986	0.6986	0.7	NS
Strombosiopsis_tetrandra	Triplochiton_scleroxylon	0.229766	0.042981	0.132282	-0.164037	0.320643	0.9232	0.1218	0.1986	NS
Strombosiopsis_tetrandra	Sterculia_rhinopetala	0.026679	0.11902	0.12554	-0.051876	0.367083	0.291	0.8432	0.4478	NS
Strombosiopsis_tetrandra	Strombosiopsis_tetrandra	1	0.039741	0.19127	-0.225061	0.516423	1	0	0	***
Strombosiopsis_tetrandra	Duboscia_macrocarpa	0.078118	0.028849	0.13852	-0.157507	0.414726	0.7426	0.3402	0.5976	NS
Strombosiopsis_tetrandra	Erythrophleum_suaveolens	0.050046	-0.025336	0.134971	-0.2152	0.277401	0.7824	0.3044	0.522	NS
Strombosiopsis_tetrandra	Annonaceae	-0.123541	0.017192	0.130539	-0.210698	0.295902	0.148	0.8618	0.2862	NS
Strombosiopsis_tetrandra	Fabaceae	0.075428	-0.052353	0.136327	-0.281175	0.244346	0.8308	0.183	0.3522	NS
Strombosiopsis_tetrandra	Malvaceae	0.269432	0.125116	0.097987	-0.044935	0.317063	0.9294	0.0838	0.1544	NS
Strombosiopsis_tetrandra	Apocynaceae	0.284268	0.122769	0.122536	-0.085739	0.365207	0.8792	0.1372	0.258	NS
Strombosiopsis_tetrandra	Erythropalaceae	0.313431	-0.003917	0.146119	-0.230281	0.370664	0.9582	0.0466	0.0884	NS
Strombosiopsis_tetrandra	Euphorbiaceae	-0.119274	-0.001586	0.156367	-0.231792	0.351259	0.2606	0.7706	0.49	NS
Strombosiopsis_tetrandra	Irvingiaceae	0.0262	0.047988	0.134436	-0.163156	0.392288	0.5068	0.5376	0.9692	NS
Strombosiopsis_tetrandra	Meliaceae	0.116243	0.024487	0.149394	-0.1997	0.432186	0.7998	0.2432	0.4434	NS
Strombosiopsis_tetrandra	Urticaceae	-0.096465	-0.05413	0.081619	-0.160075	0.110267	0.4518	0.6478	0.804	NS
Strombosiopsis_tetrandra	Combretaceae	0.31378	0.103392	0.144763	-0.124822	0.368605	0.9234	0.0986	0.1752	NS
Strombosiopsis_tetrandra	Cannabaceae	-0.156057	0.088282	0.141852	-0.13747	0.382952	0.0198	0.992	0.0278	*
Strombosiopsis_tetrandra	Phyllanthaceae	-0.190234	-0.013685	0.172987	-0.279458	0.412033	0.1442	0.893	0.2512	NS
Strombosiopsis_tetrandra	Rubiaceae	0.018241	0.050086	0.129816	-0.163028	0.340497	0.4856	0.5826	0.903	NS
Strombosiopsis_tetrandra	Lecythidaceae	-0.069817	-0.007117	0.113985	-0.19654	0.234317	0.366	0.7262	0.6398	NS
Strombosiopsis_tetrandra	Salicaceae	0.007321	0.025991	0.121221	-0.171761	0.275944	0.5304	0.5692	0.9612	NS
Strombosiopsis_tetrandra	Sapotaceae	-0.013391	0.023864	0.13926	-0.220386	0.341459	0.4632	0.6264	0.8368	NS
Strombosiopsis_tetrandra	Anacardiaceae	-0.111082	-0.015306	0.164382	-0.306027	0.356786	0.3534	0.731	0.6224	NS
Strombosiopsis_tetrandra	Rhamnaceae	-0.017521	0.063335	0.159878	-0.172288	0.472575	0.414	0.6624	0.7516	NS
Duboscia_macrocarpa	CAI.0.20	0.039104	-0.002165	0.124217	-0.230161	0.251253	0.6502	0.374	0.7238	NS
Duboscia_macrocarpa	CAI.20.100	0.093271	-0.009609	0.155157	-0.251275	0.35588	0.76	0.2402	0.4802	NS
Duboscia_macrocarpa	WSG	0.111108	-0.043221	0.121111	-0.305914	0.163956	0.912	0.0882	0.1762	NS
Duboscia_macrocarpa	P.rel	-0.026239	0.027909	0.152606	-0.243143	0.362389	0.371	0.6292	0.7418	NS
Duboscia_macrocarpa	NPLD.rel	0.201264	0.01897	0.138003	-0.235213	0.292525	0.8942	0.106	0.2118	NS
Duboscia_macrocarpa	SB.rel	-0.100611	-0.03985	0.119496	-0.289478	0.189796	0.2954	0.7048	0.5906	NS
Duboscia_macrocarpa	P.ba.rel	-0.038376	0.037937	0.15564	-0.232634	0.363555	0.3272	0.673	0.6542	NS
Duboscia_macrocarpa	NPLD.ba.rel	-0.007503	-0.004303	0.140508	-0.278239	0.259429	0.4904	0.5098	0.9806	NS
Duboscia_macrocarpa	SB.ba.rel	0.058545	-0.044814	0.124555	-0.285412	0.221404	0.8062	0.194	0.3878	NS
Duboscia_macrocarpa	Greenwayodendron_suaveolens	-0.181038	-0.050541	0.111019	-0.25271	0.177319	0.1218	0.8956	0.2262	NS
Duboscia_macrocarpa	Strombosia_pustulata	-0.248199	-0.03775	0.14225	-0.232613	0.37524	0.022	0.9886	0.0334	*
Duboscia_macrocarpa	Alstonia_boonei	0.118316	0.100258	0.126067	-0.109022	0.364599	0.6428	0.4182	0.7754	NS
Duboscia_macrocarpa	Desbordesia_glaucescens	0.387078	0.05153	0.187087	-0.187458	0.555235	0.941	0.0618	0.1208	NS
Duboscia_macrocarpa	Annickia_affinis	-0.223804	-0.016488	0.124487	-0.204946	0.285359	0.01	0.9984	0.0116	*
Duboscia_macrocarpa	Musanga_cecropioides	-0.101343	-0.014147	0.108726	-0.109978	0.304518	0.2364	0.9004	0.336	NS
Duboscia_macrocarpa	Macaranga_sp.	-0.107405	0.005201	0.168278	-0.210905	0.410093	0.3058	0.7526	0.5532	NS
Duboscia_macrocarpa	Terminalia_superba	0.014793	0.076552	0.162327	-0.15731	0.416366	0.4624	0.5882	0.8742	NS
Duboscia_macrocarpa	Hylodendron_gabunense	0.078621	-0.003959	0.113328	-0.17837	0.24383	0.7958	0.2496	0.4538	NS
Duboscia_macrocarpa	Funtumia_elastica	0.351146	0.074128	0.13902	-0.1608	0.321031	0.9914	0.0226	0.0312	*
Duboscia_macrocarpa	Anonidium_mannii	0.093767	0.059047	0.154995	-0.184906	0.465332	0.7026	0.377	0.6744	NS
Duboscia_macrocarpa	Petersianthus_macrocarpus	-0.021969	0.024588	0.150321	-0.207208	0.348509	0.4776	0.5848	0.8928	NS
Duboscia_macrocarpa	Homalium_sp.	-0.233713	0.035822	0.168234	-0.233713	0.464133	0.0294	0.989	0.0404	*
Duboscia_macrocarpa	Celtis_adolfi-friderici	0.111901	0.068849	0.14349	-0.128534	0.405765	0.712	0.357	0.645	NS
Duboscia_macrocarpa	Hexalobus_crispiflorus	-0.081771	0.012058	0.126098	-0.217203	0.279383	0.2922	0.8186	0.4736	NS
Duboscia_macrocarpa	Xylopia_quintasii	0.20122	0.034278	0.161973	-0.18895	0.36379	0.8334	0.2094	0.376	NS
Duboscia_macrocarpa	Entandrophragma_cylindricum	-0.11912	-0.032957	0.113347	-0.223187	0.193079	0.313	0.792	0.521	NS
Duboscia_macrocarpa	Triplochiton_scleroxylon	0.156355	0.051566	0.155504	-0.159935	0.377758	0.7796	0.2658	0.4862	NS
Duboscia_macrocarpa	Sterculia_rhinopetala	0.11813	0.092748	0.158098	-0.155272	0.473552	0.6382	0.476	0.8378	NS
Duboscia_macrocarpa	Strombosiopsis_tetrandra	0.078118	0.028519	0.137938	-0.157507	0.414726	0.7444	0.341	0.5966	NS
Duboscia_macrocarpa	Duboscia_macrocarpa	1	0.02805	0.202765	-0.230106	0.613395	1	0	0	***
Duboscia_macrocarpa	Erythrophleum_suaveolens	0.05748	-0.043761	0.099518	-0.219469	0.176172	0.8834	0.2092	0.3258	NS
Duboscia_macrocarpa	Annonaceae	-0.122552	-0.012453	0.113412	-0.241993	0.218706	0.1592	0.8534	0.3058	NS
Duboscia_macrocarpa	Fabaceae	0.084672	-0.046716	0.099785	-0.228874	0.163059	0.9046	0.1114	0.2068	NS
Duboscia_macrocarpa	Malvaceae	0.445719	0.109672	0.160188	-0.170968	0.425826	0.9902	0.015	0.0248	*
Duboscia_macrocarpa	Apocynaceae	0.301138	0.110402	0.118516	-0.085193	0.361502	0.9338	0.0776	0.1438	NS
Duboscia_macrocarpa	Erythropalaceae	-0.203234	-0.023526	0.146307	-0.233113	0.364467	0.0748	0.9474	0.1274	NS
Duboscia_macrocarpa	Euphorbiaceae	-0.023779	-0.019224	0.150238	-0.237384	0.32867	0.5936	0.4308	0.8372	NS
Duboscia_macrocarpa	Irvingiaceae	0.412331	0.036404	0.190383	-0.220341	0.504596	0.9402	0.0624	0.1222	NS
Duboscia_macrocarpa	Meliaceae	-0.060297	-0.009052	0.149608	-0.266473	0.372674	0.3782	0.6678	0.7104	NS
Duboscia_macrocarpa	Urticaceae	-0.101661	-0.012604	0.11042	-0.118265	0.296837	0.2204	0.8666	0.3538	NS
Duboscia_macrocarpa	Combretaceae	-0.021242	0.071352	0.159797	-0.154811	0.41763	0.368	0.6842	0.6838	NS
Duboscia_macrocarpa	Cannabaceae	-0.01428	0.070008	0.161	-0.188939	0.49029	0.3564	0.7018	0.6546	NS
Duboscia_macrocarpa	Phyllanthaceae	-0.116012	-0.012186	0.144751	-0.232464	0.373084	0.2502	0.8072	0.443	NS
Duboscia_macrocarpa	Rubiaceae	0.029362	0.038276	0.147703	-0.222993	0.344806	0.5284	0.5172	0.9888	NS
Duboscia_macrocarpa	Lecythidaceae	-0.021969	0.024588	0.150321	-0.207208	0.348509	0.4776	0.5848	0.8928	NS
Duboscia_macrocarpa	Salicaceae	-0.244019	0.032522	0.170053	-0.212855	0.47275	0.0218	0.992	0.0298	*
Duboscia_macrocarpa	Sapotaceae	-0.175932	0.038461	0.146019	-0.206807	0.348951	0.0736	0.9608	0.1128	NS
Duboscia_macrocarpa	Anacardiaceae	-0.017666	-0.022951	0.126214	-0.221212	0.267298	0.6098	0.5034	0.8936	NS
Duboscia_macrocarpa	Rhamnaceae	-0.095534	0.047969	0.157561	-0.203265	0.389252	0.258	0.8238	0.4342	NS
Erythrophleum_suaveolens	CAI.0.20	-0.038648	0.0509	0.150735	-0.222354	0.420618	0.288	0.7384	0.5496	NS
Erythrophleum_suaveolens	CAI.20.100	0.05049	0.04542	0.128767	-0.198322	0.311388	0.5256	0.4746	0.949	NS
Erythrophleum_suaveolens	WSG	0.196884	0.121449	0.115338	-0.097614	0.343758	0.7352	0.265	0.5298	NS
Erythrophleum_suaveolens	P.rel	0.089952	-0.086047	0.113996	-0.290926	0.152404	0.9312	0.069	0.1378	NS
Erythrophleum_suaveolens	NPLD.rel	-0.065308	-0.082345	0.113091	-0.300005	0.130696	0.556	0.4442	0.8882	NS
Erythrophleum_suaveolens	SB.rel	-0.04875	0.137899	0.119981	-0.086452	0.370183	0.0562	0.944	0.1122	NS
Erythrophleum_suaveolens	P.ba.rel	0.113293	-0.073243	0.103162	-0.278764	0.131672	0.9626	0.0376	0.075	NS
Erythrophleum_suaveolens	NPLD.ba.rel	-0.063731	-0.014738	0.132384	-0.265691	0.236766	0.3666	0.6336	0.733	NS
Erythrophleum_suaveolens	SB.ba.rel	-0.077136	0.112199	0.121334	-0.128102	0.345224	0.0604	0.9398	0.1206	NS
Erythrophleum_suaveolens	Greenwayodendron_suaveolens	0.169355	0.141419	0.139085	-0.183626	0.350888	0.52	0.5126	0.9926	NS
Erythrophleum_suaveolens	Strombosia_pustulata	0.001324	0.101637	0.140108	-0.121493	0.439957	0.2658	0.7872	0.4786	NS
Erythrophleum_suaveolens	Alstonia_boonei	-0.144054	-0.111043	0.085419	-0.272013	0.06921	0.4086	0.6818	0.7268	NS
Erythrophleum_suaveolens	Desbordesia_glaucescens	-0.037502	-0.05706	0.092099	-0.211024	0.136019	0.6172	0.4338	0.8166	NS
Erythrophleum_suaveolens	Annickia_affinis	-0.103339	0.014805	0.113512	-0.188253	0.257546	0.1892	0.863	0.3262	NS
Erythrophleum_suaveolens	Musanga_cecropioides	0.128939	-0.046708	0.081304	-0.162687	0.119218	1	0.0066	0.0066	**
Erythrophleum_suaveolens	Macaranga_sp.	0.053859	-0.000831	0.11242	-0.198581	0.248044	0.7504	0.309	0.5586	NS
Erythrophleum_suaveolens	Terminalia_superba	-0.112506	-0.06966	0.097792	-0.241665	0.145811	0.388	0.6978	0.6902	NS
Erythrophleum_suaveolens	Hylodendron_gabunense	0.026513	-0.027171	0.140076	-0.242122	0.295147	0.7046	0.3386	0.634	NS
Erythrophleum_suaveolens	Funtumia_elastica	-0.181014	-0.12854	0.108012	-0.316615	0.090187	0.392	0.7228	0.6692	NS
Erythrophleum_suaveolens	Anonidium_mannii	-0.025156	-0.088521	0.084031	-0.234293	0.079413	0.7992	0.2816	0.4824	NS
Erythrophleum_suaveolens	Petersianthus_macrocarpus	-0.024731	-0.116292	0.077915	-0.263046	0.034848	0.9076	0.1666	0.259	NS
Erythrophleum_suaveolens	Homalium_sp.	-0.184536	-0.079499	0.10953	-0.302372	0.129694	0.2268	0.8714	0.3554	NS
Erythrophleum_suaveolens	Celtis_adolfi-friderici	0.035748	-0.095838	0.076546	-0.234913	0.065821	0.9702	0.0688	0.0986	NS
Erythrophleum_suaveolens	Hexalobus_crispiflorus	-0.295328	0.017864	0.141056	-0.244508	0.314505	0.011	0.9972	0.0138	*
Erythrophleum_suaveolens	Xylopia_quintasii	0.043507	0.00244	0.115194	-0.212703	0.226515	0.6746	0.4452	0.7706	NS
Erythrophleum_suaveolens	Entandrophragma_cylindricum	0.022104	0.108397	0.17521	-0.212194	0.451649	0.3896	0.72	0.6696	NS
Erythrophleum_suaveolens	Triplochiton_scleroxylon	-0.251251	-0.089543	0.091483	-0.251251	0.1048	0.0516	0.9854	0.0662	NS
Erythrophleum_suaveolens	Sterculia_rhinopetala	-0.144014	-0.117565	0.072427	-0.236345	0.071426	0.5262	0.6608	0.8654	NS
Erythrophleum_suaveolens	Strombosiopsis_tetrandra	0.050046	-0.027163	0.13275	-0.2152	0.277401	0.779	0.2988	0.5198	NS
Erythrophleum_suaveolens	Duboscia_macrocarpa	0.05748	-0.042835	0.099699	-0.219469	0.176172	0.876	0.2108	0.3348	NS
Erythrophleum_suaveolens	Erythrophleum_suaveolens	1	0.097056	0.176867	-0.157983	0.643698	1	0	0	***
Erythrophleum_suaveolens	Annonaceae	0.066926	0.073479	0.144201	-0.208388	0.329434	0.4752	0.545	0.9302	NS
Erythrophleum_suaveolens	Fabaceae	0.50343	0.053418	0.168131	-0.202496	0.45931	0.9854	0.0174	0.032	*
Erythrophleum_suaveolens	Malvaceae	-0.181264	-0.157016	0.058982	-0.282037	-0.0469	0.369	0.7	0.669	NS
Erythrophleum_suaveolens	Apocynaceae	-0.177446	-0.165242	0.083134	-0.326942	0.012821	0.4824	0.577	0.9054	NS
Erythrophleum_suaveolens	Erythropalaceae	0.023481	0.085365	0.125361	-0.127877	0.37665	0.3804	0.6758	0.7046	NS
Erythrophleum_suaveolens	Euphorbiaceae	0.141553	0.061394	0.150264	-0.195089	0.382011	0.7326	0.286	0.5534	NS
Erythrophleum_suaveolens	Irvingiaceae	-0.010638	-0.028278	0.10443	-0.218365	0.167413	0.5996	0.4554	0.8558	NS
Erythrophleum_suaveolens	Meliaceae	-0.067877	0.060688	0.125856	-0.160715	0.326685	0.19	0.8628	0.3272	NS
Erythrophleum_suaveolens	Urticaceae	0.137893	-0.046149	0.082786	-0.161169	0.119202	0.9984	0.0048	0.0064	**
Erythrophleum_suaveolens	Combretaceae	-0.109832	-0.055039	0.100076	-0.238713	0.147929	0.346	0.74	0.606	NS
Erythrophleum_suaveolens	Cannabaceae	0.027617	-0.105698	0.086224	-0.256383	0.071309	0.9372	0.0882	0.151	NS
Erythrophleum_suaveolens	Phyllanthaceae	-0.235469	0.031512	0.125075	-0.209251	0.288894	0.0128	0.9964	0.0164	*
Erythrophleum_suaveolens	Rubiaceae	-0.014293	-0.045889	0.115367	-0.227353	0.222439	0.679	0.3986	0.7196	NS
Erythrophleum_suaveolens	Lecythidaceae	-0.024731	-0.116292	0.077915	-0.263046	0.034848	0.9076	0.1666	0.259	NS
Erythrophleum_suaveolens	Salicaceae	-0.134369	-0.083771	0.103652	-0.274695	0.111202	0.3816	0.7356	0.646	NS
Erythrophleum_suaveolens	Sapotaceae	-0.163291	-0.099034	0.100659	-0.267562	0.114763	0.3442	0.7858	0.5584	NS
Erythrophleum_suaveolens	Anacardiaceae	-0.111541	0.052204	0.134413	-0.203194	0.3009	0.1526	0.9164	0.2362	NS
Erythrophleum_suaveolens	Rhamnaceae	-0.016589	-0.040121	0.104767	-0.198499	0.195639	0.6762	0.4154	0.7392	NS
Annonaceae	CAI.0.20	0.15554	0.067567	0.130176	-0.204945	0.308713	0.7454	0.257	0.5116	NS
Annonaceae	CAI.20.100	0.068764	0.057366	0.140457	-0.200663	0.340037	0.5492	0.451	0.9018	NS
Annonaceae	WSG	0.137834	0.113415	0.117881	-0.128589	0.33678	0.5518	0.4484	0.8966	NS
Annonaceae	P.rel	-0.492841	-0.088789	0.126871	-0.325484	0.170797	0	1	0	***
Annonaceae	NPLD.rel	-0.216626	-0.081589	0.129243	-0.322563	0.180091	0.1508	0.8494	0.3014	NS
Annonaceae	SB.rel	0.629118	0.140164	0.136945	-0.121209	0.402731	0.9998	0.0004	0.0006	***
Annonaceae	P.ba.rel	-0.276528	-0.035256	0.147746	-0.326795	0.240852	0.0552	0.945	0.1102	NS
Annonaceae	NPLD.ba.rel	0.069285	-0.034935	0.137297	-0.302805	0.224428	0.7628	0.2374	0.4746	NS
Annonaceae	SB.ba.rel	0.284403	0.085031	0.12599	-0.161164	0.32867	0.944	0.0562	0.1122	NS
Annonaceae	Greenwayodendron_suaveolens	0.750705	0.122131	0.190138	-0.219223	0.523084	0.9998	0.0004	0.0006	***
Annonaceae	Strombosia_pustulata	0.350786	0.076332	0.156297	-0.18898	0.401231	0.9506	0.0506	0.1	NS
Annonaceae	Alstonia_boonei	0.043674	0.037088	0.078706	-0.100421	0.206163	0.5586	0.4558	0.8972	NS
Annonaceae	Desbordesia_glaucescens	-0.005391	0.010008	0.104197	-0.180006	0.216846	0.4564	0.5502	0.9062	NS
Annonaceae	Annickia_affinis	0.647375	-0.014053	0.151228	-0.2651	0.326941	1	0	0	***
Annonaceae	Musanga_cecropioides	-0.281916	-0.113211	0.11186	-0.267941	0.193217	0.0018	1	0.0018	**
Annonaceae	Macaranga_sp.	0.077531	0.008409	0.125175	-0.215581	0.278523	0.7222	0.2842	0.562	NS
Annonaceae	Terminalia_superba	0.092137	0.042528	0.098099	-0.152336	0.228299	0.6976	0.3124	0.6148	NS
Annonaceae	Hylodendron_gabunense	-0.168485	-0.050627	0.125026	-0.257604	0.217697	0.1926	0.8154	0.3772	NS
Annonaceae	Funtumia_elastica	-0.074756	-0.046728	0.097804	-0.245325	0.139674	0.3928	0.6294	0.7634	NS
Annonaceae	Anonidium_mannii	0.466149	-0.000685	0.122247	-0.202797	0.255694	1	0	0	***
Annonaceae	Petersianthus_macrocarpus	0.094941	-0.124795	0.106082	-0.303326	0.099223	0.9732	0.0292	0.056	NS
Annonaceae	Homalium_sp.	0.07511	-0.047145	0.11776	-0.274979	0.188042	0.851	0.1608	0.3098	NS
Annonaceae	Celtis_adolfi-friderici	0.299121	0.003989	0.099023	-0.185085	0.186716	1	0	0	***
Annonaceae	Hexalobus_crispiflorus	0.359356	0.051013	0.140159	-0.188569	0.337439	0.9836	0.0186	0.035	*
Annonaceae	Xylopia_quintasii	0.248295	0.074182	0.129487	-0.167383	0.337744	0.9112	0.0964	0.1852	NS
Annonaceae	Entandrophragma_cylindricum	0.199656	0.106923	0.179174	-0.198915	0.469112	0.6764	0.3326	0.6562	NS
Annonaceae	Triplochiton_scleroxylon	0.091843	-0.0446	0.109068	-0.240859	0.178858	0.8888	0.1202	0.2314	NS
Annonaceae	Sterculia_rhinopetala	0.116455	0.008186	0.078779	-0.184407	0.134152	0.9552	0.1544	0.1992	NS
Annonaceae	Strombosiopsis_tetrandra	-0.123541	0.018083	0.130555	-0.210698	0.285007	0.1458	0.868	0.2778	NS
Annonaceae	Duboscia_macrocarpa	-0.122552	-0.011491	0.112945	-0.241993	0.213018	0.1548	0.8568	0.298	NS
Annonaceae	Erythrophleum_suaveolens	0.066926	0.074776	0.143576	-0.208388	0.329434	0.4726	0.5446	0.928	NS
Annonaceae	Annonaceae	1	0.093433	0.199107	-0.244417	0.550832	1	0	0	***
Annonaceae	Fabaceae	-0.08778	0.006485	0.129162	-0.236831	0.262651	0.2542	0.7496	0.5046	NS
Annonaceae	Malvaceae	-0.000304	-0.025942	0.079505	-0.174145	0.131687	0.625	0.381	0.756	NS
Annonaceae	Apocynaceae	-0.058723	-0.03123	0.082522	-0.18767	0.13079	0.3874	0.6226	0.7648	NS
Annonaceae	Erythropalaceae	0.281405	0.081192	0.161552	-0.202125	0.411958	0.875	0.1278	0.2528	NS
Annonaceae	Euphorbiaceae	-0.111008	0.055118	0.13766	-0.195698	0.334915	0.1156	0.8888	0.2268	NS
Annonaceae	Irvingiaceae	0.051796	0.020325	0.105248	-0.191368	0.211773	0.6024	0.4054	0.803	NS
Annonaceae	Meliaceae	0.327233	0.087443	0.123659	-0.146556	0.323896	0.9772	0.0246	0.0474	*
Annonaceae	Urticaceae	-0.277093	-0.108455	0.112473	-0.25694	0.202541	0.0108	0.9912	0.0196	*
Annonaceae	Combretaceae	0.135519	0.053801	0.092217	-0.126955	0.231245	0.8118	0.1992	0.3874	NS
Annonaceae	Cannabaceae	0.292901	-0.009463	0.097199	-0.219009	0.17356	0.9996	0.0006	0.001	***
Annonaceae	Phyllanthaceae	-0.041388	0.018758	0.129651	-0.23361	0.271443	0.3344	0.6744	0.66	NS
Annonaceae	Rubiaceae	-0.025877	0.013269	0.117897	-0.192634	0.263395	0.402	0.6092	0.7928	NS
Annonaceae	Lecythidaceae	0.094941	-0.124795	0.106082	-0.303326	0.099223	0.9732	0.0292	0.056	NS
Annonaceae	Salicaceae	0.046245	-0.058791	0.113558	-0.281564	0.167283	0.8262	0.1838	0.3576	NS
Annonaceae	Sapotaceae	-0.163378	-0.074876	0.113907	-0.298285	0.146408	0.2254	0.7852	0.4402	NS
Annonaceae	Anacardiaceae	0.135488	0.032734	0.111525	-0.180733	0.254071	0.8256	0.1886	0.363	NS
Annonaceae	Rhamnaceae	0.049917	0.029166	0.126401	-0.181082	0.302709	0.5984	0.415	0.8166	NS
Fabaceae	CAI.0.20	-0.089576	-0.000502	0.13648	-0.255637	0.278943	0.2782	0.7286	0.5496	NS
Fabaceae	CAI.20.100	0.03203	0.002556	0.129968	-0.263331	0.254847	0.592	0.4082	0.8162	NS
Fabaceae	WSG	0.544444	0.051559	0.126618	-0.180723	0.325411	1	0	0	***
Fabaceae	P.rel	-0.244799	-0.028261	0.133565	-0.299181	0.223951	0.0654	0.9348	0.1306	NS
Fabaceae	NPLD.rel	0.294089	-0.026246	0.135201	-0.272947	0.238769	0.9936	0.0066	0.013	*
Fabaceae	SB.rel	0.059342	0.044788	0.139447	-0.20698	0.327146	0.5392	0.461	0.9218	NS
Fabaceae	P.ba.rel	-0.15649	-0.063601	0.134556	-0.343741	0.178174	0.2428	0.7574	0.4854	NS
Fabaceae	NPLD.ba.rel	0.212983	0.015523	0.161405	-0.277226	0.347537	0.8792	0.121	0.2418	NS
Fabaceae	SB.ba.rel	-0.032687	0.065872	0.127613	-0.175346	0.321415	0.2246	0.7756	0.449	NS
Fabaceae	Greenwayodendron_suaveolens	0.051508	0.066186	0.119878	-0.163291	0.301275	0.4898	0.5196	0.9702	NS
Fabaceae	Strombosia_pustulata	0.081575	0.057586	0.131938	-0.179138	0.324908	0.587	0.4248	0.8378	NS
Fabaceae	Alstonia_boonei	-0.188744	-0.186398	0.073444	-0.326067	-0.04614	0.4928	0.5368	0.956	NS
Fabaceae	Desbordesia_glaucescens	-0.101058	-0.086245	0.094415	-0.249513	0.109904	0.475	0.5392	0.9358	NS
Fabaceae	Annickia_affinis	-0.212379	0.033052	0.137588	-0.228151	0.31336	0.034	0.9696	0.0644	NS
Fabaceae	Musanga_cecropioides	-0.151169	0.049918	0.100529	-0.146354	0.294208	0.0212	0.9876	0.0336	*
Fabaceae	Macaranga_sp.	-0.169862	-0.009142	0.115	-0.217953	0.229295	0.0764	0.9298	0.1466	NS
Fabaceae	Terminalia_superba	-0.198964	-0.139296	0.06118	-0.262938	-0.023035	0.1692	0.8472	0.322	NS
Fabaceae	Hylodendron_gabunense	0.630241	0.022178	0.177112	-0.244874	0.410183	0.9998	0.0004	0.0006	***
Fabaceae	Funtumia_elastica	-0.083798	-0.124944	0.113333	-0.32727	0.109301	0.6662	0.3618	0.6956	NS
Fabaceae	Anonidium_mannii	-0.143167	-0.116644	0.113319	-0.311498	0.115804	0.4526	0.571	0.8816	NS
Fabaceae	Petersianthus_macrocarpus	0.040507	-0.03131	0.095042	-0.217707	0.158548	0.7942	0.2312	0.437	NS
Fabaceae	Homalium_sp.	-0.106086	-0.059289	0.125011	-0.300639	0.176015	0.3704	0.6572	0.7132	NS
Fabaceae	Celtis_adolfi-friderici	-0.145725	-0.133167	0.103428	-0.294683	0.092607	0.525	0.5032	0.9782	NS
Fabaceae	Hexalobus_crispiflorus	-0.170739	-0.026105	0.123751	-0.246254	0.206834	0.1324	0.8904	0.242	NS
Fabaceae	Xylopia_quintasii	-0.059519	-0.072933	0.097986	-0.27707	0.09458	0.514	0.5196	0.9944	NS
Fabaceae	Entandrophragma_cylindricum	0.051274	0.040042	0.158062	-0.267866	0.33173	0.554	0.468	0.914	NS
Fabaceae	Triplochiton_scleroxylon	-0.218949	-0.075997	0.104388	-0.263038	0.142583	0.0862	0.9258	0.1604	NS
Fabaceae	Sterculia_rhinopetala	-0.27411	-0.170485	0.072633	-0.327466	-0.06069	0.1618	0.9142	0.2476	NS
Fabaceae	Strombosiopsis_tetrandra	0.075428	-0.054628	0.136255	-0.281175	0.244346	0.8352	0.1778	0.3426	NS
Fabaceae	Duboscia_macrocarpa	0.084672	-0.04399	0.100823	-0.228874	0.163059	0.901	0.1164	0.2154	NS
Fabaceae	Erythrophleum_suaveolens	0.50343	0.053451	0.167784	-0.202496	0.47034	0.9858	0.0162	0.0304	*
Fabaceae	Annonaceae	-0.08778	0.004628	0.129204	-0.240003	0.257894	0.2508	0.7532	0.4976	NS
Fabaceae	Fabaceae	1	0.072788	0.201267	-0.242913	0.552005	1	0	0	***
Fabaceae	Malvaceae	-0.259093	-0.189942	0.075169	-0.336737	-0.045571	0.1908	0.8202	0.3706	NS
Fabaceae	Apocynaceae	-0.231668	-0.19141	0.07397	-0.332642	-0.04655	0.3182	0.6966	0.6216	NS
Fabaceae	Erythropalaceae	0.111669	0.030952	0.118757	-0.184045	0.265773	0.7428	0.2686	0.5258	NS
Fabaceae	Euphorbiaceae	-0.048596	0.0287	0.154772	-0.230227	0.356351	0.3546	0.656	0.6986	NS
Fabaceae	Irvingiaceae	-0.094986	-0.059718	0.108911	-0.264019	0.151215	0.3854	0.6262	0.7592	NS
Fabaceae	Meliaceae	-0.145001	-0.003982	0.114614	-0.225473	0.217122	0.1188	0.8932	0.2256	NS
Fabaceae	Urticaceae	-0.134854	0.046118	0.101723	-0.146426	0.28639	0.055	0.951	0.104	NS
Fabaceae	Combretaceae	-0.210981	-0.131621	0.069691	-0.264178	0.007126	0.1438	0.874	0.2698	NS
Fabaceae	Cannabaceae	-0.19365	-0.135428	0.097792	-0.301857	0.071457	0.3194	0.7026	0.6168	NS
Fabaceae	Phyllanthaceae	-0.045819	0.026576	0.118079	-0.201654	0.26585	0.282	0.7368	0.5452	NS
Fabaceae	Rubiaceae	0.069248	-0.073094	0.109127	-0.27666	0.151328	0.8992	0.108	0.2088	NS
Fabaceae	Lecythidaceae	0.040507	-0.03131	0.095042	-0.217707	0.158548	0.7942	0.2312	0.437	NS
Fabaceae	Salicaceae	-0.08262	-0.053477	0.115514	-0.282447	0.178026	0.4136	0.6152	0.7984	NS
Fabaceae	Sapotaceae	0.16436	-0.057001	0.121146	-0.266029	0.198791	0.9582	0.0462	0.088	NS
Fabaceae	Anacardiaceae	0.037474	0.03576	0.138604	-0.234909	0.298508	0.5174	0.5106	0.9932	NS
Fabaceae	Rhamnaceae	-0.122828	-0.085606	0.107709	-0.272999	0.154987	0.4164	0.6136	0.8028	NS
Malvaceae	CAI.0.20	0.127399	-0.003879	0.081278	-0.175109	0.138945	0.9596	0.0448	0.0852	NS
Malvaceae	CAI.20.100	0.232149	-0.008721	0.10563	-0.173156	0.212369	0.9906	0.0096	0.019	*
Malvaceae	WSG	-0.137258	-0.15136	0.071088	-0.296866	-0.019851	0.563	0.4372	0.8742	NS
Malvaceae	P.rel	0.042021	0.08708	0.116822	-0.127599	0.317221	0.368	0.6322	0.7358	NS
Malvaceae	NPLD.rel	0.047097	0.075401	0.095299	-0.104994	0.251771	0.3976	0.6026	0.795	NS
Malvaceae	SB.rel	-0.071681	-0.134556	0.093119	-0.31852	0.039824	0.7376	0.2626	0.525	NS
Malvaceae	P.ba.rel	0.225371	0.150755	0.114332	-0.0629	0.365563	0.7254	0.2748	0.5494	NS
Malvaceae	NPLD.ba.rel	-0.164509	-0.019919	0.098122	-0.193594	0.189456	0.0606	0.9396	0.121	NS
Malvaceae	SB.ba.rel	-0.111401	-0.174943	0.096895	-0.364053	0.019212	0.7452	0.255	0.5098	NS
Malvaceae	Greenwayodendron_suaveolens	-0.265792	-0.184421	0.083942	-0.331713	0.002966	0.173	0.836	0.337	NS
Malvaceae	Strombosia_pustulata	-0.082477	-0.149894	0.104137	-0.333901	0.076318	0.7556	0.2594	0.5038	NS
Malvaceae	Alstonia_boonei	0.466353	0.44389	0.095048	0.251892	0.637923	0.561	0.4608	0.8998	NS
Malvaceae	Desbordesia_glaucescens	0.319211	0.212805	0.14234	-0.057542	0.533364	0.7868	0.2186	0.4318	NS
Malvaceae	Annickia_affinis	-0.023865	-0.07215	0.076066	-0.205321	0.093547	0.7482	0.2698	0.5216	NS
Malvaceae	Musanga_cecropioides	-0.188039	-0.102574	0.069439	-0.192927	0.058791	0.0426	0.9666	0.076	NS
Malvaceae	Macaranga_sp.	-0.170405	0.025142	0.13085	-0.185051	0.293373	0.0452	0.963	0.0822	NS
Malvaceae	Terminalia_superba	0.465928	0.334185	0.113798	0.108747	0.563341	0.8574	0.1444	0.287	NS
Malvaceae	Hylodendron_gabunense	-0.10841	-0.037987	0.082947	-0.196726	0.135757	0.2224	0.8002	0.4222	NS
Malvaceae	Funtumia_elastica	0.423076	0.30877	0.102108	0.082171	0.491257	0.877	0.1464	0.2694	NS
Malvaceae	Anonidium_mannii	0.336176	0.282512	0.140851	0.014136	0.559631	0.6594	0.3578	0.6984	NS
Malvaceae	Petersianthus_macrocarpus	-0.002402	0.094882	0.090559	-0.062315	0.274697	0.1778	0.8448	0.333	NS
Malvaceae	Homalium_sp.	0.021799	0.157287	0.133243	-0.106573	0.406916	0.178	0.8392	0.3388	NS
Malvaceae	Celtis_adolfi-friderici	0.33081	0.320414	0.116025	0.111554	0.580308	0.6108	0.4108	0.8	NS
Malvaceae	Hexalobus_crispiflorus	0.137404	0.059727	0.084897	-0.092567	0.214061	0.8118	0.2246	0.4128	NS
Malvaceae	Xylopia_quintasii	0.384217	0.166791	0.147594	-0.048266	0.40262	0.9524	0.0602	0.1078	NS
Malvaceae	Entandrophragma_cylindricum	-0.213386	-0.11201	0.08626	-0.272289	0.061497	0.1358	0.8864	0.2494	NS
Malvaceae	Triplochiton_scleroxylon	0.544	0.196616	0.127793	-0.019929	0.47239	0.9988	0.0022	0.0034	**
Malvaceae	Sterculia_rhinopetala	0.675351	0.415618	0.131892	0.172414	0.706301	0.9516	0.076	0.1244	NS
Malvaceae	Strombosiopsis_tetrandra	0.269432	0.124548	0.097585	-0.054462	0.317063	0.9288	0.0854	0.1566	NS
Malvaceae	Duboscia_macrocarpa	0.445719	0.108978	0.160069	-0.161022	0.425826	0.9888	0.0152	0.0264	*
Malvaceae	Erythrophleum_suaveolens	-0.181264	-0.158178	0.06013	-0.282037	-0.0469	0.3768	0.6918	0.685	NS
Malvaceae	Annonaceae	-0.000304	-0.025701	0.0806	-0.175755	0.131687	0.614	0.3922	0.7782	NS
Malvaceae	Fabaceae	-0.259093	-0.191052	0.074773	-0.333964	-0.042798	0.1982	0.813	0.3852	NS
Malvaceae	Malvaceae	1	0.469079	0.143637	0.208997	0.847992	1	0	0	***
Malvaceae	Apocynaceae	0.559567	0.467315	0.092232	0.28623	0.644985	0.8554	0.1524	0.297	NS
Malvaceae	Erythropalaceae	0.040525	-0.088399	0.108794	-0.301943	0.146225	0.8888	0.1174	0.2286	NS
Malvaceae	Euphorbiaceae	-0.235478	-0.069293	0.116959	-0.253613	0.178619	0.0496	0.9544	0.0952	NS
Malvaceae	Irvingiaceae	0.332483	0.14645	0.145443	-0.133796	0.459311	0.8892	0.1148	0.2256	NS
Malvaceae	Meliaceae	-0.155782	-0.002292	0.125062	-0.243307	0.194315	0.1228	0.8864	0.2364	NS
Malvaceae	Urticaceae	-0.178521	-0.093927	0.070453	-0.18322	0.068181	0.044	0.9626	0.0814	NS
Malvaceae	Combretaceae	0.45117	0.313525	0.111103	0.094758	0.526773	0.8696	0.1368	0.2672	NS
Malvaceae	Cannabaceae	0.285906	0.327078	0.13076	0.049741	0.576992	0.3554	0.6594	0.696	NS
Malvaceae	Phyllanthaceae	-0.157695	-0.058388	0.094191	-0.236791	0.11255	0.1856	0.8334	0.3522	NS
Malvaceae	Rubiaceae	0.158221	0.176594	0.107913	-0.032228	0.390331	0.4338	0.5884	0.8454	NS
Malvaceae	Lecythidaceae	-0.002402	0.094882	0.090559	-0.062315	0.274697	0.1778	0.8448	0.333	NS
Malvaceae	Salicaceae	0.02363	0.144619	0.136004	-0.117484	0.402873	0.1986	0.8188	0.3798	NS
Malvaceae	Sapotaceae	0.150359	0.151765	0.109743	-0.085566	0.377547	0.5138	0.5248	0.989	NS
Malvaceae	Anacardiaceae	-0.169772	-0.096384	0.075934	-0.238898	0.037606	0.2106	0.8334	0.3772	NS
Malvaceae	Rhamnaceae	0.105272	0.207973	0.129226	-0.016682	0.494	0.2486	0.7674	0.4812	NS
Apocynaceae	CAI.0.20	0.101326	-0.00663	0.108599	-0.221003	0.205032	0.8364	0.1702	0.3338	NS
Apocynaceae	CAI.20.100	0.053485	-0.012222	0.090476	-0.192332	0.153069	0.7474	0.2528	0.5054	NS
Apocynaceae	WSG	-0.361658	-0.158503	0.086101	-0.321105	0.008581	0.0074	0.9928	0.0146	*
Apocynaceae	P.rel	0.230112	0.091135	0.101149	-0.090514	0.290601	0.9056	0.0946	0.189	NS
Apocynaceae	NPLD.rel	0.098691	0.082632	0.091864	-0.09215	0.263315	0.5708	0.4294	0.8586	NS
Apocynaceae	SB.rel	-0.292195	-0.143165	0.084521	-0.308362	0.021767	0.038	0.9622	0.0758	NS
Apocynaceae	P.ba.rel	0.322632	0.151333	0.113716	-0.057486	0.410121	0.9186	0.0816	0.163	NS
Apocynaceae	NPLD.ba.rel	-0.043172	-0.016474	0.090865	-0.199061	0.148587	0.3712	0.629	0.7422	NS
Apocynaceae	SB.ba.rel	-0.37379	-0.179537	0.101397	-0.380264	0.024028	0.0286	0.9716	0.057	NS
Apocynaceae	Greenwayodendron_suaveolens	-0.21188	-0.190728	0.080598	-0.350365	-0.03031	0.3958	0.62	0.7758	NS
Apocynaceae	Strombosia_pustulata	-0.18476	-0.156705	0.098699	-0.334669	0.045458	0.42	0.6004	0.8196	NS
Apocynaceae	Alstonia_boonei	0.814075	0.443529	0.109416	0.260921	0.709952	1	0	0	***
Apocynaceae	Desbordesia_glaucescens	0.243313	0.212065	0.121659	0.021888	0.488806	0.6782	0.3334	0.6552	NS
Apocynaceae	Annickia_affinis	-0.081889	-0.070955	0.086669	-0.230879	0.093011	0.467	0.561	0.906	NS
Apocynaceae	Musanga_cecropioides	0.019925	-0.094053	0.076432	-0.235177	0.085183	0.9648	0.0404	0.0756	NS
Apocynaceae	Macaranga_sp.	0.032758	0.021795	0.112553	-0.222038	0.216448	0.5364	0.4882	0.9518	NS
Apocynaceae	Terminalia_superba	0.614362	0.330582	0.126622	0.121707	0.588087	0.9968	0.0052	0.0084	**
Apocynaceae	Hylodendron_gabunense	-0.041998	-0.032516	0.077176	-0.16811	0.128254	0.4894	0.5448	0.9446	NS
Apocynaceae	Funtumia_elastica	0.690936	0.314678	0.090714	0.121987	0.515079	1	0	0	***
Apocynaceae	Anonidium_mannii	0.344975	0.28174	0.096862	0.097683	0.464633	0.7344	0.282	0.5476	NS
Apocynaceae	Petersianthus_macrocarpus	0.16002	0.102348	0.085361	-0.076323	0.250922	0.7548	0.2846	0.5298	NS
Apocynaceae	Homalium_sp.	-0.012438	0.159676	0.107464	-0.048395	0.35912	0.0626	0.9492	0.1134	NS
Apocynaceae	Celtis_adolfi-friderici	0.396679	0.321657	0.098782	0.139729	0.506801	0.7778	0.2472	0.4694	NS
Apocynaceae	Hexalobus_crispiflorus	0.003511	0.056889	0.119524	-0.16707	0.282643	0.3586	0.6816	0.677	NS
Apocynaceae	Xylopia_quintasii	0.069542	0.158387	0.124619	-0.075653	0.404606	0.2568	0.7682	0.4886	NS
Apocynaceae	Entandrophragma_cylindricum	-0.015738	-0.11854	0.07608	-0.277887	0.02001	0.9308	0.1046	0.1738	NS
Apocynaceae	Triplochiton_scleroxylon	0.327378	0.197388	0.110088	-0.020295	0.414296	0.8894	0.1326	0.2432	NS
Apocynaceae	Sterculia_rhinopetala	0.306022	0.412801	0.104377	0.221498	0.634726	0.212	0.864	0.348	NS
Apocynaceae	Strombosiopsis_tetrandra	0.284268	0.125813	0.122129	-0.085739	0.365207	0.8756	0.1426	0.267	NS
Apocynaceae	Duboscia_macrocarpa	0.301138	0.111409	0.119736	-0.097266	0.361502	0.9316	0.0782	0.1466	NS
Apocynaceae	Erythrophleum_suaveolens	-0.177446	-0.163685	0.081722	-0.313352	-0.000769	0.471	0.59	0.881	NS
Apocynaceae	Annonaceae	-0.058723	-0.031302	0.082901	-0.191577	0.13079	0.3846	0.6242	0.7604	NS
Apocynaceae	Fabaceae	-0.231668	-0.189472	0.073206	-0.329276	-0.043184	0.301	0.715	0.586	NS
Apocynaceae	Malvaceae	0.559567	0.469524	0.092871	0.282813	0.641568	0.8452	0.1628	0.3176	NS
Apocynaceae	Apocynaceae	1	0.471707	0.112603	0.265962	0.776056	1	0	0	***
Apocynaceae	Erythropalaceae	-0.050931	-0.094366	0.108107	-0.307522	0.133815	0.6896	0.332	0.6424	NS
Apocynaceae	Euphorbiaceae	-0.064099	-0.074354	0.101799	-0.287893	0.112001	0.529	0.4842	0.9552	NS
Apocynaceae	Irvingiaceae	0.22792	0.146127	0.125718	-0.043739	0.427136	0.776	0.2312	0.4552	NS
Apocynaceae	Meliaceae	0.265519	-0.006743	0.126164	-0.237324	0.244273	0.994	0.0096	0.0156	*
Apocynaceae	Urticaceae	0.016842	-0.085716	0.077363	-0.225561	0.082433	0.928	0.0796	0.1516	NS
Apocynaceae	Combretaceae	0.57198	0.309212	0.125557	0.093496	0.558871	0.992	0.012	0.02	*
Apocynaceae	Cannabaceae	0.324761	0.327805	0.107283	0.124773	0.511417	0.5012	0.5194	0.9818	NS
Apocynaceae	Phyllanthaceae	-0.099023	-0.059967	0.128425	-0.267031	0.244993	0.4446	0.5806	0.864	NS
Apocynaceae	Rubiaceae	0.051112	0.173015	0.101738	-0.013902	0.361736	0.1364	0.881	0.2554	NS
Apocynaceae	Lecythidaceae	0.16002	0.102348	0.085361	-0.076323	0.250922	0.7548	0.2846	0.5298	NS
Apocynaceae	Salicaceae	-0.079177	0.146761	0.107071	-0.068472	0.349023	0.0222	0.9822	0.04	*
Apocynaceae	Sapotaceae	0.052629	0.157339	0.09708	-0.021612	0.360201	0.153	0.8782	0.2748	NS
Apocynaceae	Anacardiaceae	-0.186276	-0.094906	0.119417	-0.298147	0.149337	0.2572	0.782	0.4752	NS
Apocynaceae	Rhamnaceae	0.221513	0.204908	0.128857	-0.093039	0.425046	0.5416	0.4892	0.9476	NS
Erythropalaceae	CAI.0.20	0.204439	0.056265	0.127677	-0.170148	0.322364	0.867	0.138	0.271	NS
Erythropalaceae	CAI.20.100	0.064407	0.051114	0.147726	-0.212658	0.355277	0.554	0.4462	0.8922	NS
Erythropalaceae	WSG	0.266325	0.116273	0.09738	-0.086758	0.293684	0.9482	0.052	0.1038	NS
Erythropalaceae	P.rel	-0.27328	-0.087762	0.131148	-0.333809	0.18879	0.0742	0.926	0.1482	NS
Erythropalaceae	NPLD.rel	-0.051524	-0.079418	0.122278	-0.304447	0.17005	0.5962	0.404	0.8078	NS
Erythropalaceae	SB.rel	0.305616	0.137769	0.127744	-0.104885	0.394559	0.9	0.1002	0.2002	NS
Erythropalaceae	P.ba.rel	-0.063001	-0.053862	0.145259	-0.336135	0.223843	0.4736	0.5266	0.947	NS
Erythropalaceae	NPLD.ba.rel	0.080707	-0.028106	0.135594	-0.281208	0.250116	0.7934	0.2068	0.4134	NS
Erythropalaceae	SB.ba.rel	-0.007547	0.101752	0.130632	-0.149879	0.369411	0.2064	0.7938	0.4126	NS
Erythropalaceae	Greenwayodendron_suaveolens	0.300631	0.127295	0.160355	-0.194433	0.422493	0.8536	0.1514	0.2978	NS
Erythropalaceae	Strombosia_pustulata	0.898145	0.083905	0.1533	-0.155253	0.460885	1	0	0	***
Erythropalaceae	Alstonia_boonei	-0.021424	-0.03655	0.113166	-0.222747	0.220164	0.6088	0.4206	0.8118	NS
Erythropalaceae	Desbordesia_glaucescens	-0.106206	-0.020985	0.149972	-0.207468	0.429883	0.307	0.7182	0.5888	NS
Erythropalaceae	Annickia_affinis	0.044012	-0.00159	0.113649	-0.212498	0.228378	0.676	0.3494	0.6734	NS
Erythropalaceae	Musanga_cecropioides	-0.124871	-0.076197	0.076172	-0.194613	0.040308	0.3538	0.706	0.6478	NS
Erythropalaceae	Macaranga_sp.	-0.100441	0.002454	0.139225	-0.18843	0.368836	0.2414	0.784	0.4574	NS
Erythropalaceae	Terminalia_superba	0.327591	-0.016052	0.135572	-0.249528	0.262564	0.9992	0.002	0.0028	**
Erythropalaceae	Hylodendron_gabunense	0.223338	-0.038419	0.116604	-0.229227	0.207732	0.9826	0.0192	0.0366	*
Erythropalaceae	Funtumia_elastica	-0.058207	-0.082111	0.121103	-0.314223	0.146605	0.5788	0.4618	0.883	NS
Erythropalaceae	Anonidium_mannii	-0.056434	-0.042345	0.129274	-0.253861	0.289062	0.496	0.5352	0.9608	NS
Erythropalaceae	Petersianthus_macrocarpus	-0.047541	-0.114985	0.109892	-0.317506	0.109938	0.755	0.2764	0.5214	NS
Erythropalaceae	Homalium_sp.	-0.085072	-0.062188	0.121869	-0.277885	0.19673	0.4838	0.5686	0.9152	NS
Erythropalaceae	Celtis_adolfi-friderici	-0.052065	-0.045166	0.145723	-0.256469	0.356742	0.5678	0.4668	0.899	NS
Erythropalaceae	Hexalobus_crispiflorus	0.295808	0.03446	0.128545	-0.203119	0.295808	0.9802	0.0266	0.0464	*
Erythropalaceae	Xylopia_quintasii	0.199228	0.04149	0.14048	-0.215396	0.323616	0.8712	0.152	0.2808	NS
Erythropalaceae	Entandrophragma_cylindricum	0.180559	0.101435	0.144651	-0.143835	0.386992	0.718	0.3072	0.5892	NS
Erythropalaceae	Triplochiton_scleroxylon	0.148905	-0.064495	0.121729	-0.281321	0.202683	0.9518	0.0594	0.1076	NS
Erythropalaceae	Sterculia_rhinopetala	-0.082447	-0.0494	0.117495	-0.245148	0.184848	0.4604	0.5894	0.871	NS
Erythropalaceae	Strombosiopsis_tetrandra	0.313431	-0.00169	0.145838	-0.230281	0.370664	0.958	0.0458	0.0878	NS
Erythropalaceae	Duboscia_macrocarpa	-0.203234	-0.022471	0.143744	-0.233113	0.364467	0.0794	0.9458	0.1336	NS
Erythropalaceae	Erythrophleum_suaveolens	0.023481	0.084514	0.125651	-0.127877	0.359832	0.382	0.6784	0.7036	NS
Erythropalaceae	Annonaceae	0.281405	0.080098	0.160649	-0.211795	0.409541	0.8842	0.1196	0.2354	NS
Erythropalaceae	Fabaceae	0.111669	0.033361	0.118631	-0.17988	0.269938	0.7328	0.2802	0.5474	NS
Erythropalaceae	Malvaceae	0.040525	-0.08732	0.108614	-0.301943	0.150453	0.8914	0.1148	0.2234	NS
Erythropalaceae	Apocynaceae	-0.050931	-0.095584	0.108248	-0.307522	0.133815	0.6922	0.3292	0.637	NS
Erythropalaceae	Erythropalaceae	1	0.079675	0.166439	-0.187515	0.498323	1	0	0	***
Erythropalaceae	Euphorbiaceae	-0.093967	0.054529	0.134078	-0.148445	0.3691	0.119	0.8938	0.2252	NS
Erythropalaceae	Irvingiaceae	-0.108566	-0.002767	0.151291	-0.215018	0.406884	0.236	0.7804	0.4556	NS
Erythropalaceae	Meliaceae	0.048781	0.070746	0.138108	-0.144027	0.451923	0.5084	0.5256	0.9828	NS
Erythropalaceae	Urticaceae	-0.128241	-0.073333	0.077971	-0.19882	0.051736	0.311	0.709	0.602	NS
Erythropalaceae	Combretaceae	0.333773	-0.003004	0.133399	-0.233993	0.260774	0.9978	0.0038	0.006	**
Erythropalaceae	Cannabaceae	-0.0579	-0.057005	0.134931	-0.297125	0.222572	0.5402	0.4802	0.94	NS
Erythropalaceae	Phyllanthaceae	-0.24115	0.021796	0.1485	-0.23125	0.362752	0.02	0.9856	0.0344	*
Erythropalaceae	Rubiaceae	-0.138809	-0.01847	0.130355	-0.237138	0.26345	0.199	0.8226	0.3764	NS
Erythropalaceae	Lecythidaceae	-0.047541	-0.114985	0.109892	-0.317506	0.109938	0.755	0.2764	0.5214	NS
Erythropalaceae	Salicaceae	-0.108974	-0.069316	0.125525	-0.281183	0.20895	0.4388	0.6074	0.8314	NS
Erythropalaceae	Sapotaceae	0.331573	-0.085596	0.135829	-0.298391	0.252827	0.993	0.0088	0.0158	*
Erythropalaceae	Anacardiaceae	0.004244	0.041408	0.105703	-0.151494	0.263809	0.4204	0.6494	0.771	NS
Erythropalaceae	Rhamnaceae	-0.098498	-0.010185	0.167079	-0.212981	0.416673	0.3826	0.6556	0.727	NS
Euphorbiaceae	CAI.0.20	0.115557	0.034014	0.149687	-0.253897	0.318881	0.6914	0.3136	0.6222	NS
Euphorbiaceae	CAI.20.100	-0.030115	0.02875	0.110545	-0.179998	0.256137	0.3042	0.696	0.6082	NS
Euphorbiaceae	WSG	-0.343095	0.077189	0.114606	-0.15879	0.291283	0	1	0	***
Euphorbiaceae	P.rel	0.416045	-0.058198	0.127121	-0.290808	0.210515	1	0	0	***
Euphorbiaceae	NPLD.rel	-0.146722	-0.052659	0.11713	-0.279048	0.183982	0.2132	0.787	0.4262	NS
Euphorbiaceae	SB.rel	-0.323376	0.091356	0.128655	-0.161825	0.33339	0.0006	0.9996	0.001	***
Euphorbiaceae	P.ba.rel	0.250786	-0.036233	0.129227	-0.288236	0.206121	0.9896	0.0106	0.021	*
Euphorbiaceae	NPLD.ba.rel	-0.131605	-0.015928	0.138754	-0.261371	0.279581	0.2156	0.7846	0.431	NS
Euphorbiaceae	SB.ba.rel	-0.181299	0.065129	0.12548	-0.170988	0.3239	0.0224	0.9778	0.0446	*
Euphorbiaceae	Greenwayodendron_suaveolens	-0.014691	0.089693	0.133032	-0.139925	0.358288	0.2562	0.7508	0.5054	NS
Euphorbiaceae	Strombosia_pustulata	-0.042806	0.061378	0.146857	-0.147005	0.392936	0.267	0.7496	0.5174	NS
Euphorbiaceae	Alstonia_boonei	-0.118725	-0.034527	0.097186	-0.205081	0.157612	0.2314	0.7928	0.4386	NS
Euphorbiaceae	Desbordesia_glaucescens	-0.063072	-0.020346	0.119714	-0.195081	0.252046	0.4514	0.563	0.8884	NS
Euphorbiaceae	Annickia_affinis	-0.072011	0.002929	0.123197	-0.221006	0.266094	0.2872	0.7308	0.5564	NS
Euphorbiaceae	Musanga_cecropioides	0.031143	-0.046246	0.080861	-0.155171	0.178095	0.878	0.1546	0.2766	NS
Euphorbiaceae	Macaranga_sp.	0.776407	0.002869	0.158266	-0.209086	0.430436	1	0	0	***
Euphorbiaceae	Terminalia_superba	-0.057452	-0.016606	0.123788	-0.225972	0.215666	0.4008	0.6188	0.782	NS
Euphorbiaceae	Hylodendron_gabunense	0.102408	-0.02476	0.120098	-0.209974	0.292069	0.8736	0.1324	0.2588	NS
Euphorbiaceae	Funtumia_elastica	-0.053354	-0.061949	0.12939	-0.30959	0.18458	0.5326	0.5046	0.972	NS
Euphorbiaceae	Anonidium_mannii	-0.120103	-0.03729	0.135697	-0.247129	0.268034	0.2982	0.722	0.5762	NS
Euphorbiaceae	Petersianthus_macrocarpus	0.067671	-0.076362	0.098104	-0.245951	0.11592	0.9262	0.0906	0.1644	NS
Euphorbiaceae	Homalium_sp.	-0.171252	-0.041294	0.142763	-0.277284	0.252876	0.208	0.8194	0.3886	NS
Euphorbiaceae	Celtis_adolfi-friderici	0.039825	-0.036388	0.107612	-0.21184	0.177836	0.7584	0.2642	0.5058	NS
Euphorbiaceae	Hexalobus_crispiflorus	-0.056169	0.018544	0.158496	-0.261948	0.327952	0.3606	0.6668	0.6938	NS
Euphorbiaceae	Xylopia_quintasii	-0.050335	0.020881	0.165737	-0.228184	0.344886	0.4412	0.5932	0.848	NS
Euphorbiaceae	Entandrophragma_cylindricum	-0.034608	0.070098	0.149451	-0.182187	0.387047	0.282	0.749	0.533	NS
Euphorbiaceae	Triplochiton_scleroxylon	-0.158318	-0.044195	0.136595	-0.254434	0.274201	0.2108	0.8178	0.393	NS
Euphorbiaceae	Sterculia_rhinopetala	-0.238117	-0.043805	0.121488	-0.238117	0.185603	0.0506	0.977	0.0736	NS
Euphorbiaceae	Strombosiopsis_tetrandra	-0.119274	-0.002483	0.153116	-0.231792	0.34103	0.2632	0.7674	0.4958	NS
Euphorbiaceae	Duboscia_macrocarpa	-0.023779	-0.018959	0.152547	-0.237384	0.32867	0.5936	0.4322	0.8386	NS
Euphorbiaceae	Erythrophleum_suaveolens	0.141553	0.056416	0.150785	-0.195089	0.394034	0.7448	0.273	0.5282	NS
Euphorbiaceae	Annonaceae	-0.111008	0.053913	0.138924	-0.192242	0.334915	0.1186	0.8854	0.2332	NS
Euphorbiaceae	Fabaceae	-0.048596	0.021706	0.154432	-0.227249	0.353374	0.3772	0.6334	0.7438	NS
Euphorbiaceae	Malvaceae	-0.235478	-0.066473	0.118013	-0.253613	0.184664	0.0474	0.9552	0.0922	NS
Euphorbiaceae	Apocynaceae	-0.064099	-0.072263	0.101314	-0.280555	0.112001	0.5258	0.4894	0.9636	NS
Euphorbiaceae	Erythropalaceae	-0.093967	0.057731	0.139432	-0.148445	0.38272	0.1276	0.8846	0.243	NS
Euphorbiaceae	Euphorbiaceae	1	0.036518	0.18873	-0.24305	0.474219	1	0	0	***
Euphorbiaceae	Irvingiaceae	-0.082677	-0.007028	0.129438	-0.218861	0.277808	0.3278	0.6826	0.6452	NS
Euphorbiaceae	Meliaceae	0.100009	0.042837	0.147967	-0.219524	0.388216	0.6972	0.3166	0.6194	NS
Euphorbiaceae	Urticaceae	0.034368	-0.045222	0.08257	-0.159892	0.178171	0.8748	0.1342	0.2594	NS
Euphorbiaceae	Combretaceae	-0.092448	-0.008498	0.123008	-0.225814	0.226471	0.28	0.732	0.548	NS
Euphorbiaceae	Cannabaceae	-0.077444	-0.044105	0.119584	-0.260262	0.182038	0.427	0.5868	0.8402	NS
Euphorbiaceae	Phyllanthaceae	-0.081459	0.015853	0.132704	-0.194699	0.314884	0.2764	0.7418	0.5346	NS
Euphorbiaceae	Rubiaceae	-0.061976	-0.015326	0.120402	-0.196178	0.295895	0.3942	0.6342	0.76	NS
Euphorbiaceae	Lecythidaceae	0.067671	-0.076362	0.098104	-0.245951	0.11592	0.9262	0.0906	0.1644	NS
Euphorbiaceae	Salicaceae	-0.166532	-0.045888	0.14273	-0.280175	0.250156	0.2284	0.7978	0.4306	NS
Euphorbiaceae	Sapotaceae	-0.095242	-0.057976	0.118109	-0.254745	0.186235	0.4406	0.5882	0.8524	NS
Euphorbiaceae	Anacardiaceae	-0.102468	0.028741	0.14883	-0.250918	0.330512	0.2158	0.81	0.4058	NS
Euphorbiaceae	Rhamnaceae	0.088175	-0.00609	0.154719	-0.206462	0.374628	0.7848	0.2242	0.4394	NS
Irvingiaceae	CAI.0.20	0.092552	0.019467	0.114321	-0.167553	0.263916	0.7518	0.2552	0.5034	NS
Irvingiaceae	CAI.20.100	-0.131982	0.016367	0.218119	-0.324046	0.412588	0.3286	0.6716	0.657	NS
Irvingiaceae	WSG	0.132972	-0.015474	0.080475	-0.18084	0.139057	0.973	0.0272	0.0542	NS
Irvingiaceae	P.rel	-0.013581	0.001503	0.145448	-0.224164	0.326117	0.5152	0.485	0.9698	NS
Irvingiaceae	NPLD.rel	-0.148246	-0.000132	0.138592	-0.250608	0.268625	0.158	0.8422	0.3158	NS
Irvingiaceae	SB.rel	0.106999	-0.001419	0.102145	-0.219447	0.18679	0.863	0.1372	0.2742	NS
Irvingiaceae	P.ba.rel	0.035395	0.037875	0.134735	-0.170083	0.324256	0.5658	0.4344	0.8686	NS
Irvingiaceae	NPLD.ba.rel	-0.203053	-0.014668	0.14781	-0.29685	0.256638	0.1134	0.8868	0.2266	NS
Irvingiaceae	SB.ba.rel	0.179974	-0.033183	0.119491	-0.252565	0.230718	0.9438	0.0564	0.1126	NS
Irvingiaceae	Greenwayodendron_suaveolens	-0.13021	-0.020816	0.11507	-0.237725	0.219214	0.1796	0.8266	0.353	NS
Irvingiaceae	Strombosia_pustulata	-0.125395	-0.019542	0.156698	-0.248144	0.388979	0.2666	0.751	0.5156	NS
Irvingiaceae	Alstonia_boonei	0.17427	0.154695	0.140354	-0.038876	0.486883	0.6888	0.3302	0.6414	NS
Irvingiaceae	Desbordesia_glaucescens	0.926319	0.068906	0.265904	-0.256121	0.763405	1	0	0	***
Irvingiaceae	Annickia_affinis	0.07219	-0.028679	0.090903	-0.189482	0.157056	0.8662	0.149	0.2828	NS
Irvingiaceae	Musanga_cecropioides	-0.066664	-0.065758	0.059274	-0.167057	0.075829	0.5052	0.5054	0.9998	NS
Irvingiaceae	Macaranga_sp.	-0.152942	0.0131	0.145317	-0.198226	0.364595	0.1006	0.9152	0.1854	NS
Irvingiaceae	Terminalia_superba	0.253573	0.12335	0.16689	-0.155202	0.440031	0.7924	0.221	0.4286	NS
Irvingiaceae	Hylodendron_gabunense	-0.05988	-0.025331	0.09982	-0.211332	0.174183	0.3946	0.6344	0.7602	NS
Irvingiaceae	Funtumia_elastica	0.056895	0.086935	0.096953	-0.112511	0.248888	0.3756	0.6566	0.719	NS
Irvingiaceae	Anonidium_mannii	-0.062936	0.091658	0.152688	-0.167446	0.477033	0.1616	0.8466	0.315	NS
Irvingiaceae	Petersianthus_macrocarpus	-0.268142	-0.006002	0.174684	-0.278066	0.307464	0.0434	0.9708	0.0726	NS
Irvingiaceae	Homalium_sp.	-0.062959	0.0346	0.134306	-0.180729	0.329608	0.2724	0.7696	0.5028	NS
Irvingiaceae	Celtis_adolfi-friderici	-0.071455	0.10681	0.172133	-0.131568	0.519657	0.128	0.8954	0.2326	NS
Irvingiaceae	Hexalobus_crispiflorus	0.014694	0.036904	0.116795	-0.154609	0.285579	0.4952	0.5558	0.9394	NS
Irvingiaceae	Xylopia_quintasii	0.376394	0.077698	0.151492	-0.160128	0.376394	0.9826	0.0254	0.0428	*
Irvingiaceae	Entandrophragma_cylindricum	-0.200293	-0.001785	0.125558	-0.226312	0.255031	0.0518	0.9626	0.0892	NS
Irvingiaceae	Triplochiton_scleroxylon	0.28871	0.04939	0.130825	-0.162036	0.35988	0.9494	0.0598	0.1104	NS
Irvingiaceae	Sterculia_rhinopetala	0.154573	0.136622	0.148345	-0.142772	0.35964	0.4978	0.5298	0.968	NS
Irvingiaceae	Strombosiopsis_tetrandra	0.0262	0.043289	0.130359	-0.163156	0.379664	0.5142	0.523	0.9912	NS
Irvingiaceae	Duboscia_macrocarpa	0.412331	0.0316	0.190852	-0.220341	0.517776	0.9416	0.0618	0.1202	NS
Irvingiaceae	Erythrophleum_suaveolens	-0.010638	-0.027942	0.102242	-0.218365	0.167413	0.605	0.4514	0.8464	NS
Irvingiaceae	Annonaceae	0.051796	0.021435	0.105352	-0.189235	0.211773	0.5988	0.4096	0.8108	NS
Irvingiaceae	Fabaceae	-0.094986	-0.061337	0.109999	-0.267694	0.14754	0.3922	0.62	0.7722	NS
Irvingiaceae	Malvaceae	0.332483	0.143497	0.145608	-0.133796	0.463041	0.8942	0.1096	0.2154	NS
Irvingiaceae	Apocynaceae	0.22792	0.142288	0.124172	-0.048266	0.422609	0.7854	0.2198	0.4344	NS
Irvingiaceae	Erythropalaceae	-0.108566	0.000481	0.150908	-0.22062	0.412487	0.2206	0.796	0.4246	NS
Irvingiaceae	Euphorbiaceae	-0.082677	-0.003396	0.12983	-0.21085	0.277808	0.3172	0.694	0.6232	NS
Irvingiaceae	Irvingiaceae	1	0.050978	0.273374	-0.285208	0.738015	1	0	0	***
Irvingiaceae	Meliaceae	-0.088555	0.026665	0.13919	-0.189074	0.336714	0.2344	0.7886	0.4458	NS
Irvingiaceae	Urticaceae	-0.023439	-0.061741	0.062127	-0.172887	0.073079	0.7716	0.2448	0.4732	NS
Irvingiaceae	Combretaceae	0.291102	0.119478	0.170777	-0.166884	0.434223	0.8344	0.1716	0.3372	NS
Irvingiaceae	Cannabaceae	-0.120705	0.104073	0.155213	-0.164373	0.388754	0.0866	0.925	0.1616	NS
Irvingiaceae	Phyllanthaceae	-0.166944	-0.012554	0.151686	-0.23682	0.339657	0.1234	0.894	0.2294	NS
Irvingiaceae	Rubiaceae	-0.034523	0.058082	0.137598	-0.176483	0.383471	0.2696	0.7542	0.5154	NS
Irvingiaceae	Lecythidaceae	-0.268142	-0.006002	0.174684	-0.278066	0.307464	0.0434	0.9708	0.0726	NS
Irvingiaceae	Salicaceae	-0.093719	0.026738	0.133747	-0.187217	0.315336	0.1978	0.8322	0.3656	NS
Irvingiaceae	Sapotaceae	-0.148344	0.028739	0.17854	-0.229398	0.419033	0.1828	0.8468	0.336	NS
Irvingiaceae	Anacardiaceae	-0.05185	-0.0224	0.113063	-0.219788	0.207689	0.4516	0.6006	0.851	NS
Irvingiaceae	Rhamnaceae	0.154365	0.078962	0.152239	-0.178949	0.447278	0.7284	0.2986	0.5702	NS
Meliaceae	CAI.0.20	0.163378	0.063021	0.13836	-0.19562	0.330911	0.7502	0.261	0.5108	NS
Meliaceae	CAI.20.100	0.297527	0.050707	0.120468	-0.185803	0.289333	0.9792	0.021	0.0418	*
Meliaceae	WSG	-0.105426	0.097539	0.10108	-0.115138	0.278794	0.0308	0.9694	0.0614	NS
Meliaceae	P.rel	-0.146674	-0.081426	0.112667	-0.287256	0.148795	0.2978	0.7024	0.5954	NS
Meliaceae	NPLD.rel	0.020144	-0.073061	0.113024	-0.289161	0.148554	0.7884	0.2118	0.4234	NS
Meliaceae	SB.rel	0.133907	0.127429	0.116732	-0.10406	0.352422	0.5222	0.478	0.9558	NS
Meliaceae	P.ba.rel	-0.106575	-0.030012	0.122889	-0.254692	0.225388	0.2858	0.7144	0.5714	NS
Meliaceae	NPLD.ba.rel	0.064159	-0.03192	0.130868	-0.27859	0.239897	0.773	0.2272	0.4542	NS
Meliaceae	SB.ba.rel	0.067873	0.074814	0.138382	-0.191558	0.354307	0.4852	0.515	0.9702	NS
Meliaceae	Greenwayodendron_suaveolens	0.221429	0.110109	0.119932	-0.114929	0.347563	0.8208	0.1894	0.3686	NS
Meliaceae	Strombosia_pustulata	-0.002933	0.06053	0.139902	-0.16751	0.426798	0.3522	0.6734	0.6788	NS
Meliaceae	Alstonia_boonei	0.335716	0.058342	0.131089	-0.186625	0.346829	0.9734	0.0358	0.0624	NS
Meliaceae	Desbordesia_glaucescens	-0.069021	0.016976	0.142838	-0.192329	0.383106	0.3248	0.7022	0.6226	NS
Meliaceae	Annickia_affinis	0.300777	-0.012746	0.11323	-0.197039	0.234402	0.9944	0.0064	0.012	*
Meliaceae	Musanga_cecropioides	-0.205784	-0.106911	0.080045	-0.220981	0.12349	0.132	0.8966	0.2354	NS
Meliaceae	Macaranga_sp.	0.100812	0.005027	0.152572	-0.243246	0.404392	0.8274	0.191	0.3636	NS
Meliaceae	Terminalia_superba	0.257588	0.056676	0.150889	-0.213563	0.336113	0.9116	0.1018	0.1902	NS
Meliaceae	Hylodendron_gabunense	-0.134098	-0.051918	0.11354	-0.252552	0.178188	0.259	0.7708	0.4882	NS
Meliaceae	Funtumia_elastica	0.08733	-0.023313	0.146668	-0.283657	0.281657	0.7914	0.248	0.4566	NS
Meliaceae	Anonidium_mannii	0.467815	0.014726	0.169357	-0.254214	0.440569	0.9852	0.0192	0.034	*
Meliaceae	Petersianthus_macrocarpus	0.210011	-0.108962	0.10712	-0.333323	0.101344	1	0	0	***
Meliaceae	Homalium_sp.	0.055614	-0.034517	0.143833	-0.292357	0.260302	0.766	0.2776	0.5116	NS
Meliaceae	Celtis_adolfi-friderici	0.167659	0.018521	0.133826	-0.208465	0.340049	0.887	0.1376	0.2506	NS
Meliaceae	Hexalobus_crispiflorus	0.256835	0.048743	0.151421	-0.219859	0.362767	0.9252	0.106	0.1808	NS
Meliaceae	Xylopia_quintasii	-0.21557	0.0713	0.19538	-0.253717	0.471086	0.0734	0.9478	0.1256	NS
Meliaceae	Entandrophragma_cylindricum	0.388561	0.09391	0.144015	-0.160876	0.388561	0.984	0.025	0.041	*
[truncated: 513 more rows]

## Sheet: Area 3
Input file in Appendix S4
[truncated: 2,505 more rows]

## Sheet: details
CAI.0.20	mean charcoal abundance index between 0 and 20 cm deep
[truncated: 9 more rows]
